# Supplementary material for: Autophagy and Cellular Senescence Mediated by Sox2 Suppress Malignancy of Cancer Cells
Source: PLoS One. 2013 Feb 25;8(2):e57172. doi: 10.1371/journal.pone.0057172 (PMC3581442; doi:10.1371/journal.pone.0057172)
Supplement: Table S1 — Microarray of HCT116 colorectal cancer cells stably expressing Sox2 . These microarray results were compared with HCT116 cells stably expressing a mock vector control. The red color indicates up-regulated genes, green color denotes down-regulated genes, and the yellow color indicates no difference in gene expression. (ZIP) [file pone.0057172.s001.zip]

Archive with 1 entries (1 files):
- Sox2-autophagy Supplemental Table 1.xls
