# Supplementary material for: Autophagy and Cellular Senescence Mediated by Sox2 Suppress Malignancy of Cancer Cells
Source: PLoS One. 2013 Feb 25;8(2):e57172. doi: 10.1371/journal.pone.0057172 (PMC3581442; doi:10.1371/journal.pone.0057172)
Supplement: Table S1 — Microarray of HCT116 colorectal cancer cells stably expressing Sox2 . These microarray results were compared with HCT116 cells stably expressing a mock vector control. The red color indicates up-regulated genes, green color denotes down-regulated genes, and the yellow color indicates no difference in gene expression. (ZIP) [file pone.0057172.s001.zip › Sox2-autophagy Supplemental Table 1.xls]

## Sheet: total genes 11245
Ensembl_gene	log2 (Ratio) S/C	S/C P-value (Differentially expressed)	gene_symbol	gene_description	RefSeq_ID
ENSG00000223255	-0.478972	0.434096	7SK	misc RNA	NA
ENSG00000118017	-0.423446	0.487666	A4GNT	Alpha-1,4-N-acetylglucosaminyltransferase (Alpha4GnT)(EC 2.4.1.-) [Source:UniProtKB/Swiss-Prot;Acc:Q9UNA3]	NM_016161
ENSG00000081760	0.487076	0.00797589	AACS	Acetoacetyl-CoA synthetase (EC 6.2.1.16)(Acyl-CoA synthetase family member 1)(Protein sur-5 homolog) [Source:UniProtKB/Swiss-Prot;Acc:Q86V21]	NM_023928
ENSG00000144959	0.45722	0.00513941	AADACL1	Arylacetamide deacetylase-like 1 (EC 3.1.1.-)(Neutral cholesterol ester hydrolase)(NCEH) [Source:UniProtKB/Swiss-Prot;Acc:Q6PIU2]	NM_001146278,NM_001146277,NM_001146276,NM_020792
ENSG00000204518	-0.920259	0.132288	AADACL4	Arylacetamide deacetylase-like 4 (EC 3.1.1.-) [Source:UniProtKB/Swiss-Prot;Acc:Q5VUY2]	NM_001013630
ENSG00000109576	-0.200387	0.520127	AADAT	Kynurenine/alpha-aminoadipate aminotransferase mitochondrial Precursor (KAT/AadAT)(EC 2.6.1.7)(Kynurenine aminotransferase II)(Kynurenine--oxoglutarate aminotransferase II)(Kynurenine--oxoglutarate transaminase II)(2-aminoadipate transaminase)(EC 2.6.1.39)(2-aminoadipate aminotransferase)(Alpha-aminoadipate aminotransferase)(AadAT) [Source:UniProtKB/Swiss-Prot;Acc:Q8N5Z0]	NM_182662,NM_016228
ENSG00000115977	-0.607686	0.239657	AAK1	AP2-associated protein kinase 1 (EC 2.7.11.1)(Adaptor-associated kinase 1) [Source:UniProtKB/Swiss-Prot;Acc:Q2M2I8]	NM_014911
ENSG00000115977,ENSG00000188971	-0.192475	0.847254	AAK1,AC114772.5	NA	NM_014911.3
ENSG00000127837	-0.17123	0.680576	AAMP	Angio-associated migratory cell protein [Source:UniProtKB/Swiss-Prot;Acc:Q13685]	NM_001087
ENSG00000090861	1.40634	1.88362e-13	AARS	Alanyl-tRNA synthetase, cytoplasmic (EC 6.1.1.7)(Alanine--tRNA ligase)(AlaRS)(Renal carcinoma antigen NY-REN-42) [Source:UniProtKB/Swiss-Prot;Acc:P49588]	NM_001605
ENSG00000157426	1.0241	0.00085169	AASDH	Acyl-CoA synthetase family member 4 (EC 6.2.1.-)(Protein NRPS998) [Source:UniProtKB/Swiss-Prot;Acc:Q4L235]	NM_181806
ENSG00000149313	-1.19218	1.65118e-05	AASDHPPT	L-aminoadipate-semialdehyde dehydrogenase-phosphopantetheinyl transferase (EC 2.7.8.-)(4'-phosphopantetheinyl transferase)(Alpha-aminoadipic semialdehyde dehydrogenase-phosphopantetheinyl transferase)(AASD-PPT)(LYS5 ortholog) [Source:UniProtKB/Swiss-Prot;Acc:Q9NRN7]	NM_015423
ENSG00000230740,ENSG00000008311	-0.270376	0.563854	AASS,AASS	NA	NM_005763.3
ENSG00000108270	-0.0356502	0.842885	AATF	Protein AATF (Apoptosis-antagonizing transcription factor)(Rb-binding protein Che-1) [Source:UniProtKB/Swiss-Prot;Acc:Q9NY61]	NM_012138
ENSG00000154263	0.0630621	0.949855	ABCA10	ATP-binding cassette sub-family A member 10 [Source:UniProtKB/Swiss-Prot;Acc:Q8WWZ4]	NM_080282
ENSG00000182903,ENSG00000186777	0.18869	0.683768	ABCA11,AC079140.6-1	NA	NA
ENSG00000182903,ENSG00000186777,ENSG00000229676,ENSG00000178604,ENSG00000231205,ENSG00000213988,ENSG00000146757	1.19928	0.00500915	ABCA11,AC079140.6-1,ZNF492,ZNF826,AC078899.1-2,ZNF90,ZNF92	NA	NM_020855.1
ENSG00000182903,ENSG00000186777,ENSG00000197701	-0.536775	0.341961	ABCA11,AC079140.6-1,ZNF595	NA	NA
ENSG00000107331	0.675341	0.570067	ABCA2	ATP-binding cassette sub-family A member 2 (ATP-binding cassette transporter 2)(ATP-binding cassette 2) [Source:UniProtKB/Swiss-Prot;Acc:Q9BZC7]	NM_001606,NM_212533
ENSG00000167972	0.846874	0.0573773	ABCA3	ATP-binding cassette sub-family A member 3 (ATP-binding cassette transporter 3)(ATP-binding cassette 3)(ABC-C transporter) [Source:UniProtKB/Swiss-Prot;Acc:Q99758]	NM_001089
ENSG00000167972,ENSG00000224864,ENSG00000213988,ENSG00000105193	-0.297565	0.159679	ABCA3,AC011447.7-1,ZNF90,RPS16P10	NA	NM_001020.4
ENSG00000198691	-0.0961805	0.830132	ABCA4	Retinal-specific ATP-binding cassette transporter (ATP-binding cassette sub-family A member 4)(RIM ABC transporter)(RIM protein)(RmP)(Stargardt disease protein) [Source:UniProtKB/Swiss-Prot;Acc:P78363]	NM_000350
ENSG00000154262	-0.386	0.626502	ABCA6	ATP-binding cassette sub-family A member 6 [Source:UniProtKB/Swiss-Prot;Acc:Q8N139]	NM_080284
ENSG00000141338	-1.13194	0.00645713	ABCA8	ATP-binding cassette sub-family A member 8 [Source:UniProtKB/Swiss-Prot;Acc:O94911]	NM_007168
ENSG00000135776	-0.535036	0.114655	ABCB10	ATP-binding cassette sub-family B member 10, mitochondrial Precursor (ATP-binding cassette transporter 10)(ABC transporter 10 protein)(Mitochondrial ATP-binding cassette 2)(M-ABC2) [Source:UniProtKB/Swiss-Prot;Acc:Q9NRK6]	NM_012089
ENSG00000073734	-0.779781	0.272186	ABCB11	Bile salt export pump (ATP-binding cassette sub-family B member 11) [Source:UniProtKB/Swiss-Prot;Acc:O95342]	NM_003742
ENSG00000115657,ENSG00000198925	1.63165	7.83924e-05	ABCB6,ATG9A	NA	NM_005689.1
ENSG00000140798	-0.14646	0.818493	ABCC12	Multidrug resistance-associated protein 9 (ATP-binding cassette transporter sub-family C member 12) [Source:UniProtKB/Swiss-Prot;Acc:Q96J65]	NM_033226
ENSG00000215557	-0.371891	0.697057	ABCC13	Putative ATP-binding cassette transporter sub-family C member 13 [Source:UniProtKB/Swiss-Prot;Acc:Q9NSE7]	NR_003087,NR_003088
ENSG00000023839	1.92963	5.06142e-09	ABCC2	Canalicular multispecific organic anion transporter 1 (ATP-binding cassette sub-family C member 2)(Multidrug resistance-associated protein 2)(Canalicular multidrug resistance protein) [Source:UniProtKB/Swiss-Prot;Acc:Q92887]	NM_000392
ENSG00000108846	-1.79101	3.34158e-08	ABCC3	Canalicular multispecific organic anion transporter 2 (ATP-binding cassette sub-family C member 3)(Multidrug resistance-associated protein 3)(Multi-specific organic anion transporter D)(MOAT-D) [Source:UniProtKB/Swiss-Prot;Acc:O15438]	NM_003786,NM_001144070
ENSG00000125257	1.64395	2.01723e-07	ABCC4	Multidrug resistance-associated protein 4 (ATP-binding cassette sub-family C member 4)(MRP/cMOAT-related ABC transporter)(Multi-specific organic anion transporter B)(MOAT-B) [Source:UniProtKB/Swiss-Prot;Acc:O15439]	NM_005845,NM_001105515
ENSG00000114770	0.686246	0.00639595	ABCC5	Multidrug resistance-associated protein 5 (ATP-binding cassette sub-family C member 5)(Multi-specific organic anion transporter C)(MOAT-C)(pABC11)(SMRP) [Source:UniProtKB/Swiss-Prot;Acc:O15440]	NM_005688,NM_001023587
ENSG00000006071	0.199607	0.766695	ABCC8	ATP-binding cassette transporter sub-family C member 8 (Sulfonylurea receptor 1) [Source:UniProtKB/Swiss-Prot;Acc:Q09428]	NM_000352
ENSG00000225293,ENSG00000214330,ENSG00000101986,ENSG00000234501,ENSG00000215151	0.11244	0.681484	ABCD1P4,AC127391.2,ABCD1,AL590623.16-1,ABCD1P2	NA	NM_000033.3
ENSG00000117528	-0.272386	0.144494	ABCD3	ATP-binding cassette sub-family D member 3 (70 kDa peroxisomal membrane protein)(PMP70) [Source:UniProtKB/Swiss-Prot;Acc:P28288]	NM_002858,NM_001122674
ENSG00000119688	0.0168879	0.981895	ABCD4	ATP-binding cassette sub-family D member 4 (Peroxisomal membrane protein 69)(PMP69)(Peroxisomal membrane protein 1-like)(PXMP1-L)(P70R) [Source:UniProtKB/Swiss-Prot;Acc:O14678]	NM_005050
ENSG00000164163	0.387978	0.342143	ABCE1	ATP-binding cassette sub-family E member 1 (RNase L inhibitor)(Ribonuclease 4 inhibitor)(RNS4I)(2'-5'-oligoadenylate-binding protein)(HuHP68) [Source:UniProtKB/Swiss-Prot;Acc:P61221]	NM_001040876,NM_002940
ENSG00000236342,ENSG00000225989,ENSG00000204574,ENSG00000231129	-0.415362	0.578719	ABCF1,ABCF1,ABCF1,ABCF1	NA	NA
ENSG00000225989,ENSG00000204574,ENSG00000236149,ENSG00000232169,ENSG00000236342,ENSG00000206490,ENSG00000231129	-0.483238	0.00380047	ABCF1,ABCF1,ABCF1,ABCF1,ABCF1,ABCF1,ABCF1	NA	NM_001090.2,NM_001025091.1
ENSG00000172350	0.111837	0.8632	ABCG4	ATP-binding cassette sub-family G member 4 [Source:UniProtKB/Swiss-Prot;Acc:Q9H172]	NM_022169,NM_001142505
ENSG00000144827	-0.656741	0.0321347	ABHD10	Abhydrolase domain-containing protein 10, mitochondrial Precursor (EC 3.4.-.-) [Source:UniProtKB/Swiss-Prot;Acc:Q9NUJ1]	NM_018394
ENSG00000106077	-0.229575	0.527259	ABHD11	Abhydrolase domain-containing protein 11 (EC 3.-.-.-)(Williams-Beuren syndrome chromosomal region 21 protein) [Source:UniProtKB/Swiss-Prot;Acc:Q8NFV4]	NM_148913,NR_026910,NR_026912,NM_148912,NM_001145364,NM_001145363,NM_148916
ENSG00000100997	1.00525	0.0172333	ABHD12	Monoacylglycerol lipase ABHD12 (EC 3.1.1.23)(2-arachidonoylglycerol hydrolase)(Abhydrolase domain-containing protein 12) [Source:UniProtKB/Swiss-Prot;Acc:Q8N2K0]	NM_001042472,NM_015600
ENSG00000139826	-0.437176	0.466596	ABHD13	Abhydrolase domain-containing protein 13 (EC 3.-.-.-) [Source:UniProtKB/Swiss-Prot;Acc:Q7L211]	NM_032859
ENSG00000140526	0.239989	0.228389	ABHD2	Abhydrolase domain-containing protein 2 (EC 3.1.1.-)(Lung alpha/beta hydrolase 2)(Protein PHPS1-2) [Source:UniProtKB/Swiss-Prot;Acc:P08910]	NM_152924,NM_007011
ENSG00000011198	0.0830488	0.847824	ABHD5	Abhydrolase domain-containing protein 5 [Source:UniProtKB/Swiss-Prot;Acc:Q8WTS1]	NM_016006
ENSG00000163686	1.00292	0.00156272	ABHD6	Monoacylglycerol lipase ABHD6 (EC 3.1.1.23)(2-arachidonoylglycerol hydrolase)(Abhydrolase domain-containing protein 6) [Source:UniProtKB/Swiss-Prot;Acc:Q9BV23]	NM_020676
ENSG00000127220	0.491439	0.0248041	ABHD8	Abhydrolase domain-containing protein 8 (EC 3.-.-.-) [Source:UniProtKB/Swiss-Prot;Acc:Q96I13]	NM_024527
ENSG00000138443	-0.462347	0.178611	ABI2	Abl interactor 2 (Abelson interactor 2)(Abi-2)(Abl-binding protein 3)(AblBP3)(Arg-binding protein 1)(ArgBP1) [Source:UniProtKB/Swiss-Prot;Acc:Q9NYB9]	NM_005759
ENSG00000108798	0.21043	0.896036	ABI3	ABI gene family member 3 (New molecule including SH3)(Nesh) [Source:UniProtKB/Swiss-Prot;Acc:Q9P2A4]	NM_016428,NM_001135186
ENSG00000154175	-0.365731	0.515692	ABI3BP	Target of Nesh-SH3 Precursor (Tarsh)(Nesh-binding protein)(NeshBP)(ABI gene family member 3-binding protein) [Source:UniProtKB/Swiss-Prot;Acc:Q7Z7G0]	NM_015429
ENSG00000097007	0.127162	0.750186	ABL1	Proto-oncogene tyrosine-protein kinase ABL1 (EC 2.7.10.2)(Abelson murine leukemia viral oncogene homolog 1)(c-ABL)(p150) [Source:UniProtKB/Swiss-Prot;Acc:P00519]	NM_005157,NM_007313
ENSG00000143322	1.13372	0.018962	ABL2	Tyrosine-protein kinase ABL2 (EC 2.7.10.2)(Abelson murine leukemia viral oncogene homolog 2)(Abelson-related gene protein)(Tyrosine kinase ARG) [Source:UniProtKB/Swiss-Prot;Acc:P42684]	NM_007314,NM_005158,NM_001100108,NM_001136000,NM_001136001
ENSG00000163995	-0.886347	0.0700946	ABLIM2	Actin-binding LIM protein 2 (Actin-binding LIM protein family member 2)(abLIM-2) [Source:UniProtKB/Swiss-Prot;Acc:Q6H8Q1]	NM_001130083,NM_001130084,NM_001130085,NM_001130086,NM_001130087,NM_032432,NM_001130088
ENSG00000146109	-0.58166	0.568271	ABT1	Activator of basal transcription 1 (hABT1)(Basal transcriptional activator) [Source:UniProtKB/Swiss-Prot;Acc:Q9ULW3]	NM_013375
ENSG00000114626	0.415004	0.204801	ABTB1	Ankyrin repeat and BTB/POZ domain-containing protein 1 (Elongation factor 1A-binding protein) [Source:UniProtKB/Swiss-Prot;Acc:Q969K4]	NM_172027,NM_032548,NM_172028
ENSG00000166016	1.48086	4.68924e-06	ABTB2	Ankyrin repeat and BTB/POZ domain-containing protein 2 [Source:UniProtKB/Swiss-Prot;Acc:Q8N961]	NM_145804
ENSG00000185065	0.339437	0.628322	AC000068.5	processed transcript	NA
ENSG00000213999,ENSG00000064489	0.197546	0.683569	AC002126.1,MEF2B	NA	NM_001145784.1
ENSG00000215616,ENSG00000197859	0.594623	0.168405	AC002321.1-1,ADAMTSL2	NA	NA
ENSG00000205351	-0.358802	0.585224	AC002347.2	processed transcript	NA
ENSG00000225872	-0.256514	0.450731	AC002398.5	processed transcript	NA
ENSG00000231525,ENSG00000006451	0.346796	0.298043	AC002486.2,RALA	NA	NM_005402.2
ENSG00000188477	-0.0676087	0.872338	AC003003.4	C-type lectin domain-containing protein UNQ5810/PRO19627 Precursor [Source:UniProtKB/Swiss-Prot;Acc:Q6UXS0]	NR_024436
ENSG00000234608	0.0977667	0.860536	AC003029.1	processed transcript	NR_015404
ENSG00000237773	-2.26153	8.9203e-11	AC003075.4	processed transcript	NA
ENSG00000228768	-0.741332	0.183144	AC003101.1	None	NA
ENSG00000145348	1.20515	0.000220108	AC004053.1	TBC domain-containing protein kinase-like protein [Source:UniProtKB/Swiss-Prot;Acc:Q8TEA7]	NM_001163436,NM_001163437,NM_033115,NM_001163435
ENSG00000221554,ENSG00000156508,ENSG00000196205,ENSG00000214199,ENSG00000233476,ENSG00000105889	1.29656	0.0144029	AC004066.1-2,EEF1A1,EEF1AL3,AC096663.1,AC002480.6,AC099759.1	NA	NM_001402.5
ENSG00000221554,ENSG00000156508,ENSG00000228502,ENSG00000214199,ENSG00000221435	-0.234632	0.260078	AC004066.1-2,EEF1A1,EEF1AL9,AC096663.1,AC002511.1-2	NA	NM_001402.5
ENSG00000213695,ENSG00000173976,ENSG00000229133,ENSG00000231940,ENSG00000135749	0.646646	0.107258	AC004073.2,RAX2,RP11-518D3.4,RP5-862P8.1,PCNXL2	NA	NA
ENSG00000213786,ENSG00000105988	-0.819857	0.00548232	AC004079.2,NOLA2P1	NA	NM_017838.3
ENSG00000230590	0.348529	0.518666	AC004386.1	processed transcript	NA
ENSG00000230590	0.0686782	0.866553	AC004386.1	processed transcript	NA
ENSG00000005206	0.226369	0.699341	AC004410.1	Signal peptide peptidase-like 2B (Protein SPP-like 2B)(Protein SPPL2b)(EC 3.4.23.-)(Intramembrane protease 4)(IMP4)(Presenilin-like protein 1) [Source:UniProtKB/Swiss-Prot;Acc:Q8TCT7]	NM_152988,NM_001077238
ENSG00000234432,ENSG00000130332	-0.797016	0.000303458	AC004490.1,LSM7	NA	NM_016199.2
ENSG00000234432,ENSG00000104886	-0.480455	0.00791296	AC004490.1,PLEKHJ1	NA	NM_018049.1
ENSG00000225607	-0.412542	0.499238	AC004597.1	cDNA FLJ60024, highly similar to Cytochrome P450 4F12 (EC 1.14.14.1) [Source:UniProtKB/TrEMBL;Acc:B4DNA9]	NA
ENSG00000166770	0.168938	0.741111	AC004696.1	MGC9913 protein [Source:UniProtKB/TrEMBL;Acc:Q96HF5]	NA
ENSG00000236010	-0.0172157	0.94867	AC004702.2	HCG1983393PRO2158 ; [Source:UniProtKB/TrEMBL;Acc:Q9H3A7]	NA
ENSG00000203562	-0.690232	0.2224	AC004771.1	pseudogene	NA
ENSG00000177369	-0.425561	0.595402	AC004797.1	cDNA FLJ40194 fis, clone TESTI2019481FLJ40194 protein ; [Source:UniProtKB/TrEMBL;Acc:Q8N7Z3]	NA
ENSG00000226138,ENSG00000128524	0.184467	0.469727	AC004801.2-1,ATP6V1F	NA	NM_004231.2
ENSG00000128536	-1.16749	0.476235	AC004836.2	Cadherin-like protein 28 Precursor [Source:UniProtKB/Swiss-Prot;Acc:Q6ZTQ4]	NM_152750
ENSG00000213530,ENSG00000065911	0.555718	0.100858	AC004894.2,MTHFD2	NA	NM_006636.3
ENSG00000228775	0.17412	0.707307	AC004918.1-1	Putative uncharacterized protein FLJ40852 [Source:UniProtKB/Swiss-Prot;Acc:Q8N7M3]	NR_015392
ENSG00000214243,ENSG00000135213,ENSG00000127957,ENSG00000196313,ENSG00000128563	0.796395	0.0419785	AC004980.10,POM121C,PMS2L3,POM121,PRKRIP1	NA	NA
ENSG00000228903,ENSG00000214242,ENSG00000214242,ENSG00000189093,ENSG00000214242,ENSG00000205233	-0.0779445	0.853204	AC004985.13,AC093668.4-1,AC093668.4-1,AC093668.4-4,AC093668.4-1,AC105052.3-3	NA	NA
ENSG00000228903,ENSG00000214242,ENSG00000214242,ENSG00000205233,ENSG00000214242,ENSG00000105808,ENSG00000189093	-0.778836	0.047888	AC004985.13,AC093668.4-1,AC093668.4-1,AC105052.3-3,AC093668.4-1,RASA4,AC093668.4-4	NA	NM_006989.4,NM_001079877.1
ENSG00000188185,ENSG00000228897,ENSG00000227080	-0.353644	0.448607	AC004987.7,CTD-2021A8.2,CTD-2021A8.3	NA	NA
ENSG00000233404	2.46085	4.74645e-20	AC005035.2	Putative uncharacterized protein FLJ20373 [Source:UniProtKB/TrEMBL;Acc:Q53TX7]	NA
ENSG00000177679	-0.500231	0.204049	AC005077.11	SRRM2-like protein [Source:UniProtKB/Swiss-Prot;Acc:A6NNA2]	NM_001110199
ENSG00000177679	-0.670154	0.0472319	AC005077.11	SRRM2-like protein [Source:UniProtKB/Swiss-Prot;Acc:A6NNA2]	NM_001110199
ENSG00000227038	-0.699564	0.123245	AC005077.9	processed transcript	NA
ENSG00000196295	0.502338	0.174476	AC005154.6	processed transcript	NA
ENSG00000221983	-0.0326883	0.940462	AC005253.1-2	Ubiquitin [Source:UniProtKB/Swiss-Prot;Acc:P62988]	NM_001033930,NM_003333
ENSG00000230264	0.0102269	0.988183	AC005264.1	cDNA FLJ41036 fis, clone HLUNG2003872 [Source:UniProtKB/TrEMBL;Acc:Q6ZWI3]	NA
ENSG00000006740	-1.61748	5.51381e-05	AC005277.1	Rho GTPase-activating protein RICH2 (RhoGAP interacting with CIP4 homologs protein 2)(Rho-type GTPase-activating protein RICH2)(RICH-2)(NPC-A-10) [Source:UniProtKB/Swiss-Prot;Acc:Q17R89]	NM_014859
ENSG00000100181	-0.290112	0.43022	AC005301.5	processed transcript	NR_001591
ENSG00000237854	-0.764032	0.0043118	AC005332.1	processed transcript	NA
ENSG00000172460	-0.40522	0.398207	AC005361.1	None	NR_026864
ENSG00000227606,ENSG00000225877	-0.637539	0.347682	AC005392.13,AC004603.4	NA	NA
ENSG00000178082,ENSG00000155962,ENSG00000151239	0.715119	0.108322	AC005412.8,CLIC2,TWF1	NA	NM_002822.3
ENSG00000179994,ENSG00000173678,ENSG00000170092,ENSG00000136206,ENSG00000166667,ENSG00000170409,ENSG00000205238	-0.687242	0.14314	AC005488.12,AC105052.3-2,SPDYE5,SPDYE1,CTA-313A17.4,RP11-163E9.1,SPDYE6	NA	NA
ENSG00000176533	-0.097678	0.662418	AC005512.1-2	Guanine nucleotide-binding protein G(I)/G(S)/G(O) subunit gamma-7 Precursor [Source:UniProtKB/Swiss-Prot;Acc:O60262]	NM_052847
ENSG00000233980,ENSG00000225462,ENSG00000231087	1.26746	0.000103545	AC005522.8,RP11-393M18.2,AC114737.7	NA	NA
ENSG00000234450,ENSG00000226221,ENSG00000230659	-0.375316	0.0191018	AC005534.6,AC022431.1,RPL26P12	NA	NM_000987.3
ENSG00000224287	-0.455681	0.171839	AC005538.2	processed transcript	NR_024322
ENSG00000228455	-1.49701	6.77032e-06	AC005606.3-1	LOC283868 protein Fragment [Source:UniProtKB/TrEMBL;Acc:Q8N4X1]	NA
ENSG00000228649	1.52239	0.000122251	AC005682.5	processed transcript	NA
ENSG00000226279	0.507852	0.393111	AC005682.7	pseudogene	NA
ENSG00000224840,ENSG00000232137	0.318701	0.274825	AC005702.1-2,AC025048.8	NA	NA
ENSG00000228696,ENSG00000224491,ENSG00000185829,ENSG00000136447	-0.610734	0.119738	AC005829.1-2,AC139677.4-1,ARL17P1,AC138688.2-1	NA	NA
ENSG00000228696,ENSG00000224491,ENSG00000185829,ENSG00000136447	-0.871774	0.00514166	AC005829.1-2,AC139677.4-1,ARL17P1,AC138688.2-1	NA	NM_016632.2
ENSG00000215039	0.570786	0.257157	AC005840.2-2	Putative uncharacterized protein ENSP00000382415 [Source:UniProtKB/TrEMBL;Acc:B7WPF2]	NA
ENSG00000224438,ENSG00000184423,ENSG00000214914,ENSG00000237887,ENSG00000115306	0.468173	0.449574	AC005841.3-1,RPL23AP38,RPL23AP3,RPL23AP32,SPTBN1	NA	NA
ENSG00000231870,ENSG00000231421	-0.294492	0.52283	AC006050.3,AC006050.2	NA	NA
ENSG00000236786	-1.02974	0.22445	AC006156.5	pseudogene	NA
ENSG00000188656	0.0480221	0.942846	AC006158.8	Putative uncharacterized protein ENSP00000372464 [Source:UniProtKB/TrEMBL;Acc:A6NGF5]	NA
ENSG00000205940	0.216966	0.571407	AC006226.4	Putative uncharacterized protein ENSP00000371882 [Source:UniProtKB/TrEMBL;Acc:B5MDL9]	NA
ENSG00000124455	0.327021	0.792694	AC006276.1-1	Uncharacterized protein ENSP00000244321 Precursor [Source:UniProtKB/Swiss-Prot;Acc:A6NC86]	NA
ENSG00000170858	-1.36376	0.00276691	AC006293.1	processed transcript	NA
ENSG00000172294,ENSG00000172342	-1.00394	0.00260041	AC006328.8,DNM1P24	NA	NA
ENSG00000237116	-0.760193	0.0105116	AC006372.2-1	Similar to polycystic kidney disease 1-like 3 [Source:UniProtKB/TrEMBL;Acc:A4D236]	NA
ENSG00000223872	-1.27509	0.00861702	AC006372.5	processed transcript	NA
ENSG00000219545	-0.39234	0.172544	AC006465.3	cDNA FLJ54628HCG19535Hypothetical gene supported by AK027125 ;; [Source:UniProtKB/TrEMBL;Acc:A4D104]	NA
ENSG00000237438	-0.514607	0.0657823	AC006946.9	processed transcript	NR_015352
ENSG00000237709	-0.165976	0.62797	AC006988.3	pseudogene	NA
ENSG00000233426,ENSG00000215719,ENSG00000175390,ENSG00000234643	1.22939	0.0151707	AC007250.3,AL356585.7-1,EIF3F,EIF3S5P	NA	NM_003754.2
ENSG00000233426,ENSG00000215719,ENSG00000234643	-0.61758	0.00310901	AC007250.3,AL356585.7-1,EIF3S5P	NA	NM_003754.2
ENSG00000233426,ENSG00000175390	-0.0368995	0.910869	AC007250.3,EIF3F	NA	NM_003754.2
ENSG00000225695,ENSG00000237804	0.336682	0.228026	AC007272.2,AC018470.3	NA	NA
ENSG00000225264	-0.999742	2.65802e-05	AC007276.6	processed transcript	NR_024278
ENSG00000214821,ENSG00000189403,ENSG00000230547	0.893453	0.0184534	AC007277.2,HMGB1,HMGB1L11	NA	NM_002128.4
ENSG00000172974	1.43678	9.39287e-05	AC007318.5	pseudogene	NA
ENSG00000233694	-0.317235	0.517582	AC007365.1	processed transcript	NA
ENSG00000224646,ENSG00000159374	0.24665	0.708241	AC007387.2,C2orf65	NA	NM_138804.3
ENSG00000218739	0.248407	0.582981	AC007390.6	HCG1988162Putative uncharacterized protein ENSP00000380254Putative uncharacterized protein ENSP00000380403Putative uncharacterized protein ENSP00000383895Putative uncharacterized protein ENSP00000384331Putative uncharacterized protein ENSP00000384813 ;;;;; [Source:UniProtKB/TrEMBL;Acc:A8MTT3]	NA
ENSG00000235665,ENSG00000236790	1.38821	0.0129042	AC007464.1,C2orf46	NA	NA
ENSG00000235665,ENSG00000236790	-0.498182	0.267435	AC007464.1,C2orf46	NA	NA
ENSG00000228878	-1.16531	0.0083011	AC007551.3	processed transcript	NA
ENSG00000213235	0.0949679	0.809269	AC007564.10	pseudogene	NA
ENSG00000234498,ENSG00000236552,ENSG00000136149,ENSG00000142541,ENSG00000234589,ENSG00000139915	-0.631474	0.000246719	AC007688.15-1,RPL13AP5,RPL13AP25,RPL13A,AC125807.9,MDGA2	NA	NM_012423.2
ENSG00000236841	-0.606138	0.0563681	AC007750.5	processed transcript	NA
ENSG00000234902	-0.713082	0.68262	AC007879.3	processed transcript	NA
ENSG00000234572	-1.0209	0.0029206	AC007880.1	processed transcript	NA
ENSG00000224891,ENSG00000152219	0.675013	0.0541167	AC007899.3,C11orf46	NA	NM_152316.1
ENSG00000230197,ENSG00000236022	-0.35912	0.139809	AC007952.1,AC106017.1	NA	NA
ENSG00000228157,ENSG00000197665,ENSG00000230493	0.0294188	0.963894	AC007952.5,AC007952.6,AC106017.3	NA	NA
ENSG00000177359	0.142977	0.768565	AC008013.8-1	Ovostatin homolog 2 Precursor [Source:UniProtKB/Swiss-Prot;Acc:Q6IE36]	NA
ENSG00000232856,ENSG00000106554,ENSG00000234785,ENSG00000149016	1.12883	0.00661992	AC008038.1,CHCHD3,RP1-241P17.3,EEF1G	NA	NM_001404.4
ENSG00000218672	0.283174	0.706308	AC008060.7	HCG2000720Hypothetical gene supported by AK054822 ; [Source:UniProtKB/TrEMBL;Acc:A4D251]	NA
ENSG00000115128	0.271926	0.210901	AC008073.5	Pre-mRNA branch site protein p14 (SF3B 14 kDa subunit) [Source:UniProtKB/Swiss-Prot;Acc:Q9Y3B4]	NM_016047
ENSG00000119862	0.28786	0.341134	AC008074.1	Galectin-related protein [Source:UniProtKB/Swiss-Prot;Acc:Q3ZCW2]	NM_014181
ENSG00000237510,ENSG00000186281	-1.10754	0.00660079	AC008268.2,AC013272.1	NA	NM_207328.2
ENSG00000230652,ENSG00000105443	-0.104648	0.682238	AC008403.8-1,CYTH2	NA	NM_004228.5,NM_017457.4
ENSG00000233937	0.785696	0.0497598	AC008443.10	CDNA: FLJ23158 fis, clone LNG09623 [Source:UniProtKB/TrEMBL;Acc:Q9H5Q9]	NA
ENSG00000232313	0.506178	0.354672	AC008507.11-1	None	NA
ENSG00000232427	-0.785014	0.0257554	AC008532.7	hypothetical protein LOC255783 [Source:RefSeq peptide;Acc:NP_848606]	NM_178511
ENSG00000226712	-0.798169	0.228067	AC008671.6-1	cDNA FLJ40453 fis, clone TESTI2041330 [Source:UniProtKB/TrEMBL;Acc:Q8N7Q8]	NA
ENSG00000178863	-1.09968	0.0143289	AC008738.7	pseudogene	NR_026887
ENSG00000169246,ENSG00000196161,ENSG00000169203,ENSG00000185864,ENSG00000198064,ENSG00000237296,ENSG00000224154	0.281137	0.129344	AC008740.7-1,AC025279.6-2,AC133555.3-5,AC092375.4-2,AC106782.5-1,NPIPL3,AC130466.2	NA	NA
ENSG00000169246,ENSG00000196161,ENSG00000169203,ENSG00000185864,ENSG00000198064,ENSG00000237296,ENSG00000224154	0.109422	0.675193	AC008740.7-1,AC025279.6-2,AC133555.3-5,AC092375.4-2,AC106782.5-1,NPIPL3,AC130466.2	NA	NA
ENSG00000225494	-0.877555	0.0782175	AC008747.5-1	None	NA
ENSG00000229000,ENSG00000122545,ENSG00000229897	1.85069	0.000292221	AC008753.2,SEPT7,RP11-207C11.2	NA	NM_001788.4,NM_001011553.2
ENSG00000181791	-0.328225	0.448973	AC009041.10-8	pseudogene	NR_027242
ENSG00000214873	-0.0691997	0.964128	AC009086.6-4	None	NA
ENSG00000172775	-0.96863	0.00372593	AC009090.12	NEFA-interacting nuclear protein NIP30 [Source:UniProtKB/Swiss-Prot;Acc:Q9GZU8]	NM_024946
ENSG00000234220	-1.36154	1.59806e-07	AC009108.10	None	NA
ENSG00000234220,ENSG00000103248	-0.284453	0.535872	AC009108.10,MTHFSD	NA	NA
ENSG00000182157	0.911267	0.0854657	AC009113.8-2	Putative solute carrier family 22 member ENSG00000182157 [Source:UniProtKB/Swiss-Prot;Acc:A6NKX4]	NA
ENSG00000205078	-0.635231	0.0839928	AC009139.8	Meiosis-related protein [Source:UniProtKB/Swiss-Prot;Acc:A8MT33]	NM_001129979
ENSG00000217930	0.0264114	0.95217	AC009171.3	Mitochondrial import inner membrane translocase subunit Tim16 (Mitochondria-associated granulocyte macrophage CSF-signaling molecule) [Source:UniProtKB/Swiss-Prot;Acc:Q9Y3D7]	NM_016069
ENSG00000217930	-0.942217	5.15312e-07	AC009171.3	Mitochondrial import inner membrane translocase subunit Tim16 (Mitochondria-associated granulocyte macrophage CSF-signaling molecule) [Source:UniProtKB/Swiss-Prot;Acc:Q9Y3D7]	NM_016069
ENSG00000227403	0.782981	0.102606	AC009299.3	processed transcript	NA
ENSG00000226666,ENSG00000113013,ENSG00000111880	-0.887017	0.113016	AC009302.3,HSPA9B,RNGTT	NA	NM_004134.5
ENSG00000233287,ENSG00000128585,ENSG00000213867	-0.258987	0.471914	AC009362.2,MKLN1,AL049830.3-1	NA	NA
ENSG00000233287,ENSG00000128585,ENSG00000213867,ENSG00000131469	0.51438	0.0196294	AC009362.2,MKLN1,AL049830.3-1,RPL27	NA	NM_000988.3
ENSG00000232023	-0.250279	0.638982	AC009410.1	processed transcript	NA
ENSG00000226504,ENSG00000174695	1.19595	1.74303e-07	AC009489.1,TMEM167A	NA	NM_174909.4
ENSG00000111788,ENSG00000214826	-0.0527894	0.927395	AC009533.10-1,DDX12	NA	NA
ENSG00000224824	-0.736242	0.00157859	AC009542.2	Similar to CG6293-PA [Source:UniProtKB/TrEMBL;Acc:A4D1P4]	NA
ENSG00000135362	-1.52487	0.00014399	AC009656.11	Protor-2 (Protein observed with Rictor-2) [Source:UniProtKB/Swiss-Prot;Acc:Q6MZQ0]	NM_001160167,NM_024841,NM_001160168,NM_001160169
ENSG00000235183	-0.399677	0.207796	AC009720.19-1	None	NA
ENSG00000188856,ENSG00000220773,ENSG00000237433,ENSG00000235332,ENSG00000214896,ENSG00000214629,ENSG00000156110,ENSG00000230592,ENSG00000237920,ENSG00000226855,ENSG00000225178,ENSG00000214263,ENSG00000235414	0.55242	0.364527	AC009812.17,RP3-334F4.1,AC097639.8,RP11-366O20.5,RPSAP55,RP11-506B4.3,ADK,RP11-402K9.2,RP11-350G8.4,RP11-350G8.3,AC092128.3,RP11-346A3.2,AC016737.1	NA	NA
ENSG00000223850	0.349395	0.564272	AC010145.3	processed transcript	NA
ENSG00000235884	-0.0703633	0.858504	AC010198.8	cDNA FLJ75546 [Source:UniProtKB/TrEMBL;Acc:A8K1F9]	NA
ENSG00000235694,ENSG00000167232,ENSG00000225042	0.0183713	0.974025	AC010300.8,ZNF91,AC024563.6	NA	NM_003430.2
ENSG00000235853	0.18128	0.479698	AC010327.8-1	cDNA FLJ45856 fis, clone OCBBF2025631 [Source:UniProtKB/TrEMBL;Acc:Q6ZS40]	NA
ENSG00000213017,ENSG00000130429	0.110886	0.846634	AC010328.4,ARPC1A	NA	NM_006409.2
ENSG00000230222,ENSG00000142449	0.123329	0.75938	AC010336.8-3,FBN3	NA	NM_032447.3
ENSG00000123154	0.211015	0.528579	AC010422.7-1	Mitogen-activated protein kinase organizer 1 (MAPK organizer 1) [Source:UniProtKB/Swiss-Prot;Acc:Q9BRX9]	NM_001099737,NM_032332
ENSG00000181368	-0.698093	0.0185023	AC010441.6	putative small membrane protein NID67 [Source:RefSeq peptide;Acc:NP_116565]	NM_032947
ENSG00000188242	0.0398682	0.946559	AC010442.7-2	hypothetical LOC25845 (LOC25845), non-coding RNA [Source:RefSeq DNA;Acc:NR_024158]	NR_024158
ENSG00000235187	0.286534	0.517245	AC010616.5	None	NA
ENSG00000230893	-0.158628	0.823309	AC010619.7-1	CDNA FLJ26814 fis, clone PRS06344 [Source:UniProtKB/TrEMBL;Acc:Q6ZNZ9]	NA
ENSG00000223877	0.404622	0.111059	AC010760.8-1	pseudogene	NA
ENSG00000232074	-0.399381	0.584078	AC010760.8-3	None	NA
ENSG00000138018	1.81497	0.00102596	AC010896.3	Ethanolaminephosphotransferase 1 (hEPT1)(EC 2.7.8.1)(Selenoprotein I)(SelI) [Source:UniProtKB/Swiss-Prot;Acc:Q9C0D9]	NM_033505
ENSG00000188765,ENSG00000187653,ENSG00000205542	2.59364	1.42183e-12	AC010907.3,TMSL3,TMSB4X	NA	NA
ENSG00000176771	0.307707	0.641106	AC010974.1	Nck-associated protein 5 (NAP-5)(Peripheral clock protein) [Source:UniProtKB/Swiss-Prot;Acc:O14513]	NM_207363,NM_207481
ENSG00000231731,ENSG00000163166	1.32271	0.000459095	AC010976.2,IWS1	NA	NM_017969.2
ENSG00000230626,ENSG00000126934	0.0933199	0.61465	AC011005.7-1,MAP2K2	NA	NM_030662.3
ENSG00000213553,ENSG00000089157,ENSG00000229119,ENSG00000232883	-0.0296042	0.936403	AC011247.2,RPLP0P6,AC026403.4,RPLP0P5	NA	NM_001002.3,NM_053275.3
ENSG00000227115	-0.370054	0.49296	AC011260.8-1	cDNA FLJ61769 [Source:UniProtKB/TrEMBL;Acc:B4DGY9]	NA
ENSG00000235898	-0.0749593	0.843217	AC011270.9	cDNA FLJ38687 fis, clone KIDNE2001117 [Source:UniProtKB/TrEMBL;Acc:Q8N8Z1]	NA
ENSG00000229618	-0.0203169	0.969306	AC011288.2	processed transcript	NA
ENSG00000236000,ENSG00000225491,ENSG00000189136,ENSG00000225273,ENSG00000223636	0.210034	0.559576	AC011295.3-4,AC012005.3,AC048382.3,AC135995.7-1,AC006328.4	NA	NA
ENSG00000219159	-0.775468	0.134496	AC011298.2	Putative uncharacterized protein ENSP00000386092 [Source:UniProtKB/TrEMBL;Acc:B5MCK9]	NA
ENSG00000224694	1.23928	0.00404457	AC011322.29	Uncharacterized protein DKFZp762I1415 [Source:UniProtKB/Swiss-Prot;Acc:Q69YL0]	NR_024388
ENSG00000183760	0.373626	0.835278	AC011443.6	Iron/zinc purple acid phosphatase-like protein Precursor (EC 3.1.3.2) [Source:UniProtKB/Swiss-Prot;Acc:Q6ZNF0]	NM_001004318
ENSG00000213253	0.117366	0.713554	AC011446.6	pseudogene	NA
ENSG00000224864,ENSG00000213988	1.05269	0.00101539	AC011447.7-1,ZNF90	NA	NA
ENSG00000229139	0.0861293	0.668166	AC011471.6	Putative uncharacterized protein Fragment [Source:UniProtKB/TrEMBL;Acc:Q9NPS2]	NA
ENSG00000229139,ENSG00000130382	0.107065	0.732705	AC011471.6,MLLT1	NA	NM_005934.3
ENSG00000130173	-0.413468	0.520412	AC011472.7-1	Hepatocellular carcinoma-associated protein TD26 Precursor [Source:UniProtKB/Swiss-Prot;Acc:Q6UXH0]	NM_018687
ENSG00000238080	0.253283	0.705911	AC011475.6-2	Putative uncharacterized protein [Source:UniProtKB/TrEMBL;Acc:Q71MM4]	NA
ENSG00000197360,ENSG00000234564,ENSG00000229091,ENSG00000214144,ENSG00000109971	1.19816	0.00188133	AC011494.2-2,RP13-158L7.2,AC009945.3,RP11-488L18.1,HSPA8	NA	NM_153201.1,NM_006597.3
ENSG00000224420	-0.902098	0.00731418	AC011495.8-1	hypothetical protein LOC199800 [Source:RefSeq peptide;Acc:NP_001094810]	NM_001101340
ENSG00000186838	-0.759466	0.201722	AC011500.7-2	Selenoprotein V (SelV) [Source:UniProtKB/Swiss-Prot;Acc:P59797]	NM_182704
ENSG00000220201,ENSG00000167807	-0.289632	0.310014	AC011511.11,FDX1L	NA	NM_001103167.1
ENSG00000233389	0.00914867	0.981517	AC011543.4	None	NA
ENSG00000235607	-0.363042	0.470787	AC011676.10-2	HCG2009400SLC45A4 protein ; [Source:UniProtKB/TrEMBL;Acc:Q7L180]	NA
ENSG00000231655,ENSG00000213853	-0.4425	0.0603591	AC011742.3,EMP2	NA	NM_001424.4
ENSG00000198787,ENSG00000214487,ENSG00000205897,ENSG00000215480,ENSG00000168227,ENSG00000205240	0.140433	0.503778	AC011744.8,AC078864.20,AC079882.6,RP11-157L14.1,AL079307.7-2,OR7E36P	NA	NA
ENSG00000236165,ENSG00000135617	0.791502	0.0236086	AC011816.3,C2orf7	NA	NM_032319.1
ENSG00000212884	0.361857	0.375903	AC011841.7-1	C-terminal binding protein 2 pseudogene (MGC70870), non-coding RNA [Source:RefSeq DNA;Acc:NR_003682]	NR_003682
ENSG00000215705	-0.333104	0.18847	AC011841.7-2	pseudogene	NA
ENSG00000236664,ENSG00000128655,ENSG00000166181,ENSG00000229839	-0.799716	0.0151054	AC011998.1,PDE11A,API5L1,AC018462.2	NA	NA
ENSG00000224827,ENSG00000206082,ENSG00000233233,ENSG00000215799,ENSG00000229085,ENSG00000214175,ENSG00000230715,ENSG00000215153,ENSG00000228786,ENSG00000233944,ENSG00000224956,ENSG00000238035	-0.296471	0.560895	AC012005.4,AC092299.5,AL360269.21,AL606534.15-1,AC096582.1-1,AC018638.5-3,AC018638.5-1,AL133216.10-2,AC006328.1,AC006328.2,RP11-206L10.1,AC138035.1	NA	NA
ENSG00000235072	-1.06972	0.0940734	AC012074.2	processed transcript	NA
ENSG00000138600	1.60735	8.02263e-06	AC012100.1	Signal peptide peptidase-like 2A (Protein SPP-like 2A)(Protein SPPL2a)(EC 3.4.23.-)(Intramembrane protease 3)(IMP3)(Presenilin-like protein 2) [Source:UniProtKB/Swiss-Prot;Acc:Q8TCT8]	NM_032802
ENSG00000235883	0.825575	0.000235048	AC012379.7	pseudogene	NA
ENSG00000196141	0.614481	0.594762	AC012459.1	SPATS2-like protein (DNA polymerase-transactivated protein 6) [Source:UniProtKB/Swiss-Prot;Acc:Q9NUQ6]	NM_015535,NM_001100422,NM_001100423,NM_001100424
ENSG00000113811	1.06488	1.78685e-06	AC012467.9-1	Selenoprotein K (SelK) [Source:UniProtKB/Swiss-Prot;Acc:Q9Y6D0]	NM_021237
ENSG00000103591	0.499249	0.200983	AC012568.7	Alpha- and gamma-adaptin-binding protein p34 [Source:UniProtKB/Swiss-Prot;Acc:Q6PD74]	NM_024666
ENSG00000164151	1.0224	1.31905e-08	AC012607.8	Uncharacterized protein KIAA0947 [Source:UniProtKB/Swiss-Prot;Acc:Q9Y2F5]	NM_015325
ENSG00000103540	1.14579	4.78625e-06	AC012621.2	Centrosomal protein of 110 kDa (Cep110) [Source:UniProtKB/Swiss-Prot;Acc:O43303]	NM_014711
ENSG00000187446	0.431224	0.393264	AC012652.1	Calcium-binding protein p22 (Calcium-binding protein CHP)(Calcineurin homologous protein)(Calcineurin B homolog) [Source:UniProtKB/Swiss-Prot;Acc:Q99653]	NM_007236
ENSG00000204588,ENSG00000224881,ENSG00000175772	-1.768	4.69198e-06	AC013268.5,AC068279.3,AC112229.7	NA	NA
ENSG00000204588,ENSG00000175772	-0.0138393	0.975544	AC013268.5,AC112229.7	NA	NA
ENSG00000204588,ENSG00000175772	-1.61413	9.22354e-05	AC013268.5,AC112229.7	NA	NA
ENSG00000186281,ENSG00000188383,ENSG00000232061	1.26638	0.014263	AC013272.1,AC018892.9,AC009238.6	NA	NM_207328.2
ENSG00000231584,ENSG00000115042,ENSG00000144199	-0.490491	0.0397618	AC013272.3,FAHD2A,FAHD2B	NA	NA
ENSG00000228784	-0.421944	0.502631	AC013400.2	processed transcript	NA
ENSG00000228474	-0.188055	0.315465	AC013403.10	processed transcript	NM_001134693
ENSG00000225570	-0.235931	0.674958	AC013733.4	processed transcript	NA
ENSG00000235807	-0.509087	0.112608	AC015656.9	cDNA FLJ43098 fis, clone CTONG1000488 [Source:UniProtKB/TrEMBL;Acc:Q6ZV18]	NA
ENSG00000236302	-0.4855	0.4671	AC015724.9	None	NA
ENSG00000237805	-0.254611	0.727992	AC015849.2	processed transcript	NA
ENSG00000172878	-0.595884	0.141311	AC015976.3	Methionine aminopeptidase 1D, mitochondrial Precursor (EC 3.4.11.18) [Source:UniProtKB/Swiss-Prot;Acc:Q6UB28]	NM_199227
ENSG00000224746	-0.630089	0.209457	AC015987.1	processed transcript	NA
ENSG00000108958,ENSG00000214549,ENSG00000234946,ENSG00000173960	0.879849	0.0375481	AC016292.3,RP11-360G10.2,AC066692.5,UBXN2A	NA	NA
ENSG00000225868	2.26911	0.000748566	AC016582.2	processed transcript	NA
ENSG00000213753	-1.38198	0.000522041	AC016629.7-2	None	NR_026052
ENSG00000177261	0.101656	0.774842	AC016708.1	pseudogene	NA
ENSG00000237651,ENSG00000214587	-1.20835	0.0175049	AC016747.7,KIAA1841	NA	NA
ENSG00000229648,ENSG00000188856,ENSG00000224261,ENSG00000237506,ENSG00000183298,ENSG00000168028,ENSG00000205246,ENSG00000237920,ENSG00000226855,ENSG00000226327,ENSG00000213621,ENSG00000173163,ENSG00000214016,ENSG00000226498,ENSG00000116984	-0.298653	0.0868013	AC016753.7,AC009812.17,RP11-179G5.1,RP1-138A5.1,RP11-556K13.1,RPSA,AC139769.1,RP11-350G8.4,RP11-350G8.3,RPSAP49,RP11-569O4.5,COMMD1,RP6-105D16.1,RP11-182B22.2,MTR	NA	NM_002295.4,NM_001012321.1
ENSG00000233559	0.0582963	0.933061	AC016831.7	processed transcript	NA
ENSG00000233862	-0.397071	0.217658	AC016907.3	processed transcript	NA
ENSG00000228100	0.0998648	0.657461	AC016912.3	processed transcript	NA
ENSG00000231367	0.184702	0.844156	AC016995.3	processed transcript	NA
ENSG00000212855,ENSG00000212856	-0.861056	0.144201	AC017019.5,TTTY2	NA	NA
ENSG00000233479	-0.0349878	0.939139	AC017074.1	processed transcript	NA
ENSG00000228203,ENSG00000234428	-0.00663845	0.993326	AC017076.4,AC017076.14	NA	NA
ENSG00000228203,ENSG00000234428	-0.449203	0.12141	AC017076.4,AC017076.14	NA	NA
ENSG00000235314	-0.620545	0.0856819	AC017116.8	processed transcript	NR_015401
ENSG00000224771,ENSG00000157087	-0.0174221	0.956694	AC018502.1,ATP2B2	NA	NA
ENSG00000213472,ENSG00000205336	-0.158617	0.640471	AC018552.6,GPR56	NA	NA
ENSG00000228497	0.0887508	0.915323	AC018635.10-1	HCG1816833MGC27345 protein ; [Source:UniProtKB/TrEMBL;Acc:Q8TAC0]	NA
ENSG00000228497	-0.72782	0.376182	AC018635.10-1	HCG1816833MGC27345 protein ; [Source:UniProtKB/TrEMBL;Acc:Q8TAC0]	NA
ENSG00000214175,ENSG00000224591,ENSG00000230021,ENSG00000226838,ENSG00000238009,ENSG00000228786,ENSG00000170590	-0.0163225	0.969007	AC018638.5-3,AC012441.3,RP5-857K21.4,AC096582.8,AC012005.5,AC006328.1,C6orf88	NA	NA
ENSG00000214175,ENSG00000230715,ENSG00000229085,ENSG00000226838,ENSG00000149656,ENSG00000228786,ENSG00000237094,ENSG00000206082,ENSG00000229450,ENSG00000231512,ENSG00000215799,ENSG00000224956,ENSG00000238035	0.988922	0.00445	AC018638.5-3,AC018638.5-1,AC096582.1-1,AC096582.8,C20orf69,AC006328.1,RP4-669L17.8,AC092299.5,AL929347.8,RP11-261C10.2,AL606534.15-1,RP11-206L10.1,AC138035.1	NA	NA
ENSG00000214175,ENSG00000233102,ENSG00000224813,ENSG00000230021,ENSG00000226838,ENSG00000079432,ENSG00000224591,ENSG00000228897,ENSG00000149656,ENSG00000223713,ENSG00000231512,ENSG00000170590,ENSG00000229450,ENSG00000203496,ENSG00000238035	0.0926527	0.823852	AC018638.5-3,AC093752.2-2,RP4-669L17.4,RP5-857K21.4,AC096582.8,CIC,AC012441.3,CTD-2021A8.2,C20orf69,AC138393.2-1,RP11-261C10.2,C6orf88,AL929347.8,RP11-291L22.4,AC138035.1	NA	NM_015125.3
ENSG00000230359	-0.195001	0.480017	AC018639.8-1	pseudogene	NA
ENSG00000226421,ENSG00000005022	-0.962857	8.26038e-05	AC018641.6,SLC25A5	NA	NM_001152.3
ENSG00000230964,ENSG00000132406	-0.453117	0.425719	AC018696.4,TMEM128	NA	NM_032927.2
ENSG00000213225,ENSG00000188976	-1.21201	0.000308947	AC018804.7,NOC2L	NA	NM_015658.3
ENSG00000235831	-0.448393	0.691871	AC018816.4	processed transcript	NA
ENSG00000223518,ENSG00000113712,ENSG00000230551	1.74168	0.0034323	AC019016.7,CSNK1A1,AC021078.5-1	NA	NM_001025105.1,NM_001892.4
ENSG00000230890,ENSG00000117868	1.95618	3.58561e-14	AC019084.9,FAM62B	NA	NM_020728.2
ENSG00000237223	-0.457031	0.300206	AC019100.5	processed transcript	NA
ENSG00000236039	-0.916182	0.0140995	AC019117.2	processed transcript	NA
ENSG00000214694	-0.544338	0.31602	AC019171.3	DH and coiled-coil domain-containing protein ENSP00000381780 [Source:UniProtKB/Swiss-Prot;Acc:A8MVX0]	NM_001145451
ENSG00000227363	-1.0661	0.0109348	AC019172.2	processed transcript	NA
ENSG00000226629	0.0405458	0.97087	AC019349.2	processed transcript	NA
ENSG00000109182	0.1813	0.659433	AC020593.1	PGAP2-interacting protein [Source:UniProtKB/Swiss-Prot;Acc:Q9H720]	NM_025087
ENSG00000213680,ENSG00000073792,ENSG00000163629	2.03921	3.90252e-05	AC020629.6-2,IGF2BP2,PTPN13	NA	NM_006548.4,NM_001007225.1
ENSG00000140632	-0.215513	0.572624	AC020663.7	Nuclear protein NP60 (Nuclear protein of 60 kDa)(3-hydroxyisobutyrate dehydrogenase-like protein)(Cytokine-like nuclear factor N-PAC) [Source:UniProtKB/Swiss-Prot;Acc:Q49A26]	NM_032569
ENSG00000227461,ENSG00000224411,ENSG00000080824	0.876284	0.0169174	AC020698.4,AC103796.3,HSP90AA2	NA	NM_005348.3,NM_001017963.2
ENSG00000142396	0.0752623	0.730071	AC020915.4	processed transcript	NA
ENSG00000213013	-0.694025	0.255698	AC020915.6	pseudogene	NA
ENSG00000233493	-0.466773	0.11098	AC020922.9	None	NA
ENSG00000177406	-0.212868	0.707822	AC021054.28	LOC100049716 protein Fragment [Source:UniProtKB/TrEMBL;Acc:Q8N503]	NA
ENSG00000228766	-0.847897	0.0730662	AC021055.18	pseudogene	NA
ENSG00000223950,ENSG00000182197	1.29851	4.68794e-05	AC021937.1,EXT1	NA	NA
ENSG00000141858	0.411841	0.510413	AC022098.9-4	None	NA
ENSG00000225940	-0.0310111	0.93494	AC022431.2	None	NA
ENSG00000227040,ENSG00000115514	1.27971	5.15831e-05	AC022483.7-1,TXNDC9	NA	NM_005783.3
ENSG00000131871	1.80979	2.3095e-06	AC023024.6	Selenoprotein S (SelS)(VCP-interacting membrane protein) [Source:UniProtKB/Swiss-Prot;Acc:Q9BQE4]	NM_018445,NM_203472
ENSG00000182796,ENSG00000205066	-0.23257	0.5953	AC023055.40-1,AC023055.40-2	NA	NA
ENSG00000236349	-0.94946	8.52317e-06	AC023161.24-2	pseudogene	NA
ENSG00000232521	0.0458873	0.896048	AC023424.7	HCG1791715Putative uncharacterized protein DKFZp434I0714 Fragment ; [Source:UniProtKB/TrEMBL;Acc:Q9NTH0]	NA
ENSG00000231923,ENSG00000072849	1.50818	0.000664408	AC024082.3,DERL2	NA	NM_016041.3
ENSG00000231249	0.0319209	0.918392	AC024168.2	processed transcript	NA
ENSG00000178660,ENSG00000170632	1.20978	0.0236726	AC024218.17,ARMC10	NA	NA
ENSG00000104059	0.206923	0.536576	AC024474.8	Transmembrane protein KIAA0574 [Source:UniProtKB/Swiss-Prot;Acc:O60320]	NM_015307
ENSG00000183401	-0.525386	0.214505	AC024575.6-1	Coiled-coil domain-containing protein LOC126075 [Source:UniProtKB/Swiss-Prot;Acc:P0C7I6]	NM_001080503
ENSG00000105520	-0.136306	0.691907	AC024575.6-2	Lipid phosphate phosphatase-related protein type 2 (EC 3.1.3.4)(Plasticity-related gene 4 protein)(PRG-4) [Source:UniProtKB/Swiss-Prot;Acc:Q96GM1]	NM_022737
ENSG00000177340	0.0585341	0.904031	AC024940.39-1	Putative uncharacterized protein FLJ13224 [Source:UniProtKB/Swiss-Prot;Acc:Q0VFX0]	NR_026806
ENSG00000237190	0.329058	0.504595	AC025177.5	CDKN2AIP N-terminal-like protein (CDKN2A-interacting protein N-terminal-like protein) [Source:UniProtKB/Swiss-Prot;Acc:Q96HQ2]	NM_080656
ENSG00000215163,ENSG00000150712	0.44261	0.0998336	AC025181.8-1,MTMR12	NA	NM_001040446.1
ENSG00000196161,ENSG00000197522,ENSG00000227226,ENSG00000185984,ENSG00000205535,ENSG00000237296,ENSG00000224154,ENSG00000157106	1.24841	0.0157246	AC025279.6-2,AC106782.5-5,AC106782.5-6,AC005632.2-1,AC009086.6-1,NPIPL3,AC130466.2,SMG1	NA	NA
ENSG00000228212,ENSG00000046651	2.19471	2.2216e-16	AC025449.6-2,OFD1	NA	NM_003611.2
ENSG00000205412	-0.576109	0.0141004	AC025566.22	pseudogene	NA
ENSG00000220157,ENSG00000220937,ENSG00000215492,ENSG00000141441,ENSG00000236695,ENSG00000214223,ENSG00000213568,ENSG00000212961,ENSG00000228168,ENSG00000135486,ENSG00000227453	0.0675545	0.829083	AC026410.5-4,RP11-125K10.2,AC021224.7,FAM59A,AC068129.2,CTC-499B15.3,AC112178.2,AC084058.6-1,RP11-241K18.1,HNRPA1L3,RP5-866L20.3	NA	NM_031157.2,NM_002136.2
ENSG00000214857,ENSG00000127922	1.43747	0.0236355	AC026726.7,SHFM1	NA	NM_006304.1
ENSG00000232531,ENSG00000184209,ENSG00000183955,ENSG00000215608	-0.83872	9.87538e-06	AC027612.1,SNRNP35,SETD8,AL356585.7-4	NA	NM_020382.3
ENSG00000143429,ENSG00000232527	-0.654826	0.003037	AC027612.6,RP11-14N7.2	NA	NA
ENSG00000229055	-0.783683	0.0865234	AC034110.1	Uncharacterized protein FLJ44881 [Source:UniProtKB/Swiss-Prot;Acc:Q6ZT83]	NA
ENSG00000233006	-0.287173	0.325337	AC034220.3	processed transcript	NA
ENSG00000223548	-0.30631	0.772441	AC034228.3	processed transcript	NA
ENSG00000224367	-0.0962197	0.904134	AC040963.1	pseudogene	NA
ENSG00000230847,ENSG00000197822	-0.23883	0.849166	AC044797.5-1,OCLN	NA	NM_002538.2
ENSG00000172840	-0.364138	0.727201	AC044802.7	[Pyruvate dehydrogenase [acetyl-transferring]]-phosphatase 2, mitochondrial Precursor (PDP 2)(EC 3.1.3.43)(Pyruvate dehydrogenase phosphatase, catalytic subunit 2)(PDPC 2) [Source:UniProtKB/Swiss-Prot;Acc:Q9P2J9]	NM_020786
ENSG00000229378,ENSG00000229212	0.592741	0.189993	AC044860.11-4,AC044860.11-5	NA	NA
ENSG00000229378,ENSG00000229212,ENSG00000225151	0.44066	0.345185	AC044860.11-4,AC044860.11-5,AC103965.1	NA	NA
ENSG00000232987	-0.390683	0.341828	AC051649.6	processed transcript	NA
ENSG00000224786	-0.0927204	0.865022	AC053545.4	pseudogene	NA
ENSG00000235048,ENSG00000157077	-0.334563	0.366121	AC055876.16-2,ZFYVE9	NA	NM_007324.2,NM_004799.2
ENSG00000226380	-0.161412	0.688004	AC058791.1	processed transcript	NA
ENSG00000227268	-0.353546	0.410238	AC063965.8-1	Killin [Source:UniProtKB/Swiss-Prot;Acc:B2CW77]	NM_001126049
ENSG00000226261,ENSG00000129195	0.0996724	0.795347	AC064836.3,FAM64A	NA	NM_019013.1
ENSG00000228381	-0.973744	0.000324455	AC067930.7-1	None	NA
ENSG00000228381,ENSG00000104518	0.856134	0.000407133	AC067930.7-1,GSDMD	NA	NM_024736.5
ENSG00000173295,ENSG00000164845	-0.245808	0.461161	AC068020.7-3,AC068020.7-2	NA	NA
ENSG00000236695,ENSG00000230280,ENSG00000225695,ENSG00000220937,ENSG00000224578,ENSG00000215492,ENSG00000141441,ENSG00000228168,ENSG00000214223,ENSG00000230170,ENSG00000233680,ENSG00000007952,ENSG00000233780,ENSG00000139675,ENSG00000229251,ENSG00000212961,ENSG00000233680,ENSG00000167720,ENSG00000234491,ENSG00000237804,ENSG00000227453,ENSG00000233497,ENSG00000135486	0.0848612	0.709537	AC068129.2,RP11-38O14.1,AC007272.2,RP11-125K10.2,AC084854.11,AC021224.7,FAM59A,RP11-241K18.1,CTC-499B15.3,RP4-555N2.2,RP1-146H21.4,NOX1,RP11-569O4.6,HNRNPA1L2,AC004957.6,AC084058.6-1,RP1-146H21.4,SRR,AC017081.3,AC018470.3,RP5-866L20.3,AC009294.8,HNRPA1L3	NA	NA
ENSG00000225362	-1.01497	0.0188545	AC068181.9	Cancer/testis antigen 62 (CT62) [Source:UniProtKB/Swiss-Prot;Acc:P0C5K7]	NM_001102658
ENSG00000182319	0.263826	0.410353	AC068353.34	Tyrosine-protein kinase SgK223 (EC 2.7.10.2)(Sugen kinase 223) [Source:UniProtKB/Swiss-Prot;Acc:Q86YV5]	NM_001080826
ENSG00000172965	0.413292	0.428762	AC068491.1	processed transcript	NR_024205
ENSG00000163075	-0.00817957	0.975336	AC069154.2	Uncharacterized protein MGC33657 [Source:UniProtKB/Swiss-Prot;Acc:Q4G0U5]	NM_001029996
ENSG00000226258,ENSG00000236152,ENSG00000134056	1.27636	0.00034947	AC069277.1,AC023485.1,MRPS36	NA	NM_033281.5
ENSG00000205307,ENSG00000077454	0.0968435	0.867133	AC069281.6-1,LRCH4	NA	NM_002319.3
ENSG00000235499	-0.0518958	0.909466	AC073046.25	processed transcript	NA
ENSG00000231167,ENSG00000224861,ENSG00000213712,ENSG00000213866,ENSG00000065978	-0.734064	0.00042177	AC073073.2-2,AL391261.3-1,AC079328.11-1,RP11-327L3.5,YBX1	NA	NM_004559.3
ENSG00000237126	-0.570295	0.492334	AC073254.1	processed transcript	NA
ENSG00000217702	-0.105539	0.743375	AC073263.5-1	Putative uncharacterized protein MGC10955 [Source:UniProtKB/TrEMBL;Acc:Q53S31]	NA
ENSG00000225799	0.471525	0.0935941	AC073476.6-1	Putative uncharacterized protein MGC4771 [Source:UniProtKB/TrEMBL;Acc:Q53S20]	NA
ENSG00000232044	0.501297	0.756475	AC073479.1	processed transcript	NR_026833
ENSG00000232044	-0.194752	0.533452	AC073479.1	processed transcript	NR_026833
ENSG00000215030,ENSG00000167526	0.311057	0.324864	AC073621.1,RPL13	NA	NM_000977.2,NM_033251.1
ENSG00000233087,ENSG00000175582,ENSG00000222014	1.01852	0.00657933	AC073869.1,RAB6A,RAB6C	NA	NA
ENSG00000131797	0.0513487	0.920248	AC074050.1	protein coding	NR_024034
ENSG00000131797	-0.186014	0.685518	AC074050.1	protein coding	NR_024034
ENSG00000225975	0.340426	0.767377	AC074138.3	processed transcript	NA
ENSG00000232605,ENSG00000196104,ENSG00000198830,ENSG00000238249,ENSG00000230330,ENSG00000231261,ENSG00000234847,ENSG00000226427,ENSG00000229367,ENSG00000230459,ENSG00000179362,ENSG00000228034,ENSG00000197291,ENSG00000236086	-0.303981	0.543422	AC074183.2,SPOCK3,HMGN2,RP3-477M7.4,AC093509.1,HMGN2L10,AC022404.7,RP11-584M7.3,RP4-613A2.3,AC060773.10,C15orf21,AC007395.5,AC100793.8,AL158139.26	NA	NM_005517.3
ENSG00000233707,ENSG00000116251	0.739749	0.0735466	AC074387.1,RPL22	NA	NM_000983.3
ENSG00000225968	-0.504993	0.47922	AC074389.8	processed transcript	NA
ENSG00000197041,ENSG00000186076,ENSG00000171314,ENSG00000226784	0.952964	0.00894396	AC078819.24-1,AC012085.4,PGAM1,PGAM4	NA	NA
ENSG00000197041,ENSG00000186076,ENSG00000171314,ENSG00000226784	0.757546	0.113269	AC078819.24-1,AC012085.4,PGAM1,PGAM4	NA	NA
ENSG00000231313	0.563751	0.547104	AC078875.37	pseudogene	NA
ENSG00000231205,ENSG00000215198,ENSG00000197360,ENSG00000175697,ENSG00000213988,ENSG00000229676	0.585	0.133976	AC078899.1-2,ZNF849P,AC011494.2-2,GPR156,ZNF90,ZNF492	NA	NM_020855.1
ENSG00000147642	1.0598	0.0478873	AC079061.8	Syntabulin (Syntaxin-1-binding protein)(Golgi-localized syntaphilin-related protein) [Source:UniProtKB/Swiss-Prot;Acc:Q9NX95]	NM_001099755,NM_001099749,NM_001099744,NM_001099746,NM_017786,NM_001099751,NM_001099753,NM_001099747,NM_001099743,NM_001099745,NM_001099750,NM_001099748,NM_001099752,NM_001099754,NM_001099756
ENSG00000147642	-0.557748	0.147256	AC079061.8	Syntabulin (Syntaxin-1-binding protein)(Golgi-localized syntaphilin-related protein) [Source:UniProtKB/Swiss-Prot;Acc:Q9NX95]	NM_001099755,NM_001099749,NM_001099744,NM_001099746,NM_017786,NM_001099751,NM_001099753,NM_001099747,NM_001099743,NM_001099745,NM_001099750,NM_001099748,NM_001099752,NM_001099754,NM_001099756
ENSG00000228451	-0.116097	0.729709	AC079097.6	None	NA
ENSG00000182329	0.593699	0.186041	AC079354.1	Uncharacterized protein KIAA2012 [Source:UniProtKB/Swiss-Prot;Acc:Q0VF49]	NA
ENSG00000231642	0.54401	0.0071892	AC079355.6-7	None	NA
ENSG00000180019	-0.0338496	0.953915	AC079741.2	pseudogene	NA
ENSG00000205837	-0.336885	0.576529	AC079923.1	processed transcript	NA
ENSG00000151572	1.48002	2.32043e-05	AC079953.28-1	Anoctamin-4 (Transmembrane protein 16D) [Source:UniProtKB/Swiss-Prot;Acc:Q32M45]	NM_178826
ENSG00000238285,ENSG00000136897	1.49374	5.12233e-05	AC080075.3,MRPL50	NA	NM_019051.2
ENSG00000232495	-0.548882	0.17188	AC083841.9	None	NA
ENSG00000232495,ENSG00000130193	-1.50708	1.63086e-10	AC083841.9,C8orf55	NA	NM_016647.2
ENSG00000232495,ENSG00000160886	-0.62738	0.246447	AC083841.9,LY6K	NA	NA
ENSG00000227073,ENSG00000204370	-1.1524	3.59196e-06	AC083871.2,SDHD	NA	NM_003002.2
ENSG00000204745,ENSG00000153107	-0.442578	0.0210512	AC083899.3,ANAPC1	NA	NM_022662.2
ENSG00000233536,ENSG00000070831,ENSG00000237350	-0.986687	0.000409702	AC083982.13-1,CDC42,AC093917.3	NA	NM_001791.3,NM_001039802.1
ENSG00000233536,ENSG00000160932	0.249791	0.212559	AC083982.13-1,LY6E	NA	NA
ENSG00000212694	-0.498764	0.218467	AC084018.1	processed transcript	NR_002809
ENSG00000237758,ENSG00000175334	-0.6465	0.00391871	AC084031.1,BANF1	NA	NA
ENSG00000147799	0.066658	0.769886	AC084125.9	Uncharacterized protein KIAA1688 [Source:UniProtKB/Swiss-Prot;Acc:Q9C0H5]	NM_025251
ENSG00000136048	-1.12857	8.75504e-05	AC084398.25-1	Damage-regulated autophagy modulator [Source:UniProtKB/Swiss-Prot;Acc:Q8N682]	NM_018370
ENSG00000229196	0.710345	0.411155	AC087071.2-3	LOC389556 [Source:UniProtKB/TrEMBL;Acc:A4D1L2]	NA
ENSG00000236819	-0.151115	0.613012	AC087393.1	processed transcript	NA
ENSG00000204323	-0.0496141	0.929085	AC087749.12-2	PP12104 (LOC643008), transcript variant 2, non-coding RNA [Source:RefSeq DNA;Acc:NR_024379]	NM_001162995
ENSG00000236333	-0.610756	0.0224695	AC087886.1	processed transcript	NR_026837,NR_026836
ENSG00000214349,ENSG00000178852,ENSG00000050344	-0.235723	0.151474	AC090377.15-1,C17orf57,NFE2L3	NA	NM_004289.6
ENSG00000148985	-0.558255	0.0769236	AC090587.2	Post-GPI attachment to proteins factor 2 (FGF receptor-activating protein 1) [Source:UniProtKB/Swiss-Prot;Acc:Q9UHJ9]	NR_027016,NR_027014,NM_001145438,NM_014489,NR_027015,NM_001145439,NR_027018
ENSG00000224737	-0.887481	0.0969496	AC090616.13	None	NA
ENSG00000224306,ENSG00000104611	-1.30872	0.01156	AC090786.6,SH2D4A	NA	NM_022071.2
ENSG00000231897	-0.0416605	0.944226	AC090958.4	pseudogene	NA
ENSG00000228998,ENSG00000112378	1.85142	3.59708e-05	AC091167.19-2,PERP	NA	NM_022121.4
ENSG00000182208	0.864686	0.00316938	AC091196.6	Mps one binder kinase activator-like 2 (Mob2 homolog)(HCCA2) [Source:UniProtKB/Swiss-Prot;Acc:Q70IA6]	NM_053005
ENSG00000227709,ENSG00000060688	0.70747	0.031025	AC091607.11,SNRNP40	NA	NM_004814.2
ENSG00000213433	0.442056	0.29177	AC091982.3-1	None	NA
ENSG00000188699,ENSG00000178127	-0.394942	0.0220442	AC092070.2-2,NDUFV2	NA	NM_021074.3
ENSG00000205913	-0.318589	0.386931	AC092117.4-2	cDNA FLJ43818 fis, clone TESTI4001923 [Source:UniProtKB/TrEMBL;Acc:Q6ZUC4]	NA
ENSG00000182289	0.107023	0.779768	AC092143.4-1	Putative uncharacterized protein ENSP00000330035 [Source:UniProtKB/TrEMBL;Acc:B7WNQ5]	NA
ENSG00000177946	-0.360034	0.388837	AC092143.4-2	hypothetical protein LOC92806 [Source:RefSeq peptide;Acc:NP_659476]	NM_145039
ENSG00000227276,ENSG00000182095	-0.317836	0.34736	AC092171.4-1,TNRC18	NA	NA
ENSG00000206082,ENSG00000230724,ENSG00000188185,ENSG00000225119,ENSG00000237094,ENSG00000214837,ENSG00000238035	-0.162662	0.630044	AC092299.5,AC069287.7-1,AC004987.7,AL133216.10-1,RP4-669L17.8,RP11-261C10.3,AC138035.1	NA	NA
ENSG00000206082,ENSG00000230724,ENSG00000215799,ENSG00000237094,ENSG00000237683,ENSG00000214175,ENSG00000230715,ENSG00000224956,ENSG00000238035	0.873297	0.0014581	AC092299.5,AC069287.7-1,AL606534.15-1,RP4-669L17.8,AL627309.15-3,AC018638.5-3,AC018638.5-1,RP11-206L10.1,AC138035.1	NA	NA
ENSG00000206082,ENSG00000228897,ENSG00000227080,ENSG00000233233,ENSG00000188185,ENSG00000149656,ENSG00000228897,ENSG00000228786,ENSG00000223713,ENSG00000237094,ENSG00000215153,ENSG00000231642,ENSG00000229450,ENSG00000224956,ENSG00000238035	0.235715	0.187345	AC092299.5,CTD-2021A8.2,CTD-2021A8.3,AL360269.21,AC004987.7,C20orf69,CTD-2021A8.2,AC006328.1,AC138393.2-1,RP4-669L17.8,AL133216.10-2,AC079355.6-7,AL929347.8,RP11-206L10.1,AC138035.1	NA	NA
ENSG00000206082,ENSG00000228897,ENSG00000227080,ENSG00000233233,ENSG00000230724,ENSG00000215799,ENSG00000229085,ENSG00000230715,ENSG00000237094,ENSG00000215153,ENSG00000237683,ENSG00000224956,ENSG00000238035	0.307448	0.134984	AC092299.5,CTD-2021A8.2,CTD-2021A8.3,AL360269.21,AC069287.7-1,AL606534.15-1,AC096582.1-1,AC018638.5-1,RP4-669L17.8,AL133216.10-2,AL627309.15-3,RP11-206L10.1,AC138035.1	NA	NA
ENSG00000185864,ENSG00000198064,ENSG00000169246,ENSG00000196161,ENSG00000169203,ENSG00000196161,ENSG00000237296,ENSG00000224154	0.372832	0.0687434	AC092375.4-2,AC106782.5-1,AC008740.7-1,AC025279.6-2,AC133555.3-5,AC025279.6-2,NPIPL3,AC130466.2	NA	NA
ENSG00000225493	0.13147	0.918885	AC092619.1	processed transcript	NA
ENSG00000227161	-0.51248	0.174283	AC092755.4	processed transcript	NA
ENSG00000213871,ENSG00000187325	-0.499552	0.0457121	AC092798.3,TAF9B	NA	NM_015975.4
ENSG00000213871,ENSG00000187325	-0.636854	0.00086986	AC092798.3,TAF9B	NA	NM_015975.4
ENSG00000226091	-0.578093	0.353242	AC092865.10-1	pseudogene	NA
ENSG00000227375	1.86339	8.49344e-06	AC092937.2	processed transcript	NA
ENSG00000114021	1.83464	4.977e-09	AC093003.11	Nitrilase homolog 2 (EC 3.5.-.-) [Source:UniProtKB/Swiss-Prot;Acc:Q9NQR4]	NM_020202
ENSG00000226025	-0.944778	0.648963	AC093063.1	processed transcript	NM_207646
ENSG00000175741,ENSG00000182552	0.813574	0.0453524	AC093081.2,RWDD4A	NA	NM_152682.2
ENSG00000213261,ENSG00000232472,ENSG00000230497,ENSG00000213864,ENSG00000114942	0.16203	0.679163	AC093106.7,RP11-757E1.2,RP11-432A8.2,AC104120.2,EEF1B2	NA	NM_001037663.1,NM_021121.3,NM_001959.3
ENSG00000230299,ENSG00000182004	-0.920364	1.98158e-05	AC093162.3,SNRPE	NA	NM_003094.2
ENSG00000214944	0.160454	0.515789	AC093283.3-1	Rho-guanine nucleotide exchange factor (p190RhoGEF) [Source:UniProtKB/Swiss-Prot;Acc:Q8N1W1]	NM_001080479
ENSG00000170091	-0.369628	0.373265	AC093310.1	Neuron-specific protein family member 2 (Protein p19)(HMP19) [Source:UniProtKB/Swiss-Prot;Acc:Q9Y328]	NM_015980
ENSG00000170846	0.0155253	0.969816	AC093323.3	processed transcript	NA
ENSG00000170846	-1.3061	4.71553e-06	AC093323.3	processed transcript	NA
ENSG00000235616	-1.09431	0.00855629	AC093377.1	pseudogene	NA
ENSG00000237488,ENSG00000170340	2.50097	1.41627e-07	AC093401.4-1,B3GNT1	NA	NM_006577.5
ENSG00000230330,ENSG00000232916,ENSG00000197291,ENSG00000126814,ENSG00000229072	-1.08465	3.43994e-05	AC093509.1,AC109456.3-1,AC100793.8,TRMT5,RP11-20O23.1	NA	NM_020810.2
ENSG00000214645,ENSG00000169896	0.846877	0.166194	AC093520.4,ITGAM	NA	NA
ENSG00000213938,ENSG00000230146,ENSG00000086475,ENSG00000182722	0.106719	0.855495	AC093590.2,RP11-108A15.2,SEPHS1,RP11-797H7.2	NA	NM_012247.3
ENSG00000234231	-0.184576	0.451916	AC093616.4	pseudogene	NA
ENSG00000228493,ENSG00000233806	-0.45651	0.696333	AC093642.5-2,AC131097.3	NA	NA
ENSG00000214242,ENSG00000214242,ENSG00000189093,ENSG00000214242,ENSG00000205233,ENSG00000228903,ENSG00000214783	-0.32319	0.566454	AC093668.4-1,AC093668.4-1,AC093668.4-4,AC093668.4-1,AC105052.3-3,AC004985.13,POLR2J4	NA	NA
ENSG00000214242,ENSG00000228049,ENSG00000214783,ENSG00000005075,ENSG00000214242,ENSG00000168255	-0.0326104	0.915526	AC093668.4-1,POLR2J2,POLR2J4,POLR2J,AC093668.4-1,POLR2J3	NA	NA
ENSG00000232533	0.831809	0.000595543	AC093673.5	processed transcript	NA
ENSG00000232533	-0.883109	0.0553395	AC093673.5	processed transcript	NA
ENSG00000223522	0.135782	0.778582	AC093690.1	processed transcript	NA
ENSG00000230487	-0.0169647	0.990583	AC093734.11	processed transcript	NR_027329,NR_027328,NR_021487
ENSG00000233102,ENSG00000214175,ENSG00000230715,ENSG00000228897,ENSG00000227080,ENSG00000233233,ENSG00000149656,ENSG00000217451,ENSG00000235835,ENSG00000229705,ENSG00000234870,ENSG00000234802,ENSG00000229085,ENSG00000188185,ENSG00000228897,ENSG00000228786,ENSG00000223713,ENSG00000237094,ENSG00000215153,ENSG00000206082,ENSG00000229450,ENSG00000231512,ENSG00000215799,ENSG00000188639,ENSG00000224956…	0.0832299	0.749256	AC093752.2-2,AC018638.5-3,AC018638.5-1,CTD-2021A8.2,CTD-2021A8.3,AL360269.21,C20orf69,AC079355.6-5,AC079355.6-6,AC079355.6-4,AC079355.6-1,AC118758.3-2,AC096582.1-1,AC004987.7,CTD-2021A8.2,AC006328.1,AC138393.2-1,RP4-669L17.8,AL133216.10-2,AC092299.5,AL929347.8,RP11-261C10.2,AL606534.15-1,AC118758.3-3,RP11-206L10.1,AC138035.1	NA	NA
ENSG00000233102,ENSG00000229085,ENSG00000226838,ENSG00000188185,ENSG00000230724,ENSG00000224813,ENSG00000237094,ENSG00000149656,ENSG00000229450,ENSG00000231512,ENSG00000215799,ENSG00000230021,ENSG00000224956,ENSG00000238035	0.630124	0.0734734	AC093752.2-2,AC096582.1-1,AC096582.8,AC004987.7,AC069287.7-1,RP4-669L17.4,RP4-669L17.8,C20orf69,AL929347.8,RP11-261C10.2,AL606534.15-1,RP5-857K21.4,RP11-206L10.1,AC138035.1	NA	NA
ENSG00000233102,ENSG00000231239,ENSG00000235835,ENSG00000233233,ENSG00000224898,ENSG00000234870,ENSG00000215799,ENSG00000234802,ENSG00000188185,ENSG00000230715,ENSG00000188639,ENSG00000237094,ENSG00000236630,ENSG00000229705,ENSG00000229705,ENSG00000206082,ENSG00000237683,ENSG00000230724,ENSG00000224956,ENSG00000238035	0.187663	0.705805	AC093752.2-2,AC133919.3-3,AC079355.6-6,AL360269.21,AC079355.6-2,AC079355.6-1,AL606534.15-1,AC118758.3-2,AC004987.7,AC018638.5-1,AC118758.3-3,RP4-669L17.8,AC079355.6-3,AC079355.6-4,AC079355.6-4,AC092299.5,AL627309.15-3,AC069287.7-1,RP11-206L10.1,AC138035.1	NA	NA
ENSG00000225892,ENSG00000188185,ENSG00000230715,ENSG00000223713,ENSG00000237094,ENSG00000225119,ENSG00000215153,ENSG00000236529,ENSG00000238035	0.137125	0.661669	AC093752.2-3,AC004987.7,AC018638.5-1,AC138393.2-1,RP4-669L17.8,AL133216.10-1,AL133216.10-2,RP13-254B10.1,AC138035.1	NA	NA
ENSG00000225332	-0.617449	0.43829	AC093865.1	processed transcript	NA
ENSG00000227107	-0.483051	0.423833	AC096574.5	processed transcript	NA
ENSG00000229085,ENSG00000233102,ENSG00000225892,ENSG00000233233	-0.253465	0.598002	AC096582.1-1,AC093752.2-2,AC093752.2-3,AL360269.21	NA	NA
ENSG00000173011	0.197629	0.674233	AC097382.3-1	Transcriptional adapter 2-beta (ADA2-like protein beta)(ADA2-beta) [Source:UniProtKB/Swiss-Prot;Acc:Q86TJ2]	NM_152293
ENSG00000173011	0.167734	0.790787	AC097382.3-1	Transcriptional adapter 2-beta (ADA2-like protein beta)(ADA2-beta) [Source:UniProtKB/Swiss-Prot;Acc:Q86TJ2]	NM_152293
ENSG00000196460	-0.137837	0.710062	AC099797.2	Uncharacterized protein FLJ42986 [Source:UniProtKB/Swiss-Prot;Acc:Q6ZV50]	NM_001145664
ENSG00000226807	-0.296423	0.461619	AC100803.1	processed transcript	NM_207414
ENSG00000213785,ENSG00000085662	-0.249531	0.391035	AC100865.5,AKR1B1	NA	NM_001628.2
ENSG00000224411	-0.0267779	0.90982	AC103796.3	pseudogene	NA
ENSG00000214174	-0.678596	0.0229939	AC103810.1	processed transcript	NR_026903
ENSG00000226887	-2.22233	2.49366e-12	AC104066.1	processed transcript	NA
ENSG00000225673,ENSG00000086598	1.28226	0.000354223	AC104164.2-2,TMED2	NA	NM_006815.3
ENSG00000213791,ENSG00000083845,ENSG00000236905	0.165991	0.343926	AC104212.3-1,RPS5,RP11-348H3.2	NA	NM_001009.3
ENSG00000213383	2.44014	1.09122e-08	AC104297.1	pseudogene	NA
ENSG00000227473	-0.501659	0.195998	AC104592.2	pseudogene	NA
ENSG00000226508	-0.0181463	0.952235	AC104655.3	processed transcript	NA
ENSG00000205315,ENSG00000222830,ENSG00000225033	-0.390254	0.443521	AC104758.12-3,SRP_euk_arch,AC104758.12-2	NA	NA
ENSG00000214646	-0.324316	0.571014	AC104758.12-4	None	NA
ENSG00000232084	0.191526	0.758209	AC104782.3	processed transcript	NA
ENSG00000229248	-0.17556	0.691371	AC104961.7	pseudogene	NA
ENSG00000203499	-0.167796	0.786598	AC105219.6-2	HCG1995004cDNA FLJ43864 fis, clone TESTI4007799 ; [Source:UniProtKB/TrEMBL;Acc:Q6ZUA6]	NA
ENSG00000233809	-0.449651	0.819948	AC105219.6-3	None	NA
ENSG00000231180,ENSG00000236784,ENSG00000231946,ENSG00000233770,ENSG00000232779,ENSG00000225139,ENSG00000227235,ENSG00000236995,ENSG00000236820,ENSG00000227696,ENSG00000227020,ENSG00000236050,ENSG00000229787,ENSG00000237946,ENSG00000234914,ENSG00000224176,ENSG00000234301	-0.798457	0.0430454	AC105233.12-3,AF228730.8-1,AC084121.13-1,AF228730.8-6,AC105233.12-4,AF228730.8-5,AC134684.5-2,AC134684.5-7,AC134684.5-3,AC105233.12-1,AF228730.8-2,AF228730.8-4,AC134684.5-5,AC084121.13-3,AF228730.8-7,AC105233.12-2,AC134684.5-4	NA	NA
ENSG00000228141	-0.304023	0.440252	AC105339.1	processed transcript	NA
ENSG00000205959	-0.921096	0.00134268	AC105345.3	Putative uncharacterized protein ENSP00000371928 [Source:UniProtKB/TrEMBL;Acc:B7WPA2]	NA
ENSG00000186234,ENSG00000163612,ENSG00000214311,ENSG00000186523,ENSG00000158483,ENSG00000145002	-1.14451	0.00217466	AC105916.4,FAM86D,AC083906.23-4,FAM86B1,FAM86C,FAM86B2	NA	NA
ENSG00000167088	1.2764	0.000771865	AC106037.9-1	Small nuclear ribonucleoprotein Sm D1 (Sm-D1)(snRNP core protein D1)(Sm-D autoantigen) [Source:UniProtKB/Swiss-Prot;Acc:P62314]	NM_006938
ENSG00000214407	0.643408	0.588815	AC106712.5-1	Putative uncharacterized protein LOC152225 [Source:UniProtKB/Swiss-Prot;Acc:Q0VG73]	NR_026934
ENSG00000223459,ENSG00000198420	-1.15213	0.000584876	AC106862.1,FAM115B	NA	NM_014719.1
ENSG00000236941	-0.218764	0.783801	AC106872.5-2	None	NA
ENSG00000056050	1.25277	0.0118951	AC106878.3	UPF0609 protein C4orf27 [Source:UniProtKB/Swiss-Prot;Acc:Q9NWY4]	NM_017867
ENSG00000138433	0.923092	0.0455742	AC106900.1	CBF1-interacting corepressor (Recepin) [Source:UniProtKB/Swiss-Prot;Acc:Q86X95]	NM_004882
ENSG00000213434,ENSG00000100568	0.786424	0.219841	AC107214.5-2,VTI1B	NA	NM_006370.2
ENSG00000223521	-0.090366	0.893598	AC107977.13-11	None	NA
ENSG00000180673,ENSG00000070367	0.243424	0.595478	AC108048.6,EXOC5	NA	NM_006544.3
ENSG00000230959	-0.312845	0.431198	AC108097.3	None	NA
ENSG00000226350,ENSG00000219492,ENSG00000214534,ENSG00000215356,ENSG00000215343,ENSG00000196946,ENSG00000227119	-0.430409	0.793264	AC108519.4-2,AC116655.7-10,AP002495.3-1,AC130365.5-2,ZNF705C,ZNF705A,AC130360.4-1	NA	NM_001004328.2
ENSG00000236301	-0.426418	0.452814	AC109309.1	processed transcript	NR_027138
ENSG00000235997	0.00423644	0.993593	AC109642.1	processed transcript	NA
ENSG00000233438	-0.2255	0.549525	AC109829.1	None	NA
ENSG00000225917	-0.0302661	0.956865	AC110088.5	Uncharacterized protein FLJ39653 [Source:UniProtKB/Swiss-Prot;Acc:Q8N8D0]	NA
ENSG00000233669	-1.23513	0.0036834	AC110285.14-1	Putative uncharacterized protein DKFZp761P0212 Fragment [Source:UniProtKB/TrEMBL;Acc:Q9NSM0]	NA
ENSG00000168824	-0.24638	0.404799	AC110814.2	Neuron-specific protein family member 1 (Brain neuron cytoplasmic protein 1) [Source:UniProtKB/Swiss-Prot;Acc:P42857]	NM_001040101,NM_014392
ENSG00000226789,ENSG00000188863,ENSG00000084463	-0.252499	0.217893	AC110926.4,WBP11P1,WBP11	NA	NM_016312.2
ENSG00000223899,ENSG00000157020	2.11673	0.000138064	AC112211.2,SEC13L1	NA	NA
ENSG00000168273	-1.43505	1.36219e-07	AC112215.3-1	UPF0640 protein [Source:UniProtKB/Swiss-Prot;Acc:Q8WVI0]	NM_001124767
ENSG00000231305	-0.114468	0.630235	AC112484.8-1	cDNA FLJ53777, moderately similar to Intraflagellar transport 122 homolog [Source:UniProtKB/TrEMBL;Acc:B4DFN1]	NA
ENSG00000180044	0.208283	0.713944	AC112641.3	LOC401097 protein Fragment [Source:UniProtKB/TrEMBL;Acc:Q8N5S4]	NA
ENSG00000203393	-0.322492	0.874099	AC112693.5-1	Putative uncharacterized protein UNQ9370/PRO34162 [Source:UniProtKB/Swiss-Prot;Acc:Q6UXP9]	NA
ENSG00000228332,ENSG00000225753,ENSG00000227762,ENSG00000214802	0.660997	0.118741	AC113385.2-2,AC113385.2-1,AC114324.2-2,AC092278.3-1	NA	NA
ENSG00000228799	-0.1015	0.812949	AC113607.2	processed transcript	NA
ENSG00000225104	-0.425175	0.374187	AC113607.3	hypothetical protein LOC391343 [Source:RefSeq peptide;Acc:NP_001013684]	NM_001013662
ENSG00000227483,ENSG00000049656	1.919	0.00123846	AC114291.2,CLPTM1L	NA	NM_030782.3
ENSG00000227483,ENSG00000142319	-0.968423	0.0116897	AC114291.2,SLC6A3	NA	NM_001044.3
ENSG00000227483,ENSG00000164362	-0.751559	0.0213983	AC114291.2,TERT	NA	NM_198253.2,NM_198255.2
ENSG00000235872	-0.66001	0.552164	AC114791.3	None	NA
ENSG00000017373	0.112355	0.899068	AC115090.8	p130Cas-associated protein (p140Cap)(SNAP-25-interacting protein)(SNIP) [Source:UniProtKB/Swiss-Prot;Acc:Q9C0H9]	NM_025248
ENSG00000196390,ENSG00000102466,ENSG00000200685,ENSG00000196417,ENSG00000214289	0.629988	0.161087	AC116337.2-1,FGF14,Y_RNA,ZNF765,RPL39P5	NA	NA
ENSG00000182383,ENSG00000218426	0.381407	0.246372	AC116337.2-2,RP11-475C16.1	NA	NM_000990.4
ENSG00000113141	-0.0536829	0.906627	AC116353.2-1	Protein Red (Protein RER)(IK factor)(Cytokine IK) [Source:UniProtKB/Swiss-Prot;Acc:Q13123]	NM_006083
ENSG00000118267	-0.105922	0.788766	AC116447.10	zinc finger protein 271 (ZNF271), transcript variant 1, non-coding RNA [Source:RefSeq DNA;Acc:NR_024565]	NR_024565,NR_024566
ENSG00000230430,ENSG00000237038,ENSG00000231637,ENSG00000223569,ENSG00000225327,ENSG00000232399,ENSG00000232264,ENSG00000230549,ENSG00000226430,ENSG00000236125,ENSG00000227551,ENSG00000233136,ENSG00000228856	-0.306868	0.649974	AC116655.7-2,AC130365.5-3,AC116655.7-7,AC108519.4-6,AC130365.5-4,AC108519.4-5,AC116655.7-1,AF228730.6,AC130366.6-3,AC130360.7,AC108519.4-4,USP17,AC116655.7-8	NA	NM_001105662.1
ENSG00000229579,ENSG00000227140,ENSG00000205946,ENSG00000231396,ENSG00000230430,ENSG00000223569,ENSG00000232264,ENSG00000227551,ENSG00000235780,ENSG00000233136,ENSG00000228856	0.369099	0.424499	AC116655.7-3,AC116655.7-4,AC116655.7-9,AC108519.4-3,AC116655.7-2,AC108519.4-6,AC116655.7-1,AC108519.4-4,AC116655.7-5,USP17,AC116655.7-8	NA	NM_001105662.1
ENSG00000206029	-0.0643906	0.868721	AC116904.7	hypothetical LOC400657 (LOC400657), non-coding RNA [Source:RefSeq DNA;Acc:NR_024484]	NR_024484
ENSG00000224831,ENSG00000163444	0.599251	0.0564534	AC117395.5-2,TMEM183A	NA	NA
ENSG00000228975	-0.019518	0.988388	AC119396.3	None	NA
ENSG00000215177	0.313636	0.363685	AC120036.5-3	Putative uncharacterized protein ENSP00000382635 [Source:UniProtKB/TrEMBL;Acc:A8MXK2]	NA
ENSG00000132967,ENSG00000213467,ENSG00000214821,ENSG00000189403	0.4438	0.251454	AC121253.1,RP11-162D16.4,AC007277.2,HMGB1	NA	NM_002128.4
ENSG00000151276	-0.0106143	0.96756	AC121493.1	Membrane-associated guanylate kinase, WW and PDZ domain-containing protein 1 (BAI1-associated protein 1)(BAP-1)(Membrane-associated guanylate kinase inverted 1)(MAGI-1)(Atrophin-1-interacting protein 3)(AIP3)(WW domain-containing protein 3)(WWP3)(Trinucleotide repeat-containing gene 19 protein) [Source:UniProtKB/Swiss-Prot;Acc:Q96QZ7]	NM_001033057,NM_015520,NM_004742
ENSG00000151276	-0.276363	0.479611	AC121493.1	Membrane-associated guanylate kinase, WW and PDZ domain-containing protein 1 (BAI1-associated protein 1)(BAP-1)(Membrane-associated guanylate kinase inverted 1)(MAGI-1)(Atrophin-1-interacting protein 3)(AIP3)(WW domain-containing protein 3)(WWP3)(Trinucleotide repeat-containing gene 19 protein) [Source:UniProtKB/Swiss-Prot;Acc:Q96QZ7]	NM_001033057,NM_015520,NM_004742
ENSG00000166492	-0.802561	0.393141	AC123788.4	pseudogene	NA
ENSG00000166492,ENSG00000186234,ENSG00000163612,ENSG00000151539,ENSG00000214311,ENSG00000186523,ENSG00000158483,ENSG00000145002,ENSG00000118894	-1.74872	1.33561e-05	AC123788.4,AC105916.4,FAM86D,AC226119.2,AC083906.23-4,FAM86B1,FAM86C,FAM86B2,FAM86A	NA	NA
ENSG00000166492,ENSG00000145002,ENSG00000163612,ENSG00000158483	-0.119143	0.787185	AC123788.4,FAM86B2,FAM86D,FAM86C	NA	NA
ENSG00000231536	-0.395827	0.534435	AC123886.2	processed transcript	NA
ENSG00000226155	0.477767	0.452805	AC124944.3	processed transcript	NA
ENSG00000223783	-0.226383	0.712242	AC124944.5	processed transcript	NA
ENSG00000231259,ENSG00000234231,ENSG00000204745,ENSG00000153107	-1.307	0.00769118	AC125232.1,AC093616.4,AC083899.3,ANAPC1	NA	NM_022662.2
ENSG00000177338	-0.0414803	0.950101	AC125421.9	chromosome 17 open reading frame 54 (C17orf54), non-coding RNA [Source:RefSeq DNA;Acc:NR_027146]	NR_027146
ENSG00000234589,ENSG00000177350	-0.0833722	0.823198	AC125807.9,AL355773.4-1	NA	NA
ENSG00000204650	-0.339713	0.315734	AC126544.2	processed transcript	NR_027295,NR_026680
ENSG00000232888,ENSG00000142534	-0.0846041	0.623188	AC127070.10-1,RPS11P5	NA	NM_001015.3
ENSG00000233881	-0.466447	0.202879	AC127070.10-2	DNA polymerase epsilon catalytic subunit isoform aHCG2007366 Fragment ; [Source:UniProtKB/TrEMBL;Acc:Q9UNE9]	NA
ENSG00000237085,ENSG00000234501,ENSG00000145354	-0.564833	0.0182511	AC127391.3,AL590623.16-1,CISD2	NA	NM_001008388.3
ENSG00000206384	-0.774864	0.271279	AC128683.3	Collagen alpha-6(VI) chain Precursor [Source:UniProtKB/Swiss-Prot;Acc:A6NMZ7]	NM_001102608
ENSG00000236696,ENSG00000169696	-0.689756	0.00775134	AC129510.15-1,ASPSCR1	NA	NM_024083.2
ENSG00000236696,ENSG00000169727	0.351529	0.382649	AC129510.15-1,GPS1	NA	NM_004127.4,NM_212492.1
ENSG00000206260	0.00467705	0.990407	AC130416.4-1	UPF0572 protein ENSP00000372650 [Source:UniProtKB/Swiss-Prot;Acc:A6NEV1]	NM_001134659
ENSG00000166869	-0.396002	0.672428	AC130454.2	Calcineurin B homologous protein 2 (Hepatocellular carcinoma-associated antigen 520) [Source:UniProtKB/Swiss-Prot;Acc:O43745]	NM_022097
ENSG00000141696	-0.617556	0.00558637	AC130686.6	Synaptonemal complex protein SC65 (Nucleolar autoantigen No55) [Source:UniProtKB/Swiss-Prot;Acc:Q92791]	NM_006455
ENSG00000212987,ENSG00000215405,ENSG00000197414,ENSG00000238096,ENSG00000227717,ENSG00000237850,ENSG00000176433	0.450553	0.0353614	AC131280.9-1,AC131280.9-2,AC116165.8-3,AC116165.8-2,AC138749.6-1,AC091304.15-1,AC100757.2-1	NA	NA
ENSG00000166546	-0.191189	0.689695	AC132186.3-1	Protein BEAN [Source:UniProtKB/Swiss-Prot;Acc:Q3B7T3]	NM_001136106
ENSG00000225966	-0.954007	0.0221891	AC132186.3-2	CDNA FLJ27243 fis, clone SYN08134 [Source:UniProtKB/TrEMBL;Acc:Q6ZNS3]	NA
ENSG00000215769,ENSG00000182481	0.364785	0.0925854	AC132812.9,KPNA2	NA	NM_002266.2
ENSG00000225847	0.605956	0.273709	AC132872.17-3	CDNA FLJ26091 fis, clone RCT06468. Fragment [Source:UniProtKB/TrEMBL;Acc:Q6ZPC0]	NA
ENSG00000205456,ENSG00000180598,ENSG00000205457,ENSG00000183632	-0.176964	0.673909	AC133485.1,TP53TG3,TP53TG3,TP53TG3	NA	NA
ENSG00000188681,ENSG00000230880,ENSG00000227124,ENSG00000215615,ENSG00000185044,ENSG00000227328	0.572201	0.687784	AC134878.3-1,AL583842.3,ZNF717,AL354822.8,BX004987.4,CR392039.8-1	NA	NM_001128223.1
ENSG00000212972	-0.47585	0.292958	AC135048.2-1	Uncharacterized protein LOC283932 [Source:UniProtKB/Swiss-Prot;Acc:Q494R0]	NR_024348
ENSG00000228542	-0.333084	0.223148	AC135048.2-2	Putative uncharacterized protein Fragment [Source:UniProtKB/TrEMBL;Acc:Q6PJ53]	NA
ENSG00000232748	-0.865081	0.00569815	AC135050.3	ZNF668 protein [Source:UniProtKB/TrEMBL;Acc:Q4G0L6]	NA
ENSG00000170476	0.0084274	0.973046	AC135457.2-1	Proapoptotic caspase adapter protein Precursor (PACAP) [Source:UniProtKB/Swiss-Prot;Acc:Q8WU39]	NM_016459
ENSG00000228672	-0.150969	0.602564	AC135457.2-2	cDNA FLJ52636, weakly similar to Basic proline-rich proteincDNA, FLJ79382, weakly similar to Basic proline-rich protein ; [Source:UniProtKB/TrEMBL;Acc:B4E007]	NM_001161546
ENSG00000170469	-0.798608	0.0296786	AC135457.2-3	Testis protein T6441 homolog [Source:UniProtKB/Swiss-Prot;Acc:Q86W54]	NM_194296
ENSG00000224734	-1.08892	0.00111723	AC135592.2-1	cDNA FLJ37640 fis, clone BRHIP1000174 [Source:UniProtKB/TrEMBL;Acc:Q8N9E6]	NA
ENSG00000228259	0.321627	0.509672	AC136604.2-2	Putative uncharacterized protein FLJ35723 [Source:UniProtKB/Swiss-Prot;Acc:Q8NA96]	NA
ENSG00000218227,ENSG00000108298,ENSG00000236762,ENSG00000226915	0.526221	0.113313	AC136632.3-1,RPL19,RP11-159H3.1,AC068137.13	NA	NM_000981.3
ENSG00000145911	-0.0968465	0.826265	AC136632.3-2	NEDD4-binding protein 3 (N4BP3) [Source:UniProtKB/Swiss-Prot;Acc:O15049]	NM_015111
ENSG00000233116	-0.924915	0.00776112	AC138028.1-1	FP17581 [Source:UniProtKB/TrEMBL;Acc:Q6XYE2]	NA
ENSG00000182376	-0.494729	0.0402514	AC138028.1-3	cDNA FLJ40448 fis, clone TESTI2040815 [Source:UniProtKB/TrEMBL;Acc:Q8N7R2]	NA
ENSG00000224262,ENSG00000231969,ENSG00000227381,ENSG00000157680,ENSG00000134352,ENSG00000197162,ENSG00000128731	0.511613	0.336661	AC138207.3-1,AC144449.1,MMADHC,DGKI,IL6ST,ZNF785,HERC2	NA	NA
ENSG00000197370,ENSG00000205570	-1.20357	0.00020375	AC138866.2,AC140134.2-2	NA	NA
ENSG00000226731,ENSG00000144381,ENSG00000216990,ENSG00000230067,ENSG00000215005	-0.575391	0.305051	AC138940.3-1,HSPD1,RP1-102H19.1,HSPD1P6,HSPDP7	NA	NM_199440.1,NM_002156.4
ENSG00000213430,ENSG00000218792,ENSG00000120279,ENSG00000144381	0.0469641	0.796725	AC138940.3-2,RP1-9B16.2,MYCT1,HSPD1	NA	NM_199440.1,NM_002156.4
ENSG00000226924	1.02412	0.0280565	AC139100.4-1	hypothetical protein LOC100130522 isoform 2 [Source:RefSeq peptide;Acc:NP_001139204]	NM_001145732,NM_001145731
ENSG00000189002,ENSG00000184500	2.59282	2.43265e-13	AC139337.5-1,PROS1	NA	NM_000313.3
ENSG00000170545	-1.282	4.19571e-09	AC139768.14-2	Small transmembrane and glycosylated protein [Source:UniProtKB/Swiss-Prot;Acc:Q0VAQ4]	NM_001031628,NM_001033873
ENSG00000205246,ENSG00000173163	0.21765	0.445754	AC139769.1,COMMD1	NA	NM_002295.4
ENSG00000179978,ENSG00000081770	-0.124732	0.746344	AC140134.2-1,BIRC1	NA	NM_004536.2,NM_022892.1
ENSG00000146067	-0.247051	0.571836	AC145098.2-2	Uncharacterized protein KIAA1931 [Source:UniProtKB/Swiss-Prot;Acc:Q96PV7]	NM_019057,NR_024019
ENSG00000185057,ENSG00000085231	1.17263	0.015603	AC145132.2,TAF9	NA	NM_003187.4,NM_001015892.1
ENSG00000196993,ENSG00000185864,ENSG00000198064,ENSG00000196161,ENSG00000169246,ENSG00000196908,ENSG00000224712,ENSG00000237296,ENSG00000224154	-1.22515	0.314244	AC145285.2-2,AC092375.4-2,AC106782.5-1,AC025279.6-2,AC008740.7-1,AC137803.2,AC136443.3-1,NPIPL3,AC130466.2	NA	NM_001135865.1
ENSG00000213350,ENSG00000126457	0.562543	0.101044	AC146507.2,PRMT1	NA	NM_001536.3,NM_198318.2,NM_198319.2
ENSG00000223994,ENSG00000205565,ENSG00000218189,ENSG00000233974,ENSG00000214997,ENSG00000231899,ENSG00000216295,ENSG00000197284,ENSG00000215159	-0.543875	0.0747091	AC146944.1-4,AC146944.1-5,XXbac-BPG55C20.3,AC138951.2-2,AC139495.2-1,AC139495.2-3,AC113385.2-3,AC139272.3,AC138409.1-1	NA	NA
ENSG00000189385	-0.650148	0.211337	AC147651.4	Putative uncharacterized protein FLJ40140 [Source:UniProtKB/Swiss-Prot;Acc:Q8N814]	NA
ENSG00000233608	-0.787928	0.0136085	AC149644.1	Twist-related protein 2 (Dermis-expressed protein 1)(Dermo-1) [Source:UniProtKB/Swiss-Prot;Acc:Q8WVJ9]	NM_057179
ENSG00000225663,ENSG00000215621	-0.712861	0.05593	AC174470.1-1,AC174470.1-2	NA	NM_001093767.1,NM_207368.3
ENSG00000226256	-0.483592	0.462729	AC187652.1	Mucin Fragment [Source:UniProtKB/TrEMBL;Acc:Q12757]	NA
ENSG00000226460	-1.25453	0.420902	AC217770.1-2	Corticotropin-releasing factor receptor 1 Precursor (CRF-R)(CRF1)(Corticotropin-releasing hormone receptor 1)(CRH-R 1) [Source:UniProtKB/Swiss-Prot;Acc:P34998]	NA
ENSG00000235320,ENSG00000186868	-0.687442	0.0267725	AC217779.1-2,MAPT	NA	NA
ENSG00000171147	0.27996	0.642463	AC231381.2-1	Trypsin-X3 Precursor (EC 3.4.21.4) [Source:UniProtKB/Swiss-Prot;Acc:Q8IYP2]	NM_001001317
ENSG00000235654	-0.447238	0.847005	AC231381.2-7	Putative uncharacterized protein ENSP00000374877 [Source:UniProtKB/TrEMBL;Acc:A6NEN2]	NA
ENSG00000132142	-0.139894	0.938722	ACACA	Acetyl-CoA carboxylase 1 (EC 6.4.1.2)(ACC-alpha) [Includes Biotin carboxylase(EC 6.3.4.14)] [Source:UniProtKB/Swiss-Prot;Acc:Q13085]	NM_198834,NM_198837,NM_198839,NM_198836,NM_198838
ENSG00000076555	-0.458418	0.479647	ACACB	Acetyl-CoA carboxylase 2 (EC 6.4.1.2)(ACC-beta) [Includes Biotin carboxylase(EC 6.3.4.14)] [Source:UniProtKB/Swiss-Prot;Acc:O00763]	NM_001093
ENSG00000113971	0.621337	0.0622007	ACAD11	Acyl-CoA dehydrogenase family member 11 (ACAD-11) [Source:UniProtKB/Swiss-Prot;Acc:Q709F0]	NM_153240
ENSG00000177646	-0.372382	0.2543	ACAD9	Acyl-CoA dehydrogenase family member 9, mitochondrial Precursor (ACAD-9)(EC 1.3.99.-) [Source:UniProtKB/Swiss-Prot;Acc:Q9H845]	NM_014049
ENSG00000115361	-0.0785764	0.896639	ACADL	Long-chain specific acyl-CoA dehydrogenase, mitochondrial Precursor (LCAD)(EC 1.3.99.13) [Source:UniProtKB/Swiss-Prot;Acc:P28330]	NM_001608
ENSG00000117054	1.22026	8.45253e-05	ACADM	Medium-chain specific acyl-CoA dehydrogenase, mitochondrial Precursor (MCAD)(EC 1.3.99.3) [Source:UniProtKB/Swiss-Prot;Acc:P11310]	NM_000016,NM_001127328
ENSG00000122971	0.548317	0.245485	ACADS	Short-chain specific acyl-CoA dehydrogenase, mitochondrial Precursor (SCAD)(EC 1.3.99.2)(Butyryl-CoA dehydrogenase) [Source:UniProtKB/Swiss-Prot;Acc:P16219]	NM_000017
ENSG00000196177	0.619705	0.0473516	ACADSB	Short/branched chain specific acyl-CoA dehydrogenase, mitochondrial Precursor (SBCAD)(EC 1.3.99.-)(2-methyl branched chain acyl-CoA dehydrogenase)(2-MEBCAD)(2-methylbutyryl-coenzyme A dehydrogenase)(2-methylbutyryl-CoA dehydrogenase) [Source:UniProtKB/Swiss-Prot;Acc:P45954]	NM_001609
ENSG00000072778	0.600421	0.0282615	ACADVL	Very long-chain specific acyl-CoA dehydrogenase, mitochondrial Precursor (VLCAD)(EC 1.3.99.-) [Source:UniProtKB/Swiss-Prot;Acc:P49748]	NM_001033859,NM_000018
ENSG00000157766	0.0423339	0.959174	ACAN	Aggrecan core protein Precursor (Cartilage-specific proteoglycan core protein)(CSPCP)(Chondroitin sulfate proteoglycan core protein 1) [Contains Aggrecan core protein 2] [Source:UniProtKB/Swiss-Prot;Acc:P16112]	NM_001135,NM_013227
ENSG00000075239	1.10931	0.00685413	ACAT1	Acetyl-CoA acetyltransferase, mitochondrial Precursor (EC 2.3.1.9)(Acetoacetyl-CoA thiolase)(T2) [Source:UniProtKB/Swiss-Prot;Acc:P24752]	NM_000019
ENSG00000075239	0.699477	0.0231691	ACAT1	Acetyl-CoA acetyltransferase, mitochondrial Precursor (EC 2.3.1.9)(Acetoacetyl-CoA thiolase)(T2) [Source:UniProtKB/Swiss-Prot;Acc:P24752]	NM_000019
ENSG00000120437	0.0140466	0.956351	ACAT2	Acetyl-CoA acetyltransferase, cytosolic (EC 2.3.1.9)(Cytosolic acetoacetyl-CoA thiolase)(Acetyl-CoA transferase-like protein) [Source:UniProtKB/Swiss-Prot;Acc:Q9BWD1]	NM_005891
ENSG00000107897	-0.291378	0.461507	ACBD5	Acyl-CoA-binding domain-containing protein 5 [Source:UniProtKB/Swiss-Prot;Acc:Q5T8D3]	NM_001042473,NM_145698,NR_024150
ENSG00000135847	-0.132587	0.817222	ACBD6	Acyl-CoA-binding domain-containing protein 6 [Source:UniProtKB/Swiss-Prot;Acc:Q9BR61]	NM_032360
ENSG00000108684	0.0413404	0.950018	ACCN1	Amiloride-sensitive cation channel 1, neuronal (Amiloride-sensitive brain sodium channel)(Amiloride-sensitive cation channel neuronal 1)(Acid-sensing ion channel 2)(ASIC2)(Brain sodium channel 1)(BNaC1)(BNC1)(Mammalian degenerin homolog) [Source:UniProtKB/Swiss-Prot;Acc:Q16515]	NM_183377,NM_001094
ENSG00000110881	-0.626426	0.244008	ACCN2	Amiloride-sensitive cation channel 2, neuronal (Acid-sensing ion channel 1)(ASIC1)(Brain sodium channel 2)(BNaC2) [Source:UniProtKB/Swiss-Prot;Acc:P78348]	NM_020039,NM_001095
ENSG00000213199	-1.48212	2.4089e-07	ACCN3	Amiloride-sensitive cation channel 3 (Neuronal amiloride-sensitive cation channel 3)(Acid-sensing ion channel 3)(ASIC3)(hASIC3)(Testis sodium channel 1)(hTNaC1) [Source:UniProtKB/Swiss-Prot;Acc:Q9UHC3]	NM_020322,NM_004769,NM_020321
ENSG00000072182	-0.883663	0.0475229	ACCN4	Amiloride-sensitive cation channel 4 (Amiloride-sensitive cation channel 4, pituitary)(Acid-sensing ion channel 4) [Source:UniProtKB/Swiss-Prot;Acc:Q96FT7]	NM_182847,NM_018674
ENSG00000102977	0.0408562	0.892149	ACD	Adrenocortical dysplasia protein homolog (POT1 and TIN2-interacting protein) [Source:UniProtKB/Swiss-Prot;Acc:Q96AP0]	NM_001082486,NM_001082487,NM_022914
ENSG00000078124	-0.266034	0.286428	ACER3	Alkaline ceramidase 3 (Alkaline CDase 3)(AlkCDase 3)(EC 3.5.1.-)(Alkaline phytoceramidase)(aPHC)(Alkaline dihydroceramidase SB89) [Source:UniProtKB/Swiss-Prot;Acc:Q9NUN7]	NM_018367
ENSG00000087085	0.189418	0.746068	ACHE	Acetylcholinesterase Precursor (AChE)(EC 3.1.1.7) [Source:UniProtKB/Swiss-Prot;Acc:P22303]	NM_000665,NM_015831
ENSG00000100813	-0.61559	0.00788681	ACIN1	Apoptotic chromatin condensation inducer in the nucleus (Acinus) [Source:UniProtKB/Swiss-Prot;Acc:Q9UKV3]	NM_014977
ENSG00000131473	-1.11127	7.46144e-09	ACLY	ATP-citrate synthase (EC 2.3.3.8)(ATP-citrate (pro-S-)-lyase)(Citrate cleavage enzyme) [Source:UniProtKB/Swiss-Prot;Acc:P53396]	NM_001096,NM_198830
ENSG00000122729	0.214081	0.678527	ACO1	Cytoplasmic aconitate hydratase (Aconitase)(EC 4.2.1.3)(Citrate hydro-lyase)(Iron-responsive element-binding protein 1)(IRE-BP 1)(Iron regulatory protein 1)(IRP1)(Ferritin repressor protein) [Source:UniProtKB/Swiss-Prot;Acc:P21399]	NM_002197
ENSG00000100412	-0.564855	0.00698222	ACO2	Aconitate hydratase, mitochondrial Precursor (Aconitase)(EC 4.2.1.3)(Citrate hydro-lyase) [Source:UniProtKB/Swiss-Prot;Acc:Q99798]	NM_001098
ENSG00000162390	-0.956411	0.00198457	ACOT11	Acyl-coenzyme A thioesterase 11 (Acyl-CoA thioesterase 11)(EC 3.1.2.-)(Acyl-CoA thioester hydrolase 11)(Brown fat-inducible thioesterase)(BFIT)(Adipose-associated thioesterase) [Source:UniProtKB/Swiss-Prot;Acc:Q8WXI4]	NM_147161,NM_015547
ENSG00000097021	1.14328	5.15421e-06	ACOT7	Cytosolic acyl coenzyme A thioester hydrolase (EC 3.1.2.2)(Long chain acyl-CoA thioester hydrolase)(Acyl-CoA thioesterase 7)(CTE-IIa)(CTE-II)(Brain acyl-CoA hydrolase) [Source:UniProtKB/Swiss-Prot;Acc:O00154]	NM_181864,NM_181865,NM_181866,NM_007274
ENSG00000097021	0.971082	0.000161235	ACOT7	Cytosolic acyl coenzyme A thioester hydrolase (EC 3.1.2.2)(Long chain acyl-CoA thioester hydrolase)(Acyl-CoA thioesterase 7)(CTE-IIa)(CTE-II)(Brain acyl-CoA hydrolase) [Source:UniProtKB/Swiss-Prot;Acc:O00154]	NM_181864,NM_181865,NM_181866,NM_007274
ENSG00000123130	2.21341	1.31326e-05	ACOT9	Acyl-coenzyme A thioesterase 9, mitochondrial Precursor (Acyl-CoA thioesterase 9)(EC 3.1.2.-)(Acyl-CoA thioester hydrolase 9) [Source:UniProtKB/Swiss-Prot;Acc:Q9Y305]	NM_001033583,NM_001037171
ENSG00000161533	-0.787724	0.01762	ACOX1	Peroxisomal acyl-coenzyme A oxidase 1 (AOX)(EC 1.3.3.6)(Palmitoyl-CoA oxidase)(Straight-chain acyl-CoA oxidase)(SCOX) [Source:UniProtKB/Swiss-Prot;Acc:Q15067]	NM_007292,NM_004035
ENSG00000168306	0.678254	0.0564677	ACOX2	Peroxisomal acyl-coenzyme A oxidase 2 (EC 1.17.99.3)(3-alpha,7-alpha,12-alpha-trihydroxy-5-beta-cholestanoyl-CoA 24-hydroxylase)(3-alpha,7-alpha,12-alpha-trihydroxy-5-beta-cholestanoyl-CoA oxidase)(Trihydroxycoprostanoyl-CoA oxidase)(THCA-CoA oxidase)(THCCox) [Source:UniProtKB/Swiss-Prot;Acc:Q99424]	NM_003500
ENSG00000087008	-0.308599	0.216424	ACOX3	Peroxisomal acyl-coenzyme A oxidase 3 (EC 1.3.3.6)(Pristanoyl-CoA oxidase)(Branched-chain acyl-CoA oxidase)(BRCACox) [Source:UniProtKB/Swiss-Prot;Acc:O15254]	NM_003501,NM_001101667
ENSG00000153093	-0.377456	0.309688	ACOXL	Acyl-coenzyme A oxidase-like protein (Acyl-CoA oxidase-like protein)(EC 1.3.3.-) [Source:UniProtKB/Swiss-Prot;Acc:Q9NUZ1]	NM_001105516,NM_001142807,NM_001142808
ENSG00000143727,ENSG00000225486	-0.0903924	0.679005	ACP1,RP11-301G21.1	NA	NM_007099.3,NM_004300.3
ENSG00000134575	1.04531	0.0289316	ACP2	Lysosomal acid phosphatase Precursor (LAP)(EC 3.1.3.2) [Source:UniProtKB/Swiss-Prot;Acc:P11117]	NM_001610,NM_001131064
ENSG00000134575	-0.0205864	0.971321	ACP2	Lysosomal acid phosphatase Precursor (LAP)(EC 3.1.3.2) [Source:UniProtKB/Swiss-Prot;Acc:P11117]	NM_001610,NM_001131064
ENSG00000102575	-0.223402	0.497549	ACP5	Tartrate-resistant acid phosphatase type 5 Precursor (TR-AP)(EC 3.1.3.2)(Tartrate-resistant acid ATPase)(TrATPase)(Acid phosphatase 5, tartrate resistant) [Source:UniProtKB/Swiss-Prot;Acc:P13686]	NM_001111035,NM_001611,NM_001111036,NM_001111034
ENSG00000155893	1.41552	0.0154207	ACPL2	Acid phosphatase-like protein 2 Precursor (EC 3.1.3.2) [Source:UniProtKB/Swiss-Prot;Acc:Q8TE99]	NM_001037172,NM_152282
ENSG00000155893	-1.53928	3.853e-07	ACPL2	Acid phosphatase-like protein 2 Precursor (EC 3.1.3.2) [Source:UniProtKB/Swiss-Prot;Acc:Q8TE99]	NM_001037172,NM_152282
ENSG00000014257	-0.76299	0.258609	ACPP	Prostatic acid phosphatase Precursor (EC 3.1.3.2) [Source:UniProtKB/Swiss-Prot;Acc:P15309]	NM_001099,NM_001134194
ENSG00000100312	-0.394819	0.345761	ACR	Acrosin Precursor (EC 3.4.21.10) [Contains Acrosin light chain;Acrosin heavy chain] [Source:UniProtKB/Swiss-Prot;Acc:P10323]	NM_001097
ENSG00000134940	-0.149027	0.793448	ACRV1	Acrosomal protein SP-10 Precursor (Acrosomal vesicle protein 1) [Source:UniProtKB/Swiss-Prot;Acc:P26436]	NM_020115,NM_020110,NM_020113,NM_020111,NM_020109,NM_020108,NM_020107,NM_020069,NM_001612
ENSG00000167107	-1.27342	3.41558e-05	ACSF2	Acyl-CoA synthetase family member 2, mitochondrial Precursor (EC 6.2.1.-) [Source:UniProtKB/Swiss-Prot;Acc:Q96CM8]	NM_025149
ENSG00000176715	-0.647727	0.0845625	ACSF3	Acyl-CoA synthetase family member 3, mitochondrial Precursor (EC 6.2.1.-) [Source:UniProtKB/Swiss-Prot;Acc:Q4G176]	NR_023316,NM_001127214,NM_174917
ENSG00000151726	0.846623	0.0171958	ACSL1	Long-chain-fatty-acid--CoA ligase 1 (EC 6.2.1.3)(Long-chain acyl-CoA synthetase 1)(LACS 1)(Long-chain acyl-CoA synthetase 2)(LACS 2)(Palmitoyl-CoA ligase 1)(Palmitoyl-CoA ligase 2)(Acyl-CoA synthetase 1)(ACS1)(Long-chain fatty acid-CoA ligase 2) [Source:UniProtKB/Swiss-Prot;Acc:P33121]	NM_001995
ENSG00000068366	0.834812	0.00481018	ACSL4	Long-chain-fatty-acid--CoA ligase 4 (EC 6.2.1.3)(Long-chain acyl-CoA synthetase 4)(LACS 4) [Source:UniProtKB/Swiss-Prot;Acc:O60488]	NM_022977,NM_004458
ENSG00000197142	-0.497847	0.0051576	ACSL5	Long-chain-fatty-acid--CoA ligase 5 (EC 6.2.1.3)(Long-chain acyl-CoA synthetase 5)(LACS 5) [Source:UniProtKB/Swiss-Prot;Acc:Q9ULC5]	NM_016234,NM_203380,NM_203379
ENSG00000166743	-0.39384	0.209955	ACSM1	Acyl-coenzyme A synthetase ACSM1, mitochondrial Precursor (EC 6.2.1.2)(Acyl-CoA synthetase medium-chain family member 1)(Middle-chain acyl-CoA synthetase 1)(Butyryl coenzyme A synthetase 1)(Butyrate--CoA ligase 1)(Lipoate-activating enzyme) [Source:UniProtKB/Swiss-Prot;Acc:Q08AH1]	NM_052956
ENSG00000005187	0.45364	0.277535	ACSM3	Acyl-coenzyme A synthetase ACSM3, mitochondrial Precursor (EC 6.2.1.2)(Acyl-CoA synthetase medium-chain family member 3)(Middle-chain acyl-CoA synthetase 3)(Butyryl coenzyme A synthetase 3)(Butyrate--CoA ligase 3)(Protein SA homolog) [Source:UniProtKB/Swiss-Prot;Acc:Q53FZ2]	NM_005622,NM_202000
ENSG00000222038,ENSG00000115762,ENSG00000188219,ENSG00000196604,ENSG00000220267,ENSG00000229001,ENSG00000107077,ENSG00000230581,ENSG00000196834,ENSG00000230362,ENSG00000171877,ENSG00000185607,ENSG00000204434,ENSG00000075624	1.21363	0.000779544	ACTBL2,PLEKHB2,POTEE,A26C1B,RP11-459O1.1,RP11-314J18.6,JMJD2C,RP11-390F4.8,POTEG,RP11-809F4.2,FRMD5,AC090516.1,ACTBL3,ACTB	NA	NA
ENSG00000204434	0.982689	0.0035014	ACTBL3	pseudogene	NA
ENSG00000188460	0.122658	0.568831	ACTBP11	pseudogene	NA
ENSG00000159251	0.0728772	0.90916	ACTC1	Actin, alpha cardiac muscle 1 (Alpha-cardiac actin) [Source:UniProtKB/Swiss-Prot;Acc:P68032]	NM_005159
ENSG00000184009,ENSG00000226359	-0.246738	0.259107	ACTG1,AC055811.5	NA	NM_001614.2
ENSG00000184009,ENSG00000226359,ENSG00000231340	-0.196205	0.428348	ACTG1,AC055811.5,RP11-258C19.3	NA	NM_001614.2
ENSG00000136518	0.719427	0.555451	ACTL6A	Actin-like protein 6A (53 kDa BRG1-associated factor A)(Actin-related protein Baf53a)(ArpNbeta)(INO80 complex subunit K) [Source:UniProtKB/Swiss-Prot;Acc:O96019]	NM_004301,NM_178042,NM_177989
ENSG00000187003	-0.784426	0.0407613	ACTL7A	Actin-like protein 7A (Actin-like-7-alpha) [Source:UniProtKB/Swiss-Prot;Acc:Q9Y615]	NM_006687
ENSG00000148156	-0.265762	0.687708	ACTL7B	Actin-like protein 7B (Actin-like-7-beta) [Source:UniProtKB/Swiss-Prot;Acc:Q9Y614]	NM_006686
ENSG00000117148	0.333414	0.416707	ACTL8	Actin-like protein 8 (Cancer/testis antigen 57)(CT57) [Source:UniProtKB/Swiss-Prot;Acc:Q9H568]	NM_030812
ENSG00000181786	-0.446063	0.214833	ACTL9	Actin-like protein 7C [Source:UniProtKB/Swiss-Prot;Acc:Q8TC94]	NM_178525
ENSG00000072110	-0.839766	2.46919e-05	ACTN1	Alpha-actinin-1 (Alpha-actinin cytoskeletal isoform)(Non-muscle alpha-actinin-1)(F-actin cross-linking protein) [Source:UniProtKB/Swiss-Prot;Acc:P12814]	NM_001130004,NM_001102,NM_001130005
ENSG00000130402	0.284942	0.515542	ACTN4	Alpha-actinin-4 (Non-muscle alpha-actinin 4)(F-actin cross-linking protein) [Source:UniProtKB/Swiss-Prot;Acc:O43707]	NM_004924
ENSG00000131966	2.13459	1.25167e-09	ACTR10	Actin-related protein 10 (hARP11) [Source:UniProtKB/Swiss-Prot;Acc:Q9NZ32]	NM_018477
ENSG00000138107,ENSG00000233370	0.40149	0.396186	ACTR1A,AC092664.1	NA	NM_005736.3
ENSG00000115073	-0.405169	0.114	ACTR1B	Beta-centractin (Actin-related protein 1B)(ARP1B) [Source:UniProtKB/Swiss-Prot;Acc:P42025]	NM_005735
ENSG00000138071	-0.533274	0.0914275	ACTR2	Actin-related protein 2 (Actin-like protein 2) [Source:UniProtKB/Swiss-Prot;Acc:P61160]	NM_005722,NM_001005386
ENSG00000138071,ENSG00000224334,ENSG00000213988	1.11294	9.14418e-06	ACTR2,AP000357.4,ZNF90	NA	NM_005722.3,NM_001005386.2
ENSG00000115091	1.8244	0.000449614	ACTR3	Actin-related protein 3 (Actin-like protein 3) [Source:UniProtKB/Swiss-Prot;Acc:P61158]	NM_005721
ENSG00000101442	1.042	1.16119e-07	ACTR5	Actin-related protein 5 (hARP5)(Sarcoma antigen NY-SAR-16) [Source:UniProtKB/Swiss-Prot;Acc:Q9H9F9]	NM_024855
ENSG00000135503	-0.858894	0.0119278	ACVR1B	Activin receptor type-1B Precursor (EC 2.7.11.30)(ACTR-IB)(Serine/threonine-protein kinase receptor R2)(SKR2)(Activin receptor-like kinase 4)(ALK-4) [Source:UniProtKB/Swiss-Prot;Acc:P36896]	NM_004302,NM_020327,NM_020328
ENSG00000121989	0.12789	0.595911	ACVR2A	Activin receptor type-2A Precursor (EC 2.7.11.30)(Activin receptor type IIA)(ACTR-IIA)(ACTRIIA) [Source:UniProtKB/Swiss-Prot;Acc:P27037]	NM_001616
ENSG00000114739	-0.169933	0.621494	ACVR2B	Activin receptor type-2B Precursor (EC 2.7.11.30)(Activin receptor type IIB)(ACTR-IIB) [Source:UniProtKB/Swiss-Prot;Acc:Q13705]	NM_001106
ENSG00000114786	-0.147511	0.580588	ACY1	Abhydrolase domain-containing protein 14A (EC 3.-.-.-) [Source:UniProtKB/Swiss-Prot;Acc:Q9BUJ0]	NM_015407
ENSG00000114786	-0.399282	0.21022	ACY1	Abhydrolase domain-containing protein 14A (EC 3.-.-.-) [Source:UniProtKB/Swiss-Prot;Acc:Q9BUJ0]	NM_015407
ENSG00000114786	-0.483444	0.0826084	ACY1	Abhydrolase domain-containing protein 14A (EC 3.-.-.-) [Source:UniProtKB/Swiss-Prot;Acc:Q9BUJ0]	NM_015407
ENSG00000236144	0.261852	0.679589	AD000090.2	processed transcript	NA
ENSG00000236144	-0.410686	0.556301	AD000090.2	processed transcript	NA
ENSG00000225067,ENSG00000236148,ENSG00000206147,ENSG00000234851,ENSG00000198242,ENSG00000232055,ENSG00000225338,ENSG00000234915,ENSG00000227337,ENSG00000141376,ENSG00000227694	0.211901	0.54789	AD000091.1,RPL23AP37,RP11-106A1.2,RPL23AP44,RPL23A,AC004034.2,RP11-384C4.3,RP11-384C4.7,AC139452.2,BCAS3,AC005884.1	NA	NM_000984.5
ENSG00000105663	-0.178154	0.708191	AD000671.3	Histone-lysine N-methyltransferase MLL4 (EC 2.1.1.43)(Myeloid/lymphoid or mixed-lineage leukemia protein 4)(WW domain-binding protein 7)(WBP-7)(Trithorax homolog 2)(Lysine N-methyltransferase 2D) [Source:UniProtKB/Swiss-Prot;Acc:Q9UMN6]	NM_014727
ENSG00000196839	1.34493	8.94788e-08	ADA	Adenosine deaminase (EC 3.5.4.4)(Adenosine aminohydrolase) [Source:UniProtKB/Swiss-Prot;Acc:P00813]	NM_000022
ENSG00000196839	0.570193	0.157234	ADA	Adenosine deaminase (EC 3.5.4.4)(Adenosine aminohydrolase) [Source:UniProtKB/Swiss-Prot;Acc:P00813]	NM_000022
ENSG00000140955	-0.278552	0.416582	ADAD2	Adenosine deaminase domain-containing protein 2 (Testis nuclear RNA-binding protein-like) [Source:UniProtKB/Swiss-Prot;Acc:Q8NCV1]	NM_139174,NM_001145400
ENSG00000137845	0.669571	0.0311181	ADAM10	Disintegrin and metalloproteinase domain-containing protein 10 Precursor (ADAM 10)(EC 3.4.24.81)(Mammalian disintegrin-metalloprotease)(Kuzbanian protein homolog)(CDw156)(CD156c antigen) [Source:UniProtKB/Swiss-Prot;Acc:O14672]	NM_001110
ENSG00000143537	0.370542	0.0586823	ADAM15	Disintegrin and metalloproteinase domain-containing protein 15 Precursor (ADAM 15)(EC 3.4.24.-)(Metalloproteinase-like, disintegrin-like, and cysteine-rich protein 15)(MDC-15)(Metalloprotease RGD disintegrin protein)(Metargidin) [Source:UniProtKB/Swiss-Prot;Acc:Q13444]	NM_003815,NM_207197,NM_207196,NM_207194,NM_207195,NM_207191
ENSG00000151694	-0.142977	0.502815	ADAM17	Disintegrin and metalloproteinase domain-containing protein 17 Precursor (ADAM 17)(EC 3.4.24.86)(TNF-alpha-converting enzyme)(TNF-alpha convertase)(Snake venom-like protease)(CD156b antigen) [Source:UniProtKB/Swiss-Prot;Acc:P78536]	NM_003183
ENSG00000135074	1.13737	4.09227e-06	ADAM19	Disintegrin and metalloproteinase domain-containing protein 19 Precursor (ADAM 19)(EC 3.4.24.-)(Meltrin-beta)(Metalloprotease and disintegrin dendritic antigen marker)(MADDAM) [Source:UniProtKB/Swiss-Prot;Acc:Q9H013]	NM_033274
ENSG00000104755	-1.1563	0.212108	ADAM2	Disintegrin and metalloproteinase domain-containing protein 2 Precursor (ADAM 2)(Fertilin subunit beta)(PH-30)(PH30)(PH30-beta)(Cancer/testis antigen 15)(CT15) [Source:UniProtKB/Swiss-Prot;Acc:Q99965]	NM_001464
ENSG00000008277	0.0704982	0.974056	ADAM22	Disintegrin and metalloproteinase domain-containing protein 22 Precursor (ADAM 22)(Metalloproteinase-like, disintegrin-like, and cysteine-rich protein 2)(Metalloproteinase-disintegrin ADAM22-3) [Source:UniProtKB/Swiss-Prot;Acc:Q9P0K1]	NM_016351,NM_021722,NM_004194,NM_021721,NM_021723
ENSG00000114948	-0.732856	0.0101432	ADAM23	Disintegrin and metalloproteinase domain-containing protein 23 Precursor (ADAM 23)(Metalloproteinase-like, disintegrin-like, and cysteine-rich protein 3)(MDC-3) [Source:UniProtKB/Swiss-Prot;Acc:O75077]	NM_003812
ENSG00000168594	-0.197659	0.736357	ADAM29	Disintegrin and metalloproteinase domain-containing protein 29 Precursor (ADAM 29)(Cancer/testis antigen 73)(CT73) [Source:UniProtKB/Swiss-Prot;Acc:Q9UKF5]	NM_014269,NM_001130705,NM_001130703,NM_001130704
ENSG00000149451	-0.417233	0.152256	ADAM33	Disintegrin and metalloproteinase domain-containing protein 33 Precursor (ADAM 33)(EC 3.4.24.-) [Source:UniProtKB/Swiss-Prot;Acc:Q9BZ11]	NM_025220,NM_153202
ENSG00000168615	-0.747551	0.0133704	ADAM9	Disintegrin and metalloproteinase domain-containing protein 9 Precursor (ADAM 9)(EC 3.4.24.-)(Metalloprotease/disintegrin/cysteine-rich protein 9)(Myeloma cell metalloproteinase)(Meltrin-gamma)(Cellular disintegrin-related protein) [Source:UniProtKB/Swiss-Prot;Acc:Q13443]	NR_027638,NR_027639,NR_027878,NM_003816
ENSG00000142303	-1.63937	0.00024398	ADAMTS10	A disintegrin and metalloproteinase with thrombospondin motifs 10 Precursor (ADAMTS-10)(ADAM-TS 10)(ADAM-TS10)(EC 3.4.24.-) [Source:UniProtKB/Swiss-Prot;Acc:Q9H324]	NM_030957
ENSG00000160323	-0.0383995	0.905854	ADAMTS13	A disintegrin and metalloproteinase with thrombospondin motifs 13 Precursor (ADAMTS-13)(ADAM-TS 13)(ADAM-TS13)(EC 3.4.24.-)(von Willebrand factor-cleaving protease)(vWF-cleaving protease)(vWF-CP) [Source:UniProtKB/Swiss-Prot;Acc:Q76LX8]	NM_139025,NM_139027,NM_139026,NR_024514
ENSG00000138316	-1.06811	0.000126672	ADAMTS14	A disintegrin and metalloproteinase with thrombospondin motifs 14 Precursor (ADAMTS-14)(ADAM-TS 14)(ADAM-TS14)(EC 3.4.24.-) [Source:UniProtKB/Swiss-Prot;Acc:Q8WXS8]	NM_139155,NM_080722
ENSG00000166106	-1.30162	0.000445664	ADAMTS15	A disintegrin and metalloproteinase with thrombospondin motifs 15 Precursor (ADAMTS-15)(ADAM-TS 15)(ADAM-TS15)(EC 3.4.24.-) [Source:UniProtKB/Swiss-Prot;Acc:Q8TE58]	NM_139055
ENSG00000145536	0.328499	0.429519	ADAMTS16	A disintegrin and metalloproteinase with thrombospondin motifs 16 Precursor (ADAMTS-16)(ADAM-TS 16)(ADAM-TS16)(EC 3.4.24.-) [Source:UniProtKB/Swiss-Prot;Acc:Q8TE57]	NM_139056
ENSG00000140470	0.108422	0.838729	ADAMTS17	A disintegrin and metalloproteinase with thrombospondin motifs 17 Precursor (ADAMTS-17)(ADAM-TS 17)(ADAM-TS17)(EC 3.4.24.-) [Source:UniProtKB/Swiss-Prot;Acc:Q8TE56]	NM_139057
ENSG00000087116	-0.682974	0.160909	ADAMTS2	A disintegrin and metalloproteinase with thrombospondin motifs 2 Precursor (ADAMTS-2)(ADAM-TS 2)(ADAM-TS2)(EC 3.4.24.14)(Procollagen I/II amino propeptide-processing enzyme)(Procollagen I N-proteinase)(PC I-NP)(Procollagen N-endopeptidase)(pNPI) [Source:UniProtKB/Swiss-Prot;Acc:O95450]	NM_014244,NM_021599
ENSG00000136378	-0.222562	0.902801	ADAMTS7	A disintegrin and metalloproteinase with thrombospondin motifs 7 Precursor (ADAMTS-7)(ADAM-TS 7)(ADAM-TS7)(EC 3.4.24.-)(COMPase) [Source:UniProtKB/Swiss-Prot;Acc:Q9UKP4]	NM_014272
ENSG00000163638	0.0490891	0.923862	ADAMTS9	A disintegrin and metalloproteinase with thrombospondin motifs 9 Precursor (ADAMTS-9)(ADAM-TS 9)(ADAM-TS9)(EC 3.4.24.-) [Source:UniProtKB/Swiss-Prot;Acc:Q9P2N4]	NM_182920
ENSG00000143382	-0.017873	0.966829	ADAMTSL4	ADAMTS-like protein 4 Precursor (ADAMTSL-4)(Thrombospondin repeat-containing protein 1) [Source:UniProtKB/Swiss-Prot;Acc:Q6UY14]	NM_025008,NM_019032
ENSG00000105963	-0.23966	0.405234	ADAP1	Arf-GAP with dual PH domain-containing protein 1 (Centaurin-alpha-1)(Putative MAPK-activating protein PM25) [Source:UniProtKB/Swiss-Prot;Acc:O75689]	NM_006869
ENSG00000105963	-1.03151	0.0277599	ADAP1	Arf-GAP with dual PH domain-containing protein 1 (Centaurin-alpha-1)(Putative MAPK-activating protein PM25) [Source:UniProtKB/Swiss-Prot;Acc:O75689]	NM_006869
ENSG00000184060	0.667554	0.193029	ADAP2	Arf-GAP with dual PH domain-containing protein 2 (Centaurin-alpha-2) [Source:UniProtKB/Swiss-Prot;Acc:Q9NPF8]	NM_018404
ENSG00000160710	-0.0147328	0.963013	ADAR	Double-stranded RNA-specific adenosine deaminase (DRADA)(EC 3.5.4.-)(136 kDa double-stranded RNA-binding protein)(P136)(K88DSRBP)(Interferon-inducible protein 4)(IFI-4) [Source:UniProtKB/Swiss-Prot;Acc:P55265]	NM_001111,NM_015840,NM_015841,NM_001025107
ENSG00000065457	0.679045	0.145471	ADAT1	tRNA-specific adenosine deaminase 1 (hADAT1)(EC 3.5.4.-)(tRNA-specific adenosine-37 deaminase) [Source:UniProtKB/Swiss-Prot;Acc:Q9BUB4]	NM_012091
ENSG00000142920	-0.527002	0.20674	ADC	Arginine decarboxylase (ARGDC)(ADC)(EC 4.1.1.19)(Ornithine decarboxylase-like protein)(ODC-paralogue)(ODC-p) [Source:UniProtKB/Swiss-Prot;Acc:Q96A70]	NM_052998
ENSG00000063761	-0.528657	0.361229	ADCK1	Uncharacterized aarF domain-containing protein kinase 1 Precursor (EC 2.7.11.-) [Source:UniProtKB/Swiss-Prot;Acc:Q86TW2]	NM_001142545,NM_020421
ENSG00000133597	1.01837	0.0146993	ADCK2	Uncharacterized aarF domain-containing protein kinase 2 (EC 2.7.11.-) [Source:UniProtKB/Swiss-Prot;Acc:Q7Z695]	NM_052853
ENSG00000143199	-0.924342	0.0668633	ADCY10	Adenylate cyclase type 10 (EC 4.6.1.1)(Adenylate cyclase homolog)(Testicular soluble adenylyl cyclase)(Germ cell soluble adenylyl cyclase)(hsAC)(sAC)(AH-related protein) [Source:UniProtKB/Swiss-Prot;Acc:Q96PN6]	NM_018417
ENSG00000138031	0.32184	0.432415	ADCY3	Adenylate cyclase type 3 (EC 4.6.1.1)(Adenylate cyclase type III)(AC-III)(ATP pyrophosphate-lyase 3)(Adenylyl cyclase 3)(AC3)(Adenylate cyclase, olfactive type) [Source:UniProtKB/Swiss-Prot;Acc:O60266]	NM_004036
ENSG00000174233	-0.430983	0.13787	ADCY6	Adenylate cyclase type 6 (EC 4.6.1.1)(Adenylate cyclase type VI)(ATP pyrophosphate-lyase 6)(Adenylyl cyclase 6)(Ca(2+)-inhibitable adenylyl cyclase) [Source:UniProtKB/Swiss-Prot;Acc:O43306]	NM_015270,NM_020983
ENSG00000121281	1.32868	4.49009e-07	ADCY7	Adenylate cyclase type 7 (EC 4.6.1.1)(Adenylate cyclase type VII)(ATP pyrophosphate-lyase 7)(Adenylyl cyclase 7) [Source:UniProtKB/Swiss-Prot;Acc:P51828]	NM_001114
ENSG00000141433	-0.627013	0.0959873	ADCYAP1	Pituitary adenylate cyclase-activating polypeptide Precursor (PACAP) [Contains PACAP-related peptide(PRP-48);Pituitary adenylate cyclase-activating polypeptide 27(PACAP-27)(PACAP27);Pituitary adenylate cyclase-activating polypeptide 38(PACAP-38)(PACAP38)] [Source:UniProtKB/Swiss-Prot;Acc:P18509]	NM_001099733,NM_001117
ENSG00000087274	1.2856	0.000222459	ADD1	Alpha-adducin (Erythrocyte adducin subunit alpha) [Source:UniProtKB/Swiss-Prot;Acc:P35611]	NM_014190,NM_001119,NM_176801,NM_014189
ENSG00000075340	0.352653	0.835128	ADD2	Beta-adducin (Erythrocyte adducin subunit beta) [Source:UniProtKB/Swiss-Prot;Acc:P35612]	NM_017488,NM_017482,NM_001617,NM_017483,NM_017484
ENSG00000147872	-0.829422	0.00010433	ADFP	Adipophilin (Adipose differentiation-related protein)(ADRP) [Source:UniProtKB/Swiss-Prot;Acc:Q99541]	NM_001122
ENSG00000182551	0.406598	0.197917	ADI1	1,2-dihydroxy-3-keto-5-methylthiopentene dioxygenase (EC 1.13.-.-)(Aci-reductone dioxygenase)(ARD)(Membrane-type 1 matrix metalloproteinase cytoplasmic tail-binding protein 1)(MTCBP-1)(Submergence-induced protein 2 homolog)(SIPL) [Source:UniProtKB/Swiss-Prot;Acc:Q9BV57]	NM_018269
ENSG00000159346	1.11742	1.79195e-07	ADIPOR1	Adiponectin receptor protein 1 (Progestin and adipoQ receptor family member I) [Source:UniProtKB/Swiss-Prot;Acc:Q96A54]	NM_015999,NM_001127687
ENSG00000006831	0.618367	0.146645	ADIPOR2	Adiponectin receptor protein 2 (Progestin and adipoQ receptor family member II) [Source:UniProtKB/Swiss-Prot;Acc:Q86V24]	NM_024551
ENSG00000156110	0.547143	0.0622528	ADK	Adenosine kinase (AK)(EC 2.7.1.20)(Adenosine 5'-phosphotransferase) [Source:UniProtKB/Swiss-Prot;Acc:P55263]	NM_006721,NM_001123
ENSG00000148926	2.29245	1.92707e-21	ADM	ADM Precursor [Contains Adrenomedullin(AM);Proadrenomedullin N-20 terminal peptide(ProAM N-terminal 20 peptide)(ProAM-N20)(PAMP)] [Source:UniProtKB/Swiss-Prot;Acc:P35318]	NM_001124
ENSG00000101126	-0.565232	0.128857	ADNP	Activity-dependent neuroprotector homeobox protein (Activity-dependent neuroprotective protein) [Source:UniProtKB/Swiss-Prot;Acc:Q9H2P0]	NM_181442,NM_015339
ENSG00000101544	-0.592787	0.00976429	ADNP2	ADNP homeobox protein 2 (Zinc finger protein 508) [Source:UniProtKB/Swiss-Prot;Acc:Q6IQ32]	NM_014913
ENSG00000163485	0.347732	0.466718	ADORA1	Adenosine receptor A1 [Source:UniProtKB/Swiss-Prot;Acc:P30542]	NM_001048230,NM_000674
ENSG00000170425	-0.309939	0.519602	ADORA2B	Adenosine receptor A2b [Source:UniProtKB/Swiss-Prot;Acc:P29275]	NM_000676
ENSG00000121933	-0.338093	0.5925	ADORA3	Adenosine A3 receptor [Source:UniProtKB/Swiss-Prot;Acc:P33765]	NM_001081976,NM_000677,NM_020683
ENSG00000159322	0.722303	0.000429452	ADPGK	ADP-dependent glucokinase Precursor (ADP-GK)(ADPGK)(EC 2.7.1.147)(RbBP-35) [Source:UniProtKB/Swiss-Prot;Acc:Q9BRR6]	NM_031284
ENSG00000116863	1.34978	0.0120087	ADPRHL2	Poly(ADP-ribose) glycohydrolase ARH3 (EC 3.2.1.143)(ADP-ribosylhydrolase 3)([Protein ADP-ribosylarginine] hydrolase-like protein 2) [Source:UniProtKB/Swiss-Prot;Acc:Q9NX46]	NM_017825
ENSG00000184160	-0.524111	0.157207	ADRA2C	Alpha-2C adrenergic receptor (Alpha-2C adrenoreceptor)(Alpha-2C adrenoceptor)(Alpha-2 adrenergic receptor subtype C4) [Source:UniProtKB/Swiss-Prot;Acc:P18825]	NM_000683
ENSG00000043591	0.317031	0.596161	ADRB1	Beta-1 adrenergic receptor (Beta-1 adrenoreceptor)(Beta-1 adrenoceptor) [Source:UniProtKB/Swiss-Prot;Acc:P08588]	NM_000684
ENSG00000188778	-0.10543	0.86287	ADRB3	Beta-3 adrenergic receptor (Beta-3 adrenoreceptor)(Beta-3 adrenoceptor) [Source:UniProtKB/Swiss-Prot;Acc:P13945]	NM_000025
ENSG00000130706	1.08034	0.00197737	ADRM1	Proteasomal ubiquitin receptor ADRM1 (Adhesion-regulating molecule 1)(ARM-1)(110 kDa cell membrane glycoprotein)(Gp110)(Rpn13 homolog)(Proteasome regulatory particle non-ATPase 13)(hRpn13) [Source:UniProtKB/Swiss-Prot;Acc:Q16186]	NM_175573,NM_007002
ENSG00000035687	-0.235867	0.492198	ADSS	Adenylosuccinate synthetase isozyme 2 (AMPSase 2)(AdSS 2)(EC 6.3.4.4)(Adenylosuccinate synthetase, acidic isozyme)(IMP--aspartate ligase 2) [Source:UniProtKB/Swiss-Prot;Acc:P30520]	NM_001126
ENSG00000185100	-0.292754	0.0910468	ADSSL1	Adenylosuccinate synthetase isozyme 1 (AMPSase 1)(AdSS 1)(EC 6.3.4.4)(IMP--aspartate ligase 1) [Source:UniProtKB/Swiss-Prot;Acc:Q8N142]	NM_152328,NM_199165
ENSG00000211825,ENSG00000225227,ENSG00000229164	-0.878834	0.115863	AE000661.1-13,TRA@,TRAC	NA	NA
ENSG00000139154	-0.0294278	0.951532	AEBP2	Zinc finger protein AEBP2 (Adipocyte enhancer-binding protein 2)(AE-binding protein 2) [Source:UniProtKB/Swiss-Prot;Acc:Q6ZN18]	NM_001114176,NM_153207
ENSG00000181026	-1.09566	0.0123141	AEN	Apoptosis-enhancing nuclease (EC 3.1.-.-)(Interferon-stimulated 20 kDa exonuclease-like 1) [Source:UniProtKB/Swiss-Prot;Acc:Q8WTP8]	NM_022767
ENSG00000224807,ENSG00000229617,ENSG00000232815	-0.483309	0.509823	AF146191.1-1,CT476828.7-1,RP11-764K9.2	NA	NA
ENSG00000231499,ENSG00000008513	-0.162982	0.714934	AF186191.6-2,ST3GAL1	NA	NM_173344.2,NM_003033.3
ENSG00000231499,ENSG00000008513	-0.959262	2.33451e-05	AF186191.6-2,ST3GAL1	NA	NM_173344.2,NM_003033.3
ENSG00000214597	1.74442	5.36677e-08	AF205589.5-1	Putative transmembrane protein C8orfK29 [Source:UniProtKB/Swiss-Prot;Acc:Q2WGJ8]	NR_015428
ENSG00000215317,ENSG00000066654	-1.55675	2.76068e-05	AF227510.7,THUMPD1	NA	NM_017736.3
ENSG00000204752	-0.0538945	0.908439	AF235103.5-1	Putative uncharacterized protein ENSP00000366511 [Source:UniProtKB/TrEMBL;Acc:B7WP54]	NA
ENSG00000234390	0.285053	0.61131	AF238380.5	processed transcript	NR_026742
ENSG00000169129	0.951818	0.0304924	AFAP1L2	Actin filament-associated protein 1-like 2 (AFAP1-like protein 2) [Source:UniProtKB/Swiss-Prot;Acc:Q8N4X5]	NM_032550,NM_001001936
ENSG00000138138	1.1929	2.8304e-05	AFDC1	ATPase family AAA domain-containing protein 1 [Source:UniProtKB/Swiss-Prot;Acc:Q8NBU5]	NM_032810
ENSG00000223959	-0.0651578	0.901401	AFG3L1	processed transcript	NR_003227,NR_003226,NR_003228
ENSG00000223959	-0.143646	0.744369	AFG3L1	processed transcript	NR_003227,NR_003226,NR_003228
ENSG00000141385	0.366267	0.156803	AFG3L2	AFG3-like protein 2 (EC 3.4.24.-)(Paraplegin-like protein) [Source:UniProtKB/Swiss-Prot;Acc:Q9Y4W6]	NM_006796
ENSG00000079557	0.0498093	0.936755	AFM	Afamin Precursor (Alpha-albumin)(Alpha-Alb) [Source:UniProtKB/Swiss-Prot;Acc:P43652]	NM_001133
ENSG00000183077	0.30437	0.589168	AFMID	Probable arylformamidase (EC 3.5.1.9)(Kynurenine formamidase)(KF) [Source:UniProtKB/Swiss-Prot;Acc:Q63HM1]	NM_001145526,NM_001010982,NR_027083
ENSG00000119844	-0.54659	0.160766	AFTPH	Aftiphilin [Source:UniProtKB/Swiss-Prot;Acc:Q6ULP2]	NM_017657,NM_001002243,NM_203437
ENSG00000038002	0.485547	0.0204398	AGA	N(4)-(beta-N-acetylglucosaminyl)-L-asparaginase Precursor (EC 3.5.1.26)(Glycosylasparaginase)(Aspartylglucosaminidase)(AGA)(N4-(N-acetyl-beta-glucosaminyl)-L-asparagine amidase) [Contains Glycosylasparaginase alpha chain;Glycosylasparaginase beta chain] [Source:UniProtKB/Swiss-Prot;Acc:P20933]	NM_000027
ENSG00000135439	-0.0956725	0.722014	AGAP2	Arf-GAP, GTPase, ANK repeat and PH domain-containing protein 2 (AGAP-2)(Centaurin-gamma-1)(Phosphatidylinositol-3-kinase enhancer)(PIKE)(GTP-binding and GTPase-activating protein 2)(GGAP2) [Source:UniProtKB/Swiss-Prot;Acc:Q99490]	NM_014770,NM_001122772
ENSG00000186094	2.03371	2.68068e-09	AGBL4	Cytosolic carboxypeptidase 6 (EC 3.4.17.-)(ATP/GTP-binding protein-like 4) [Source:UniProtKB/Swiss-Prot;Acc:Q5VU57]	NM_032785
ENSG00000186094	0.142616	0.896107	AGBL4	Cytosolic carboxypeptidase 6 (EC 3.4.17.-)(ATP/GTP-binding protein-like 4) [Source:UniProtKB/Swiss-Prot;Acc:Q5VU57]	NM_032785
ENSG00000186094,ENSG00000162373	-1.10135	0.0371138	AGBL4,BEND5	NA	NA
ENSG00000084693	-0.250046	0.722202	AGBL5	Cytosolic carboxypeptidase-like protein 5 (ATP/GTP-binding protein-like 5) [Source:UniProtKB/Swiss-Prot;Acc:Q8NDL9]	NM_021831,NM_001035507
ENSG00000106351	-0.784277	0.00640687	AGFG2	Arf-GAP domain and FG repeats-containing protein 2 (HIV-1 Rev-binding protein-like protein)(Rev/Rex activation domain-binding protein related)(RAB-R) [Source:UniProtKB/Swiss-Prot;Acc:O95081]	NM_006076
ENSG00000164252	1.31722	0.043055	AGGF1	Angiogenic factor with G patch and FHA domains 1 (Angiogenic factor VG5Q)(Vasculogenesis gene on 5q protein)(hVG5Q)(G patch domain-containing protein 7) [Source:UniProtKB/Swiss-Prot;Acc:Q8N302]	NM_018046
ENSG00000116771	0.115408	0.802574	AGMAT	Agmatinase, mitochondrial Precursor (EC 3.5.3.11)(Agmatine ureohydrolase)(AUH) [Source:UniProtKB/Swiss-Prot;Acc:Q9BSE5]	NM_024758
ENSG00000236873,ENSG00000227642,ENSG00000206324,ENSG00000235758,ENSG00000228892,ENSG00000226467,ENSG00000204310	0.28299	0.249661	AGPAT1,AGPAT1,AGPAT1,AGPAT1,AGPAT1,AGPAT1,AGPAT1	NA	NM_006411.2,NM_032741.3
ENSG00000169692	-0.513477	0.0162795	AGPAT2	1-acyl-sn-glycerol-3-phosphate acyltransferase beta (EC 2.3.1.51)(1-acylglycerol-3-phosphate O-acyltransferase 2)(1-AGP acyltransferase 2)(1-AGPAT 2)(Lysophosphatidic acid acyltransferase beta)(LPAAT-beta) [Source:UniProtKB/Swiss-Prot;Acc:O15120]	NM_006412,NM_001012727
ENSG00000160216	-1.12855	1.15017e-05	AGPAT3	1-acyl-sn-glycerol-3-phosphate acyltransferase gamma (EC 2.3.1.51)(1-acylglycerol-3-phosphate O-acyltransferase 3)(1-AGP acyltransferase 3)(1-AGPAT 3)(Lysophosphatidic acid acyltransferase gamma)(LPAAT-gamma) [Source:UniProtKB/Swiss-Prot;Acc:Q9NRZ7]	NM_020132,NM_001037553
ENSG00000026652	0.740307	0.00396134	AGPAT4	1-acyl-sn-glycerol-3-phosphate acyltransferase delta (EC 2.3.1.51)(1-acylglycerol-3-phosphate O-acyltransferase 4)(1-AGP acyltransferase 4)(1-AGPAT 4)(Lysophosphatidic acid acyltransferase delta)(LPAAT-delta) [Source:UniProtKB/Swiss-Prot;Acc:Q9NRZ5]	NM_020133
ENSG00000155189	0.00193823	0.996533	AGPAT5	1-acyl-sn-glycerol-3-phosphate acyltransferase epsilon (EC 2.3.1.51)(1-acylglycerol-3-phosphate O-acyltransferase 5)(1-AGP acyltransferase 5)(1-AGPAT 5)(Lysophosphatidic acid acyltransferase epsilon)(LPAAT-epsilon) [Source:UniProtKB/Swiss-Prot;Acc:Q9NUQ2]	NM_018361
ENSG00000158669	1.56305	4.61844e-06	AGPAT6	Glycerol-3-phosphate acyltransferase 4 Precursor (GPAT4)(EC 2.3.1.15)(Acyl-CoA:glycerol-3-phosphate acyltransferase 4)(1-acylglycerol-3-phosphate O-acyltransferase 6)(1-AGP acyltransferase 6)(1-AGPAT 6)(Lysophosphatidic acid acyltransferase zeta)(LPAAT-zeta) [Source:UniProtKB/Swiss-Prot;Acc:Q86UL3]	NM_178819
ENSG00000158669	-0.132937	0.728182	AGPAT6	Glycerol-3-phosphate acyltransferase 4 Precursor (GPAT4)(EC 2.3.1.15)(Acyl-CoA:glycerol-3-phosphate acyltransferase 4)(1-acylglycerol-3-phosphate O-acyltransferase 6)(1-AGP acyltransferase 6)(1-AGPAT 6)(Lysophosphatidic acid acyltransferase zeta)(LPAAT-zeta) [Source:UniProtKB/Swiss-Prot;Acc:Q86UL3]	NM_178819
ENSG00000158669	-0.27881	0.360846	AGPAT6	Glycerol-3-phosphate acyltransferase 4 Precursor (GPAT4)(EC 2.3.1.15)(Acyl-CoA:glycerol-3-phosphate acyltransferase 4)(1-acylglycerol-3-phosphate O-acyltransferase 6)(1-AGP acyltransferase 6)(1-AGPAT 6)(Lysophosphatidic acid acyltransferase zeta)(LPAAT-zeta) [Source:UniProtKB/Swiss-Prot;Acc:Q86UL3]	NM_178819
ENSG00000018510	1.01299	0.000143958	AGPS	Alkyldihydroxyacetonephosphate synthase, peroxisomal Precursor (Alkyl-DHAP synthase)(EC 2.5.1.26)(Alkylglycerone-phosphate synthase)(Aging-associated gene 5 protein) [Source:UniProtKB/Swiss-Prot;Acc:O00116]	NM_003659
ENSG00000173467	0.131235	0.879409	AGR3	Anterior gradient protein 3 homolog Precursor (hAG-3)(AG-3)(AG3)(Breast cancer membrane protein 11) [Source:UniProtKB/Swiss-Prot;Acc:Q8TD06]	NM_176813
ENSG00000188157	-0.163127	0.3516	AGRN	Agrin Precursor [Source:UniProtKB/Swiss-Prot;Acc:O00468]	NM_198576
ENSG00000135744	-1.11765	0.00509088	AGT	Angiotensinogen Precursor (Serpin A8) [Contains Angiotensin-1(Angiotensin I)(Ang I);Angiotensin-2(Angiotensin II)(Ang II);Angiotensin-3(Angiotensin III)(Ang III)(Des-Asp[1]-angiotensin II)] [Source:UniProtKB/Swiss-Prot;Acc:P01019]	NM_000029
ENSG00000135049	1.18013	6.14983e-05	AGTPBP1	Cytosolic carboxypeptidase 1 (EC 3.4.17.-)(ATP/GTP-binding protein 1)(Nervous system nuclear protein induced by axotomy) [Source:UniProtKB/Swiss-Prot;Acc:Q9UPW5]	NM_015239
ENSG00000135049	-0.252715	0.459015	AGTPBP1	Cytosolic carboxypeptidase 1 (EC 3.4.17.-)(ATP/GTP-binding protein 1)(Nervous system nuclear protein induced by axotomy) [Source:UniProtKB/Swiss-Prot;Acc:Q9UPW5]	NM_015239
ENSG00000177674	0.6533	0.0556575	AGTRAP	Type-1 angiotensin II receptor-associated protein (AT1 receptor-associated protein) [Source:UniProtKB/Swiss-Prot;Acc:Q6RW13]	NM_020350,NM_001040194,NM_001040195,NM_001040196,NM_001040197
ENSG00000175309	0.0727868	0.869159	AGXT2L2	Alanine--glyoxylate aminotransferase 2-like 2 (EC 2.6.1.-) [Source:UniProtKB/Swiss-Prot;Acc:Q8IUZ5]	NM_153373
ENSG00000175309	-0.874217	0.00301062	AGXT2L2	Alanine--glyoxylate aminotransferase 2-like 2 (EC 2.6.1.-) [Source:UniProtKB/Swiss-Prot;Acc:Q8IUZ5]	NM_153373
ENSG00000153207,ENSG00000226121	0.364081	0.405493	AHCTF1,AC009487.6	NA	NM_015446.3
ENSG00000101444	-0.235157	0.255205	AHCY	Adenosylhomocysteinase (AdoHcyase)(EC 3.3.1.1)(S-adenosyl-L-homocysteine hydrolase) [Source:UniProtKB/Swiss-Prot;Acc:P23526]	NM_001161766,NM_000687
ENSG00000168710	0.438917	0.37836	AHCYL1	Putative adenosylhomocysteinase 2 (AdoHcyase 2)(EC 3.3.1.1)(S-adenosyl-L-homocysteine hydrolase 2)(S-adenosylhomocysteine hydrolase-like protein 1)(DC-expressed AHCY-like molecule) [Source:UniProtKB/Swiss-Prot;Acc:O43865]	NM_006621
ENSG00000124942	-0.141815	0.680011	AHNAK	Neuroblast differentiation-associated protein AHNAK (Desmoyokin) [Source:UniProtKB/Swiss-Prot;Acc:Q09666]	NM_024060,NM_001620
ENSG00000106546	0.438265	0.506772	AHR	Aryl hydrocarbon receptor Precursor (Ah receptor)(AhR)(Class E basic helix-loop-helix protein 76)(bHLHe76) [Source:UniProtKB/Swiss-Prot;Acc:P35869]	NM_001621
ENSG00000100591	1.36428	0.00511049	AHSA1	Activator of 90 kDa heat shock protein ATPase homolog 1 (AHA1)(p38) [Source:UniProtKB/Swiss-Prot;Acc:O95433]	NM_012111
ENSG00000173209	1.4082	1.13366e-05	AHSA2	Activator of 90 kDa heat shock protein ATPase homolog 2 [Source:UniProtKB/Swiss-Prot;Acc:Q719I0]	NM_152392
ENSG00000234836,ENSG00000204472,ENSG00000235985,ENSG00000235588,ENSG00000206428,ENSG00000237727	-0.45954	0.451743	AIF1,AIF1,AIF1,AIF1,AIF1,AIF1	NA	NM_004847.3
ENSG00000156709	1.02753	0.0143749	AIFM1	Apoptosis-inducing factor 1, mitochondrial Precursor (EC 1.-.-.-)(Programmed cell death protein 8) [Source:UniProtKB/Swiss-Prot;Acc:O95831]	NM_004208,NM_145812,NM_145813,NM_001130846,NM_001130847
ENSG00000042286	0.0246823	0.90969	AIFM2	Apoptosis-inducing factor 2 (EC 1.-.-.-)(Apoptosis-inducing factor-like mitochondrion-associated inducer of death)(Apoptosis-inducing factor homologous mitochondrion-associated inducer of death)(p53-responsive gene 3 protein) [Source:UniProtKB/Swiss-Prot;Acc:Q9BRQ8]	NM_032797
ENSG00000183773	0.100304	0.758039	AIFM3	Apoptosis-inducing factor 3 (EC 1.-.-.-)(Apoptosis-inducing factor-like protein) [Source:UniProtKB/Swiss-Prot;Acc:Q96NN9]	NM_001146288,NM_144704,NM_001018060
ENSG00000176092	-0.0880879	0.703281	AIM1L	Absent in melanoma 1-like protein (Beta/gamma crystallin domain-containing protein 2) [Source:UniProtKB/Swiss-Prot;Acc:Q8N1P7]	NM_001039775
ENSG00000110711	0.184697	0.493079	AIP	AH receptor-interacting protein (AIP)(Aryl-hydrocarbon receptor-interacting protein)(Immunophilin homolog ARA9)(HBV X-associated protein 2)(XAP-2) [Source:UniProtKB/Swiss-Prot;Acc:O00170]	NM_003977
ENSG00000110711	-1.03785	2.77864e-06	AIP	AH receptor-interacting protein (AIP)(Aryl-hydrocarbon receptor-interacting protein)(Immunophilin homolog ARA9)(HBV X-associated protein 2)(XAP-2) [Source:UniProtKB/Swiss-Prot;Acc:O00170]	NM_003977
ENSG00000160224	-0.0286982	0.915406	AIRE	Autoimmune regulator (Autoimmune polyendocrinopathy candidiasis ectodermal dystrophy protein)(APECED protein) [Source:UniProtKB/Swiss-Prot;Acc:O43918]	NM_000383,NM_000658
ENSG00000196581	-0.700246	0.167123	AJAP1	Adherens junction-associated protein 1 (Membrane protein shrew-1) [Source:UniProtKB/Swiss-Prot;Acc:Q9UKB5]	NM_001042478,NM_018836
ENSG00000106992	1.19889	0.000578757	AK1	Adenylate kinase isoenzyme 1 (AK 1)(EC 2.7.4.3)(ATP-AMP transphosphorylase 1)(Myokinase) [Source:UniProtKB/Swiss-Prot;Acc:P00568]	NM_000476
ENSG00000106992	0.720636	0.00435816	AK1	Adenylate kinase isoenzyme 1 (AK 1)(EC 2.7.4.3)(ATP-AMP transphosphorylase 1)(Myokinase) [Source:UniProtKB/Swiss-Prot;Acc:P00568]	NM_000476
ENSG00000004455	-1.21949	8.11247e-05	AK2	Adenylate kinase 2, mitochondrial (AK 2)(EC 2.7.4.3)(ATP-AMP transphosphorylase 2) [Source:UniProtKB/Swiss-Prot;Acc:P54819]	NM_001625,NM_013411
ENSG00000147853	1.16175	0.0288594	AK3	GTP:AMP phosphotransferase mitochondrial (EC 2.7.4.10)(Adenylate kinase 3)(AK 3)(Adenylate kinase 3 alpha-like 1) [Source:UniProtKB/Swiss-Prot;Acc:Q9UIJ7]	NM_016282
ENSG00000147853	-0.561785	0.049951	AK3	GTP:AMP phosphotransferase mitochondrial (EC 2.7.4.10)(Adenylate kinase 3)(AK 3)(Adenylate kinase 3 alpha-like 1) [Source:UniProtKB/Swiss-Prot;Acc:Q9UIJ7]	NM_016282
ENSG00000121057	2.13463	0.000974782	AKAP1	A kinase anchor protein 1, mitochondrial Precursor (Protein kinase A-anchoring protein 1)(PRKA1)(A-kinase anchor protein 149 kDa)(AKAP 149)(Dual specificity A-kinase-anchoring protein 1)(D-AKAP-1)(Spermatid A-kinase anchor protein 84)(S-AKAP84) [Source:UniProtKB/Swiss-Prot;Acc:Q92667]	NM_003488
ENSG00000023516	0.984595	0.00101421	AKAP11	A-kinase anchor protein 11 (Protein kinase A-anchoring protein 11)(PRKA11)(A kinase anchor protein 220 kDa)(AKAP 220)(hAKAP220) [Source:UniProtKB/Swiss-Prot;Acc:Q9UKA4]	NM_016248
ENSG00000131016	-0.224237	0.748346	AKAP12	A-kinase anchor protein 12 (A-kinase anchor protein 250 kDa)(AKAP 250)(Gravin)(Myasthenia gravis autoantigen) [Source:UniProtKB/Swiss-Prot;Acc:Q02952]	NM_144497,NM_005100
ENSG00000170776	3.56133	5.30863e-07	AKAP13	A-kinase anchor protein 13 (AKAP 13)(Protein kinase A-anchoring protein 13)(Breast cancer nuclear receptor-binding auxiliary protein)(Human thyroid-anchoring protein 31)(Guanine nucleotide exchange factor Lbc)(AKAP-Lbc)(P47)(Lymphoid blast crisis oncogene)(LBC oncogene)(Non-oncogenic Rho GTPase-specific GTP exchange factor) [Source:UniProtKB/Swiss-Prot;Acc:Q12802]	NM_006738,NM_007200,NM_144767
ENSG00000170776	-0.171786	0.530631	AKAP13	A-kinase anchor protein 13 (AKAP 13)(Protein kinase A-anchoring protein 13)(Breast cancer nuclear receptor-binding auxiliary protein)(Human thyroid-anchoring protein 31)(Guanine nucleotide exchange factor Lbc)(AKAP-Lbc)(P47)(Lymphoid blast crisis oncogene)(LBC oncogene)(Non-oncogenic Rho GTPase-specific GTP exchange factor) [Source:UniProtKB/Swiss-Prot;Acc:Q12802]	NM_006738,NM_007200,NM_144767
ENSG00000111254	-0.555491	0.0892677	AKAP3	A-kinase anchor protein 3 (Protein kinase A-anchoring protein 3)(PRKA3)(A-kinase anchor protein 110 kDa)(AKAP 110)(Sperm oocyte-binding protein)(Fibrousheathin-1)(Fibrousheathin I)(Fibrous sheath protein of 95 kDa)(FSP95)(Cancer/testis antigen 82)(CT82) [Source:UniProtKB/Swiss-Prot;Acc:O75969]	NM_006422
ENSG00000151320	-0.261017	0.669875	AKAP6	A-kinase anchor protein 6 (Protein kinase A-anchoring protein 6)(PRKA6)(A-kinase anchor protein 100 kDa)(AKAP 100)(mAKAP) [Source:UniProtKB/Swiss-Prot;Acc:Q13023]	NM_004274
ENSG00000118507	0.0815302	0.890614	AKAP7	A-kinase anchor protein 7 isoform gamma (Protein kinase A-anchoring protein 7 isoform gamma)(A-kinase anchor protein 18) [Source:UniProtKB/Swiss-Prot;Acc:Q9P0M2]	NM_016377,NM_138633,NM_004842
ENSG00000105127	-0.325945	0.131148	AKAP8	A-kinase anchor protein 8 (A-kinase anchor protein 95 kDa)(AKAP 95) [Source:UniProtKB/Swiss-Prot;Acc:O43823]	NM_005858
ENSG00000011243	0.00525283	0.979987	AKAP8L	A-kinase anchor protein 8-like (AKAP8-like protein)(Neighbor of A-kinase-anchoring protein 95)(Neighbor of AKAP95)(Homologous to AKAP95 protein)(HA95)(Helicase A-binding protein 95)(HAP95) [Source:UniProtKB/Swiss-Prot;Acc:Q9ULX6]	NM_014371
ENSG00000135334	1.57026	0.000848202	AKIRIN2	Akirin-2 [Source:UniProtKB/Swiss-Prot;Acc:Q53H80]	NM_018064
ENSG00000135334	0.375173	0.0368248	AKIRIN2	Akirin-2 [Source:UniProtKB/Swiss-Prot;Acc:Q53H80]	NM_018064
ENSG00000106948	-0.601152	0.0671089	AKNA	AT-hook-containing transcription factor [Source:UniProtKB/Swiss-Prot;Acc:Q7Z591]	NM_030767
ENSG00000117448	0.476925	0.148311	AKR1A1	Alcohol dehydrogenase [NADP+] (EC 1.1.1.2)(Aldehyde reductase)(Aldo-keto reductase family 1 member A1) [Source:UniProtKB/Swiss-Prot;Acc:P14550]	NM_153326,NM_006066
ENSG00000196139	2.16198	2.05229e-13	AKR1C3	Aldo-keto reductase family 1 member C3 (EC 1.-.-.-)(Trans-1,2-dihydrobenzene-1,2-diol dehydrogenase)(EC 1.3.1.20)(3-alpha-hydroxysteroid dehydrogenase type 2)(3-alpha-HSD type 2)(EC 1.1.1.213)(3-alpha-HSD type II, brain)(Testosterone 17-beta-dehydrogenase 5)(EC 1.1.1.63)(EC 1.1.1.64)(17-beta-hydroxysteroid dehydrogenase type 5)(17-beta-HSD 5)(Prostaglandin F synthase)(PGFS)(EC 1.1.1.188)(Dihydrod…	NM_003739
ENSG00000196139	2.06215	4.02821e-10	AKR1C3	Aldo-keto reductase family 1 member C3 (EC 1.-.-.-)(Trans-1,2-dihydrobenzene-1,2-diol dehydrogenase)(EC 1.3.1.20)(3-alpha-hydroxysteroid dehydrogenase type 2)(3-alpha-HSD type 2)(EC 1.1.1.213)(3-alpha-HSD type II, brain)(Testosterone 17-beta-dehydrogenase 5)(EC 1.1.1.63)(EC 1.1.1.64)(17-beta-hydroxysteroid dehydrogenase type 5)(17-beta-HSD 5)(Prostaglandin F synthase)(PGFS)(EC 1.1.1.188)(Dihydrod…	NM_003739
ENSG00000165568	-0.314105	0.680456	AKR1CL2	Aldo-keto reductase family 1 member C-like protein 2 (EC 1.1.1.-)(Testis-specific protein)(HTSP)(LoopADR) [Source:UniProtKB/Swiss-Prot;Acc:Q96JD6]	NM_001040177
ENSG00000053371	-1.12299	4.43959e-07	AKR7A2	Aflatoxin B1 aldehyde reductase member 2 (EC 1.-.-.-)(AFB1-AR 1)(Aldoketoreductase 7) [Source:UniProtKB/Swiss-Prot;Acc:O43488]	NM_003689
ENSG00000142208	0.62234	0.260135	AKT1	RAC-alpha serine/threonine-protein kinase (EC 2.7.11.1)(RAC-PK-alpha)(Protein kinase B)(PKB)(C-AKT) [Source:UniProtKB/Swiss-Prot;Acc:P31749]	NM_001014432,NM_001014431,NM_005163
ENSG00000204673	-0.870132	0.0206959	AKT1S1	Proline-rich AKT1 substrate 1 (40 kDa proline-rich AKT substrate) [Source:UniProtKB/Swiss-Prot;Acc:Q96B36]	NM_001098633,NM_001098632,NM_032375
ENSG00000105221	-0.139178	0.810461	AKT2	RAC-beta serine/threonine-protein kinase (EC 2.7.11.1)(RAC-PK-beta)(Protein kinase Akt-2)(Protein kinase B, beta)(PKB beta) [Source:UniProtKB/Swiss-Prot;Acc:P31751]	NM_001626
ENSG00000117020	-1.10945	0.0156691	AKT3	RAC-gamma serine/threonine-protein kinase (EC 2.7.11.1)(RAC-PK-gamma)(Protein kinase Akt-3)(Protein kinase B, gamma)(PKB gamma)(STK-2) [Source:UniProtKB/Swiss-Prot;Acc:Q9Y243]	NM_181690,NM_005465
ENSG00000172533	0.701424	0.0380984	AL009183.10	cDNA FLJ43501 fis, clone PEBLM2004497 [Source:UniProtKB/TrEMBL;Acc:Q6ZUN9]	NA
ENSG00000226596,ENSG00000122126	0.405625	0.0580661	AL022162.1,OCRL	NA	NM_000276.3,NM_001587.3
ENSG00000226162	-0.128934	0.748416	AL022165.1	None	NA
ENSG00000232552	-0.0312821	0.932829	AL022315.1	CDNA FLJ27172 fis, clone SYN01847 [Source:UniProtKB/TrEMBL;Acc:Q6ZNU1]	NA
ENSG00000233515	-0.0398377	0.93591	AL022344.4	processed transcript	NA
ENSG00000233837,ENSG00000100129	-0.38644	0.0636064	AL022345.4,EIF3EIP	NA	NM_016091.2
ENSG00000176933	0.0981628	0.792828	AL022393.3	pseudogene	NR_002936
ENSG00000236532	-0.426354	0.438727	AL035610.2	processed transcript	NA
ENSG00000214854,ENSG00000100528	0.422646	0.0789843	AL049778.3,CNIH	NA	NM_005776.2
ENSG00000230688	0.220098	0.643339	AL078612.8-1	cDNA FLJ42341 fis, clone UTERU1000148 [Source:UniProtKB/TrEMBL;Acc:Q6ZVM6]	NA
ENSG00000212929	-0.32373	0.732146	AL079303.3-3	None	NA
ENSG00000228180	-0.202849	0.680472	AL109938.8	None	NA
ENSG00000224112,ENSG00000101276	-0.012636	0.941432	AL121758.24-2,C20orf54	NA	NM_033409.3
ENSG00000228249	0.0175584	0.976552	AL121761.5-1	Putative uncharacterized protein Fragment [Source:UniProtKB/TrEMBL;Acc:Q9BT32]	NA
ENSG00000203437,ENSG00000100442	0.18384	0.474962	AL121809.6-1,FKBP3	NA	NM_002013.3
ENSG00000225747	-0.49286	0.359734	AL121995.2	pseudogene	NA
ENSG00000176424	-0.38353	0.208534	AL132661.32	Putative uncharacterized protein FLJ36797 [Source:UniProtKB/Swiss-Prot;Acc:Q8N9P0]	NR_027284
ENSG00000234609,ENSG00000101361	0.0813349	0.747349	AL133345.11,NOP56	NA	NM_006392.2
ENSG00000234609,ENSG00000149488	0.551129	0.527314	AL133345.11,TMC2	NA	NM_080751.2
ENSG00000233922	-0.111249	0.80132	AL133493.2	processed transcript	NA
ENSG00000215570	2.52792	0.000259026	AL136219.17-1	CDNA FLJ25952 fis, clone SYN00911 [Source:UniProtKB/TrEMBL;Acc:Q8N1G7]	NA
ENSG00000213920	-0.117305	0.718496	AL136295.3	Magnesium-dependent phosphatase 1 (MDP-1)(EC 3.1.3.-)(EC 3.1.3.48) [Source:UniProtKB/Swiss-Prot;Acc:Q86V88]	NM_138476
ENSG00000230443	-0.649608	0.0128705	AL136531.16	CDNA FLJ20802 fis, clone ADSU01223 [Source:UniProtKB/TrEMBL;Acc:Q9NWJ7]	NA
ENSG00000215244	-0.292411	0.69455	AL137145.13-1	cDNA FLJ46311 fis, clone TESTI4040197 [Source:UniProtKB/TrEMBL;Acc:Q6ZRJ4]	NA
ENSG00000100865	-0.639431	0.00757003	AL137229.4-1	Cyclin-dependent kinase 2-interacting protein [Source:UniProtKB/Swiss-Prot;Acc:Q9BW66]	NM_032630
ENSG00000233331,ENSG00000131143	1.13422	0.000989127	AL137918.4,COX4I1	NA	NM_001861.2
ENSG00000231455	0.0480432	0.922447	AL138735.7	Hepatocellular carcinoma-related HCRP1 [Source:UniProtKB/TrEMBL;Acc:Q6S5B2]	NA
ENSG00000232038	0.22916	0.836814	AL138918.17	None	NA
ENSG00000233598	0.0828741	0.808416	AL139020.5	Full-length cDNA clone CS0DG006YJ19 of B cells (Ramos cell line) of Homo sapiens (human) [Source:UniProtKB/TrEMBL;Acc:Q86T06]	NA
ENSG00000197358,ENSG00000176171	0.0281749	0.925795	AL139023.6,BNIP3	NA	NM_004052.2
ENSG00000223116	-1.3453	0.158806	AL157931.17	miRNA	NA
ENSG00000165801	0.557798	0.307538	AL161668.6-1	Protein SOLO [Source:UniProtKB/Swiss-Prot;Acc:Q8TER5]	NM_018071
ENSG00000232573,ENSG00000100316	-0.855122	0.00478985	AL162151.1,RPL3	NA	NM_001033853.1,NM_000967.3
ENSG00000234631	-0.682537	0.00409887	AL162407.14	CDNA FLJ20147 fis, clone COL07954HCG1781466 ; [Source:UniProtKB/TrEMBL;Acc:Q9NXN1]	NA
ENSG00000220161	0.0513728	0.848373	AL353997.3	Putative uncharacterized protein ENSP00000385341 [Source:UniProtKB/TrEMBL;Acc:B5MD08]	NA
ENSG00000220161	-0.0493036	0.872217	AL353997.3	Putative uncharacterized protein ENSP00000385341 [Source:UniProtKB/TrEMBL;Acc:B5MD08]	NA
ENSG00000215615,ENSG00000188681,ENSG00000163060,ENSG00000215750,ENSG00000227328	-0.0265071	0.953575	AL354822.8,AC134878.3-1,TEKT4,AC145212.1-1,CR392039.8-1	NA	NM_001033515.1
ENSG00000215615,ENSG00000163060,ENSG00000215750,ENSG00000227328	0.0704983	0.953405	AL354822.8,TEKT4,AC145212.1-1,CR392039.8-1	NA	NA
ENSG00000203689	-0.597278	0.0201287	AL356123.21-2	Putative uncharacterized protein FLJ45177 [Source:UniProtKB/Swiss-Prot;Acc:Q6ZSV7]	NA
ENSG00000237960,ENSG00000137265	-0.077192	0.8156	AL357054.14,IRF4	NA	NM_002460.2
ENSG00000204038	-0.394966	0.142401	AL359195.24	cDNA FLJ46261 fis, clone TESTI4025062 [Source:UniProtKB/TrEMBL;Acc:Q6ZRL6]	NA
ENSG00000233233,ENSG00000230724,ENSG00000203496,ENSG00000215153,ENSG00000149656,ENSG00000228897,ENSG00000228786,ENSG00000223713,ENSG00000237094,ENSG00000229450,ENSG00000214175,ENSG00000230715,ENSG00000224956,ENSG00000238035	1.63959	2.40793e-13	AL360269.21,AC069287.7-1,RP11-291L22.4,AL133216.10-2,C20orf69,CTD-2021A8.2,AC006328.1,AC138393.2-1,RP4-669L17.8,AL929347.8,AC018638.5-3,AC018638.5-1,RP11-206L10.1,AC138035.1	NA	NA
ENSG00000189363	0.161579	0.676766	AL390778.32-1	None	NA
ENSG00000176134,ENSG00000228522,ENSG00000182021,ENSG00000184906	-0.191592	0.777445	AL445665.21,RP11-236F9.2,RP11-381O7.3,AC129778.2	NA	NA
ENSG00000227299,ENSG00000228376	-0.579034	0.776209	AL445670.19-1,RP11-520B13.5	NA	NA
ENSG00000226551	0.485536	0.697587	AL445670.19-2	pseudogene	NA
ENSG00000235287,ENSG00000237251,ENSG00000224425,ENSG00000157216	-0.620657	0.0311254	AL512310.4-1,AC072061.2,AC073869.2,SSBP3	NA	NM_145716.2,NM_018070.3,NM_001009955.2
ENSG00000203849	-0.719901	0.212333	AL583842.8	processed transcript	NA
ENSG00000225210,ENSG00000206197	-0.229722	0.544789	AL589743.1,AL589743.4-1	NA	NA
ENSG00000116883,ENSG00000214193	-1.1894	0.00341808	AL591845.27,C1orf113	NA	NA
ENSG00000220023	-0.458304	0.100833	AL592183.10-2	LOC283788 protein [Source:UniProtKB/TrEMBL;Acc:Q05D61]	NA
ENSG00000225241,ENSG00000215620,ENSG00000232637	-0.114616	0.845536	AL592284.2,NBPF8,AL356004.9-2	NA	NA
ENSG00000203987	-0.588864	0.139006	AL611925.27-1	cDNA FLJ46557 fis, clone THYMU3039846 [Source:UniProtKB/TrEMBL;Acc:Q6ZR86]	NA
ENSG00000226735	-0.629562	0.135494	AL691497.8	None	NA
ENSG00000213140,ENSG00000126767	0.107519	0.75479	AL928769.2,ELK1	NA	NA
ENSG00000231469	-0.946043	0.354956	AL953897.6-1	cDNA FLJ34999 fis, clone OCBBF2011722 [Source:UniProtKB/TrEMBL;Acc:B3KRW9]	NA
ENSG00000148218	-0.596637	0.016531	ALAD	Delta-aminolevulinic acid dehydratase (ALADH)(EC 4.2.1.24)(Porphobilinogen synthase) [Source:UniProtKB/Swiss-Prot;Acc:P13716]	NM_000031
ENSG00000023330	1.44225	8.29525e-07	ALAS1	5-aminolevulinate synthase, nonspecific, mitochondrial Precursor (EC 2.3.1.37)(5-aminolevulinic acid synthase)(Delta-aminolevulinate synthase)(Delta-ALA synthetase)(ALAS-H) [Source:UniProtKB/Swiss-Prot;Acc:P13196]	NM_199166,NM_000688
ENSG00000023330	0.450946	0.337155	ALAS1	5-aminolevulinate synthase, nonspecific, mitochondrial Precursor (EC 2.3.1.37)(5-aminolevulinic acid synthase)(Delta-aminolevulinate synthase)(Delta-ALA synthetase)(ALAS-H) [Source:UniProtKB/Swiss-Prot;Acc:P13196]	NM_199166,NM_000688
ENSG00000158578	-0.786684	0.642187	ALAS2	5-aminolevulinate synthase, erythroid-specific, mitochondrial Precursor (EC 2.3.1.37)(5-aminolevulinic acid synthase)(Delta-aminolevulinate synthase)(Delta-ALA synthetase)(ALAS-E) [Source:UniProtKB/Swiss-Prot;Acc:P22557]	NM_000032,NM_001037968,NM_001037967
ENSG00000161618	0.0478846	0.831508	ALDH16A1	Aldehyde dehydrogenase family 16 member A1 [Source:UniProtKB/Swiss-Prot;Acc:Q8IZ83]	NM_153329,NM_001145396
ENSG00000059573	1.03433	0.000396568	ALDH18A1	Delta-1-pyrroline-5-carboxylate synthetase (P5CS)(Aldehyde dehydrogenase family 18 member A1) [Includes Glutamate 5-kinase(GK)(EC 2.7.2.11)(Gamma-glutamyl kinase);Gamma-glutamyl phosphate reductase(GPR)(EC 1.2.1.41)(Glutamate-5-semialdehyde dehydrogenase)(Glutamyl-gamma-semialdehyde dehydrogenase)] [Source:UniProtKB/Swiss-Prot;Acc:P54886]	NM_002860,NM_001017423
ENSG00000184254	0.0216742	0.921984	ALDH1A3	Aldehyde dehydrogenase family 1 member A3 (EC 1.2.1.5)(Aldehyde dehydrogenase 6)(Retinaldehyde dehydrogenase 3)(RALDH-3) [Source:UniProtKB/Swiss-Prot;Acc:P47895]	NM_000693
ENSG00000137124	-0.794698	2.93238e-06	ALDH1B1	Aldehyde dehydrogenase X, mitochondrial Precursor (EC 1.2.1.3)(Aldehyde dehydrogenase family 1 member B1)(Aldehyde dehydrogenase 5) [Source:UniProtKB/Swiss-Prot;Acc:P30837]	NM_000692
ENSG00000111275	1.54719	2.96131e-06	ALDH2	Aldehyde dehydrogenase, mitochondrial Precursor (EC 1.2.1.3)(ALDH class 2)(ALDHI)(ALDH-E2) [Source:UniProtKB/Swiss-Prot;Acc:P05091]	NM_000690
ENSG00000108602	0.300395	0.680661	ALDH3A1	Aldehyde dehydrogenase, dimeric NADP-preferring (EC 1.2.1.5)(Aldehyde dehydrogenase family 3 member A1)(Aldehyde dehydrogenase 3)(ALDHIII) [Source:UniProtKB/Swiss-Prot;Acc:P30838]	NM_000691,NM_001135167,NM_001135168
ENSG00000072210	1.47964	0.268059	ALDH3A2	Fatty aldehyde dehydrogenase (EC 1.2.1.3)(Aldehyde dehydrogenase family 3 member A2)(Aldehyde dehydrogenase 10)(Microsomal aldehyde dehydrogenase) [Source:UniProtKB/Swiss-Prot;Acc:P51648]	NM_000382,NM_001031806
ENSG00000006534	-1.32667	9.1096e-05	ALDH3B1	Aldehyde dehydrogenase family 3 member B1 (EC 1.2.1.5)(Aldehyde dehydrogenase 7) [Source:UniProtKB/Swiss-Prot;Acc:P43353]	NM_001161473,NM_001030010,NM_000694
ENSG00000132746	-0.589052	0.0137781	ALDH3B2	Aldehyde dehydrogenase family 3 member B2 (EC 1.2.1.5)(Aldehyde dehydrogenase 8) [Source:UniProtKB/Swiss-Prot;Acc:P48448]	NM_001031615,NM_000695
ENSG00000159423	0.460634	0.338222	ALDH4A1	Delta-1-pyrroline-5-carboxylate dehydrogenase, mitochondrial Precursor (P5C dehydrogenase)(EC 1.5.1.12)(Aldehyde dehydrogenase family 4 member A1) [Source:UniProtKB/Swiss-Prot;Acc:P30038]	NM_170726,NM_003748,NM_001161504
ENSG00000112294	1.33914	0.00369314	ALDH5A1	Succinate-semialdehyde dehydrogenase, mitochondrial Precursor (EC 1.2.1.24)(NAD(+)-dependent succinic semialdehyde dehydrogenase)(Aldehyde dehydrogenase family 5 member A1) [Source:UniProtKB/Swiss-Prot;Acc:P51649]	NM_170740,NM_001080
ENSG00000143149	0.479547	0.347609	ALDH9A1	4-trimethylaminobutyraldehyde dehydrogenase (TMABADH)(EC 1.2.1.47)(Aldehyde dehydrogenase family 9 member A1)(EC 1.2.1.3)(Aldehyde dehydrogenase E3 isozyme)(Gamma-aminobutyraldehyde dehydrogenase)(EC 1.2.1.19)(R-aminobutyraldehyde dehydrogenase) [Source:UniProtKB/Swiss-Prot;Acc:P49189]	NM_000696
ENSG00000109107	-0.444118	0.0601474	ALDOC	Fructose-bisphosphate aldolase C (EC 4.1.2.13)(Brain-type aldolase) [Source:UniProtKB/Swiss-Prot;Acc:P09972]	NM_005165
ENSG00000109107	-1.62485	1.40821e-10	ALDOC	Fructose-bisphosphate aldolase C (EC 4.1.2.13)(Brain-type aldolase) [Source:UniProtKB/Swiss-Prot;Acc:P09972]	NM_005165
ENSG00000182858	0.334461	0.564618	ALG12	Dolichyl-P-Man:Man(7)GlcNAc(2)-PP-dolichyl-alpha-1,6-mannosyltransferase (EC 2.4.1.-)(Mannosyltransferase ALG12 homolog)(hALG12)(Membrane protein SB87) [Source:UniProtKB/Swiss-Prot;Acc:Q9BV10]	NM_024105
ENSG00000172339	0.523609	0.121191	ALG14	UDP-N-acetylglucosamine transferase subunit ALG14 homolog [Source:UniProtKB/Swiss-Prot;Acc:Q96F25]	NM_144988
ENSG00000119523	1.1897	1.4334e-05	ALG2	Alpha-1,3-mannosyltransferase ALG2 (EC 2.4.1.-)(GDP-Man:Man(1)GlcNAc(2)-PP-dolichol mannosyltransferase)(Asparagine-linked glycosylation protein 2) [Source:UniProtKB/Swiss-Prot;Acc:Q9H553]	NR_024532,NM_033087
ENSG00000214160	-0.338792	0.0751512	ALG3	Dolichyl-P-Man:Man(5)GlcNAc(2)-PP-dolichyl mannosyltransferase (EC 2.4.1.130)(Dol-P-Man-dependent alpha(1-3)-mannosyltransferase)(Dolichyl-phosphate-mannose--glycolipid alpha-mannosyltransferase)(Asparagine-linked glycosylation protein 3)(Not56-like protein) [Source:UniProtKB/Swiss-Prot;Acc:Q92685]	NM_005787,NM_001006941,NR_024533
ENSG00000120697	0.559051	0.0100912	ALG5	Dolichyl-phosphate beta-glucosyltransferase (DolP-glucosyltransferase)(EC 2.4.1.117)(Asparagine-linked glycosylation protein 5) [Source:UniProtKB/Swiss-Prot;Acc:Q9Y673]	NM_013338,NM_001142364
ENSG00000120697	-0.246344	0.594128	ALG5	Dolichyl-phosphate beta-glucosyltransferase (DolP-glucosyltransferase)(EC 2.4.1.117)(Asparagine-linked glycosylation protein 5) [Source:UniProtKB/Swiss-Prot;Acc:Q9Y673]	NM_013338,NM_001142364
ENSG00000159063	-0.762594	9.91373e-05	ALG8	Probable dolichyl pyrophosphate Glc1Man9GlcNAc2 alpha-1,3-glucosyltransferase (EC 2.4.1.-)(Dolichyl-P-Glc:Glc1Man9GlcNAc2-PP-dolichyl glucosyltransferase)(Asparagine-linked glycosylation protein 8) [Source:UniProtKB/Swiss-Prot;Acc:Q9BVK2]	NM_024079,NM_001007027
ENSG00000159063	-1.10774	0.000374809	ALG8	Probable dolichyl pyrophosphate Glc1Man9GlcNAc2 alpha-1,3-glucosyltransferase (EC 2.4.1.-)(Dolichyl-P-Glc:Glc1Man9GlcNAc2-PP-dolichyl glucosyltransferase)(Asparagine-linked glycosylation protein 8) [Source:UniProtKB/Swiss-Prot;Acc:Q9BVK2]	NM_024079,NM_001007027
ENSG00000171094	-0.944606	0.013047	ALK	ALK tyrosine kinase receptor Precursor (EC 2.7.10.1)(Anaplastic lymphoma kinase)(CD246 antigen) [Source:UniProtKB/Swiss-Prot;Acc:Q9UM73]	NM_004304
ENSG00000100601	1.77872	0.00131583	ALKBH1	Alkylated DNA repair protein alkB homolog 1 [Source:UniProtKB/Swiss-Prot;Acc:Q13686]	NM_006020
ENSG00000166199	0.975408	0.0239142	ALKBH3	Alpha-ketoglutarate-dependent dioxygenase alkB homolog 3 (EC 1.14.11.-)(Alkylated DNA repair protein alkB homolog 3)(Prostate cancer antigen 1)(DEPC-1) [Source:UniProtKB/Swiss-Prot;Acc:Q96Q83]	NM_139178
ENSG00000091542	-1.31527	8.42785e-08	ALKBH5	Alkylated DNA repair protein alkB homolog 5 [Source:UniProtKB/Swiss-Prot;Acc:Q6P6C2]	NM_017758
ENSG00000125652	0.357071	0.588654	ALKBH7	Alkylated DNA repair protein alkB homolog 7 Precursor (Spermatogenesis-associated protein 11)(Spermatogenesis cell proliferation-related protein) [Source:UniProtKB/Swiss-Prot;Acc:Q9BT30]	NM_032306
ENSG00000125652	0.00275535	0.993873	ALKBH7	Alkylated DNA repair protein alkB homolog 7 Precursor (Spermatogenesis-associated protein 11)(Spermatogenesis cell proliferation-related protein) [Source:UniProtKB/Swiss-Prot;Acc:Q9BT30]	NM_032306
ENSG00000137760	-0.113325	0.818257	ALKBH8	Alkylated DNA repair protein alkB homolog 8 [Source:UniProtKB/Swiss-Prot;Acc:Q96BT7]	NM_138775
ENSG00000163016	-0.763945	0.0637524	ALMS1P	processed transcript	NR_003683
ENSG00000108839	-0.344574	0.562349	ALOX12	Arachidonate 12-lipoxygenase, 12S-type (12-LOX)(EC 1.13.11.31)(Platelet-type lipoxygenase 12) [Source:UniProtKB/Swiss-Prot;Acc:P18054]	NM_000697
ENSG00000179477	-0.314087	0.502547	ALOX12B	Arachidonate 12-lipoxygenase, 12R type (12R-lipoxygenase)(12R-LOX)(EC 1.13.11.-)(Epidermis-type lipoxygenase 12) [Source:UniProtKB/Swiss-Prot;Acc:O75342]	NM_001139
ENSG00000163295	-0.404352	0.124056	ALPI	Intestinal alkaline phosphatase Precursor (IAP)(EC 3.1.3.1) [Source:UniProtKB/Swiss-Prot;Acc:P09923]	NM_001631
ENSG00000073331	-0.567459	0.0336355	ALPK1	Alpha-protein kinase 1 (EC 2.7.11.-)(Lymphocyte alpha-protein kinase)(Chromosome 4 kinase) [Source:UniProtKB/Swiss-Prot;Acc:Q96QP1]	NM_025144,NM_001102406
ENSG00000136383	-0.165303	0.68188	ALPK3	Alpha-protein kinase 3 (EC 2.7.11.-)(Muscle alpha-protein kinase) [Source:UniProtKB/Swiss-Prot;Acc:Q96L96]	NM_020778
ENSG00000162551	0.364827	0.685856	ALPL	Alkaline phosphatase, tissue-nonspecific isozyme Precursor (EC 3.1.3.1)(AP-TNAP)(TNSALP)(Alkaline phosphatase liver/bone/kidney isozyme) [Source:UniProtKB/Swiss-Prot;Acc:P05186]	NM_000478,NM_001127501
ENSG00000003393	0.24739	0.261732	ALS2	Alsin (Amyotrophic lateral sclerosis protein 2)(Amyotrophic lateral sclerosis 2 chromosomal region candidate gene 6 protein) [Source:UniProtKB/Swiss-Prot;Acc:Q96Q42]	NM_020919,NM_001135745
ENSG00000178038	1.38936	0.00169573	ALS2CL	ALS2 C-terminal-like protein [Source:UniProtKB/Swiss-Prot;Acc:Q60I27]	NM_147129,NM_182775
ENSG00000155749	-0.473036	0.191707	ALS2CR12	Amyotrophic lateral sclerosis 2 chromosomal region candidate gene 12 protein [Source:UniProtKB/Swiss-Prot;Acc:Q96Q35]	NM_001127391,NM_139163
ENSG00000155755	1.76505	6.84564e-06	ALS2CR4	Amyotrophic lateral sclerosis 2 chromosomal region candidate gene 4 protein [Source:UniProtKB/Swiss-Prot;Acc:Q96Q45]	NM_001044385,NM_152388
ENSG00000155755	0.38379	0.511143	ALS2CR4	Amyotrophic lateral sclerosis 2 chromosomal region candidate gene 4 protein [Source:UniProtKB/Swiss-Prot;Acc:Q96Q45]	NM_001044385,NM_152388
ENSG00000180318	-1.44049	7.52071e-05	ALX1	ALX homeobox protein 1 (Cartilage homeoprotein 1)(CART-1) [Source:UniProtKB/Swiss-Prot;Acc:Q15699]	NM_006982
ENSG00000164729,ENSG00000181222,ENSG00000231260	-0.0724598	0.96805	AMAC1,POLR2A,AMAC1L3	NA	NM_152462.2
ENSG00000110497	-0.925942	0.0164924	AMBRA1	Activating molecule in BECN1-regulated autophagy protein 1 [Source:UniProtKB/Swiss-Prot;Acc:Q9C0C7]	NM_017749
ENSG00000123505	-0.258928	0.305832	AMD1	S-adenosylmethionine decarboxylase proenzyme Precursor (AdoMetDC)(SAMDC)(EC 4.1.1.50) [Contains S-adenosylmethionine decarboxylase alpha chain;S-adenosylmethionine decarboxylase beta chain] [Source:UniProtKB/Swiss-Prot;Acc:P17707]	NM_001634,NM_001033059
ENSG00000139344	0.0512293	0.93692	AMDHD1	Probable imidazolonepropionase (EC 3.5.2.7)(Amidohydrolase domain-containing protein 1) [Source:UniProtKB/Swiss-Prot;Acc:Q96NU7]	NM_152435
ENSG00000159461	0.584033	0.00636417	AMFR	Autocrine motility factor receptor, isoform 2 (AMF receptor, isoform 2)(EC 6.3.2.-)(gp78)(RING finger protein 45) [Source:UniProtKB/Swiss-Prot;Acc:Q9UKV5]	NM_001144
ENSG00000104899	0.407466	0.233823	AMH	Muellerian-inhibiting factor Precursor (MIS)(Anti-Muellerian hormone)(AMH)(Muellerian-inhibiting substance) [Source:UniProtKB/Swiss-Prot;Acc:P03971]	NM_000479
ENSG00000181754	-0.41801	0.586088	AMIGO1	Amphoterin-induced protein 1 Precursor (AMIGO-1)(Alivin-2) [Source:UniProtKB/Swiss-Prot;Acc:Q86WK6]	NM_020703
ENSG00000101935	-0.500263	0.0674647	AMMECR1	AMME syndrome candidate gene 1 protein [Source:UniProtKB/Swiss-Prot;Acc:Q9Y4X0]	NM_001025580,NM_015365
ENSG00000144233	0.778832	0.134909	AMMECR1L	AMMECR1-like protein [Source:UniProtKB/Swiss-Prot;Acc:Q6DCA0]	NM_031445
ENSG00000166126	-1.17106	0.609726	AMN	Protein amnionless Precursor [Source:UniProtKB/Swiss-Prot;Acc:Q9BXJ7]	NM_030943
ENSG00000151743	-0.820437	0.0896474	AMN1	Protein AMN1 homolog [Source:UniProtKB/Swiss-Prot;Acc:Q8IY45]	NR_004854,NM_001113402
ENSG00000114019,ENSG00000214289	0.458019	0.422093	AMOTL2,RPL39P5	NA	NM_016201.2
ENSG00000116748	0.750195	0.245587	AMPD1	AMP deaminase 1 (EC 3.5.4.6)(Myoadenylate deaminase)(AMP deaminase isoform M) [Source:UniProtKB/Swiss-Prot;Acc:P23109]	NM_000036
ENSG00000116337	-0.840907	0.0237765	AMPD2	AMP deaminase 2 (EC 3.5.4.6)(AMP deaminase isoform L) [Source:UniProtKB/Swiss-Prot;Acc:Q01433]	NM_139156,NM_004037,NM_203404
ENSG00000145020	0.204115	0.525683	AMT	Aminomethyltransferase, mitochondrial Precursor (EC 2.1.2.10)(Glycine cleavage system T protein)(GCVT) [Source:UniProtKB/Swiss-Prot;Acc:P48728]	NM_000481
ENSG00000187689	-0.0546116	0.908337	AMTN	Amelotin Precursor [Source:UniProtKB/Swiss-Prot;Acc:Q6UX39]	NM_212557
ENSG00000196704	-1.23414	8.36469e-08	AMZ2	Archaemetzincin-2 (EC 3.-.-.-)(Archeobacterial metalloproteinase-like protein 2) [Source:UniProtKB/Swiss-Prot;Acc:Q86W34]	NM_001033572,NM_001033571,NM_001033570,NM_001033569,NM_016627,NM_001033574
ENSG00000153107	-0.996052	0.0119797	ANAPC1	Anaphase-promoting complex subunit 1 (APC1)(Cyclosome subunit 1)(Testis-specific gene 24 protein)(Mitotic checkpoint regulator) [Source:UniProtKB/Swiss-Prot;Acc:Q9H1A4]	NM_022662
ENSG00000164162,ENSG00000213735,ENSG00000157077	0.873553	0.00287425	ANAPC10P,RP4-814E15.2,ZFYVE9	NA	NM_014885.3
ENSG00000141552	0.324971	0.477414	ANAPC11	Anaphase-promoting complex subunit 11 (APC11)(Cyclosome subunit 11)(Hepatocellular carcinoma-associated RING finger protein) [Source:UniProtKB/Swiss-Prot;Acc:Q9NYG5]	NM_001002244,NM_001002249,NM_001002248,NM_001002247,NM_001002246,NM_001002245,NM_016476
ENSG00000141552	0.245083	0.547713	ANAPC11	Anaphase-promoting complex subunit 11 (APC11)(Cyclosome subunit 11)(Hepatocellular carcinoma-associated RING finger protein) [Source:UniProtKB/Swiss-Prot;Acc:Q9NYG5]	NM_001002244,NM_001002249,NM_001002248,NM_001002247,NM_001002246,NM_001002245,NM_016476
ENSG00000129055	-0.883557	0.000413484	ANAPC13	Anaphase-promoting complex subunit 13 (APC13)(Cylosome subunit 13) [Source:UniProtKB/Swiss-Prot;Acc:Q9BS18]	NR_024401,NR_024400,NM_015391
ENSG00000053900	1.01407	2.82288e-05	ANAPC4	Anaphase-promoting complex subunit 4 (APC4)(Cyclosome subunit 4) [Source:UniProtKB/Swiss-Prot;Acc:Q9UJX5]	NM_013367
ENSG00000089053	0.66945	0.0165751	ANAPC5	Anaphase-promoting complex subunit 5 (APC5)(Cyclosome subunit 5) [Source:UniProtKB/Swiss-Prot;Acc:Q9UJX4]	NM_016237,NM_001137559
ENSG00000174606	0.941126	0.00235701	ANGEL2	Protein angel homolog 2 [Source:UniProtKB/Swiss-Prot;Acc:Q5VTE6]	NM_144567
ENSG00000101280	-0.175726	0.873325	ANGPT4	Angiopoietin-4 Precursor (ANG-4)(ANG-3) [Source:UniProtKB/Swiss-Prot;Acc:Q9Y264]	NM_015985
ENSG00000116194	-0.836607	0.00112441	ANGPTL1	Angiopoietin-related protein 1 Precursor (Angiopoietin-like 1)(Angiopoietin-3)(ANG-3) [Source:UniProtKB/Swiss-Prot;Acc:O95841]	NM_004673
ENSG00000167772	-0.567501	0.0342183	ANGPTL4	Angiopoietin-related protein 4 Precursor (Angiopoietin-like 4)(Hepatic fibrinogen/angiopoietin-related protein)(HFARP) [Source:UniProtKB/Swiss-Prot;Acc:Q9BY76]	NM_139314,NM_016109,NM_001039667
ENSG00000029534	0.02396	0.961858	ANK1	Ankyrin-1 (Erythrocyte ankyrin)(Ankyrin-R) [Source:UniProtKB/Swiss-Prot;Acc:P16157]	NM_020476,NM_000037,NM_020478,NM_001142446,NM_020480,NM_020477,NM_020475
ENSG00000145362	-0.327301	0.733134	ANK2	Ankyrin-2 (Brain ankyrin)(Ankyrin-B)(Non-erythroid ankyrin) [Source:UniProtKB/Swiss-Prot;Acc:Q01484]	NM_001148,NM_020977,NM_001127493
ENSG00000151150	-0.182902	0.521512	ANK3	Ankyrin-3 (ANK-3)(Ankyrin-G) [Source:UniProtKB/Swiss-Prot;Acc:Q12955]	NM_001149,NM_020987
ENSG00000185722	-0.718558	0.000484176	ANKFY1	Ankyrin repeat and FYVE domain-containing protein 1 (Ankyrin repeats hooked to a zinc finger motif) [Source:UniProtKB/Swiss-Prot;Acc:Q9P2R3]	NM_016376,NM_020740
ENSG00000154122,ENSG00000162521,ENSG00000214561	-0.160021	0.484295	ANKH,RBBP4,RP11-278J20.1	NA	NA
ENSG00000131503	-0.373957	0.324172	ANKHD1	Ankyrin repeat and KH domain-containing protein 1 (Multiple ankyrin repeats single KH domain)(hMASK)(HIV-1 Vpr-binding ankyrin repeat protein) [Source:UniProtKB/Swiss-Prot;Acc:Q8IWZ3]	NM_017978,NM_024668,NM_017747,NM_020690
ENSG00000001629	-0.130492	0.764797	ANKIB1	Ankyrin repeat and IBR domain-containing protein 1 [Source:UniProtKB/Swiss-Prot;Acc:Q9P2G1]	NM_019004
ENSG00000176915	0.191858	0.343771	ANKLE2	Ankyrin repeat and LEM domain-containing protein 2 [Source:UniProtKB/Swiss-Prot;Acc:Q86XL3]	NM_015114
ENSG00000144504	0.345182	0.226119	ANKMY1	Ankyrin repeat and MYND domain-containing protein 1 (Testis-specific ankyrin-like protein 1)(Zinc finger MYND domain-containing protein 13) [Source:UniProtKB/Swiss-Prot;Acc:Q9P2S6]	NM_017844,NM_016552
ENSG00000106524	0.59364	0.128333	ANKMY2	Ankyrin repeat and MYND domain-containing protein 2 [Source:UniProtKB/Swiss-Prot;Acc:Q8IV38]	NM_020319
ENSG00000164331	2.25494	7.09708e-05	ANKRA2	Ankyrin repeat family A protein 2 (RFXANK-like 2) [Source:UniProtKB/Swiss-Prot;Acc:Q9H9E1]	NM_023039
ENSG00000088448	2.27265	1.83104e-11	ANKRD10	Ankyrin repeat domain-containing protein 10 [Source:UniProtKB/Swiss-Prot;Acc:Q9NXR5]	NM_017664
ENSG00000167522	1.11154	0.00143714	ANKRD11	Ankyrin repeat domain-containing protein 11 (Ankyrin repeat-containing cofactor 1) [Source:UniProtKB/Swiss-Prot;Acc:Q6UB99]	NM_013275
ENSG00000198720	-0.681472	0.084197	ANKRD13B	Ankyrin repeat domain-containing protein 13B [Source:UniProtKB/Swiss-Prot;Acc:Q86YJ7]	NM_152345
ENSG00000172932	0.504382	0.0230379	ANKRD13D	Ankyrin repeat domain-containing protein 13D [Source:UniProtKB/Swiss-Prot;Acc:Q6ZTN6]	NM_207354
ENSG00000134461	-0.736839	0.216703	ANKRD16	Ankyrin repeat domain-containing protein 16 [Source:UniProtKB/Swiss-Prot;Acc:Q6P6B7]	NM_019046,NM_001009941,NM_001009943
ENSG00000218940	0.584056	0.254594	ANKRD19	Ankyrin repeat domain-containing protein 19 [Source:UniProtKB/Swiss-Prot;Acc:Q9H560]	NR_026868
ENSG00000165887	-0.240478	0.58625	ANKRD2	Ankyrin repeat domain-containing protein 2 (Skeletal muscle ankyrin repeat protein)(hArpp) [Source:UniProtKB/Swiss-Prot;Acc:Q9GZV1]	NM_020349,NM_001129981
ENSG00000196774	-0.418309	0.321671	ANKRD20A3	Ankyrin repeat domain-containing protein 20A1 [Source:UniProtKB/Swiss-Prot;Acc:Q5TYW2]	NM_032250
ENSG00000089847	-0.194155	0.767781	ANKRD24	Ankyrin repeat domain-containing protein 24 [Source:UniProtKB/Swiss-Prot;Acc:Q8TF21]	NM_133475
ENSG00000107890	1.61121	2.00452e-08	ANKRD26	Ankyrin repeat domain-containing protein 26 [Source:UniProtKB/Swiss-Prot;Acc:Q9UPS8]	NM_014915
ENSG00000105186	1.71055	1.77014e-12	ANKRD27	Ankyrin repeat domain-containing protein 27 (VPS9 domain-containing protein) [Source:UniProtKB/Swiss-Prot;Acc:Q96NW4]	NM_032139
ENSG00000133302	-1.86064	9.42823e-06	ANKRD32	Ankyrin repeat domain-containing protein 32 (BRCT domain-containing protein 1) [Source:UniProtKB/Swiss-Prot;Acc:Q9BQI6]	NM_032290
ENSG00000167612	-0.540581	0.147152	ANKRD33	Ankyrin repeat domain-containing protein 33 [Source:UniProtKB/Swiss-Prot;Acc:Q7Z3H0]	NM_182608,NM_001130015
ENSG00000198483	-0.329339	0.661828	ANKRD35	Ankyrin repeat domain-containing protein 35 [Source:UniProtKB/Swiss-Prot;Acc:Q8N283]	NM_144698
ENSG00000196912,ENSG00000135976	-1.04708	0.0313093	ANKRD36B,AC160020.1	NA	NM_025190.2
ENSG00000213337	-0.388618	0.456751	ANKRD39	Ankyrin repeat domain-containing protein 39 [Source:UniProtKB/Swiss-Prot;Acc:Q53RE8]	NM_016466
ENSG00000154945	-1.03337	0.00205299	ANKRD40	Ankyrin repeat domain-containing protein 40 [Source:UniProtKB/Swiss-Prot;Acc:Q6AI12]	NM_052855
ENSG00000137494	0.339636	0.324846	ANKRD42	Ankyrin repeat domain-containing protein 42 [Source:UniProtKB/Swiss-Prot;Acc:Q8N9B4]	NM_182603
ENSG00000183831	1.19154	0.182272	ANKRD45	Ankyrin repeat domain-containing protein 45 [Source:UniProtKB/Swiss-Prot;Acc:Q5TZF3]	NM_198493
ENSG00000186106	-0.916082	0.0023906	ANKRD46	Ankyrin repeat domain-containing protein 46 (Ankyrin repeat small protein)(ANK-S) [Source:UniProtKB/Swiss-Prot;Acc:Q86W74]	NM_198401
ENSG00000168876	0.237596	0.530823	ANKRD49	Ankyrin repeat domain-containing protein 49 (Fetal globin-inducing factor) [Source:UniProtKB/Swiss-Prot;Acc:Q8WVL7]	NM_017704
ENSG00000132623	0.20218	0.598689	ANKRD5	Ankyrin repeat domain-containing protein 5 [Source:UniProtKB/Swiss-Prot;Acc:Q9NU02]	NM_198798,NM_022096
ENSG00000139645	-0.22352	0.636567	ANKRD52	Serine/threonine-protein phosphatase 6 regulatory ankyrin repeat subunit C (Serine/threonine-protein phosphatase 6 regulatory subunit ARS-C)(PP6-ARS-C)(Ankyrin repeat domain-containing protein 52) [Source:UniProtKB/Swiss-Prot;Acc:Q8NB46]	NM_173595
ENSG00000144031	-0.544877	0.301887	ANKRD53	Ankyrin repeat domain-containing protein 53 [Source:UniProtKB/Swiss-Prot;Acc:Q8N9V6]	NM_024933,NM_001115116
ENSG00000187808	-0.864347	0.00166477	ANKRD58	Ankyrin repeat domain-containing protein 58 [Source:UniProtKB/Swiss-Prot;Acc:A6NJG2]	NM_001105576
ENSG00000124227	-0.771183	0.43419	ANKRD60	Ankyrin repeat domain-containing protein 60 Precursor [Source:UniProtKB/Swiss-Prot;Acc:Q9BZ19]	NA
ENSG00000064999	-0.0161232	0.953419	ANKS1A	Ankyrin repeat and SAM domain-containing protein 1A (Odin) [Source:UniProtKB/Swiss-Prot;Acc:Q92625]	NM_015245
ENSG00000168096	-0.97486	0.000784671	ANKS3	Ankyrin repeat and SAM domain-containing protein 3 [Source:UniProtKB/Swiss-Prot;Acc:Q6ZW76]	NM_133450
ENSG00000165138	0.00812692	0.975524	ANKS6	Ankyrin repeat and SAM domain-containing protein 6 (Sterile alpha motif domain-containing protein 6)(SamCystin)(Ankyrin repeat domain-containing protein 14) [Source:UniProtKB/Swiss-Prot;Acc:Q68DC2]	NM_173551
ENSG00000163516	-0.15025	0.54193	ANKZF1	Ankyrin repeat and zinc finger domain-containing protein 1 (Zinc finger protein 744) [Source:UniProtKB/Swiss-Prot;Acc:Q9H8Y5]	NM_001042410,NM_018089
ENSG00000011426	0.240947	0.494743	ANLN	Actin-binding protein anillin [Source:UniProtKB/Swiss-Prot;Acc:Q9NQW6]	NM_018685
ENSG00000160746	0.550491	0.680151	ANO10	Anoctamin-10 (Transmembrane protein 16K) [Source:UniProtKB/Swiss-Prot;Acc:Q9NW15]	NM_018075
ENSG00000160746	0.386568	0.270182	ANO10	Anoctamin-10 (Transmembrane protein 16K) [Source:UniProtKB/Swiss-Prot;Acc:Q9NW15]	NM_018075
ENSG00000177119	0.880432	0.0554308	ANO6	Anoctamin-6 (Transmembrane protein 16F) [Source:UniProtKB/Swiss-Prot;Acc:Q4KMQ2]	NM_001142679,NM_001142680,NM_001025356,NM_001142678
ENSG00000074855	0.00582035	0.989812	ANO8	Anoctamin-8 (Transmembrane protein 16H) [Source:UniProtKB/Swiss-Prot;Acc:Q9HCE9]	NM_020959
ENSG00000185101	1.05499	0.0170996	ANO9	Anoctamin-9 (Transmembrane protein 16J)(Tumor protein p53-inducible protein 5)(p53-induced gene 5 protein) [Source:UniProtKB/Swiss-Prot;Acc:A1A5B4]	NM_001012302
ENSG00000140350	-0.35292	0.190116	ANP32A	Acidic leucine-rich nuclear phosphoprotein 32 family member A (Potent heat-stable protein phosphatase 2A inhibitor I1PP2A)(Acidic nuclear phosphoprotein pp32)(Leucine-rich acidic nuclear protein)(Lanp)(Putative HLA-DR-associated protein I)(PHAPI)(Mapmodulin) [Source:UniProtKB/Swiss-Prot;Acc:P39687]	NR_003144,NM_006305
ENSG00000140350	-0.591429	0.0291862	ANP32A	Acidic leucine-rich nuclear phosphoprotein 32 family member A (Potent heat-stable protein phosphatase 2A inhibitor I1PP2A)(Acidic nuclear phosphoprotein pp32)(Leucine-rich acidic nuclear protein)(Lanp)(Putative HLA-DR-associated protein I)(PHAPI)(Mapmodulin) [Source:UniProtKB/Swiss-Prot;Acc:P39687]	NR_003144,NM_006305
ENSG00000136938	-0.082797	0.823866	ANP32B	Acidic leucine-rich nuclear phosphoprotein 32 family member B (Acidic protein rich in leucines)(PHAPI2)(Silver-stainable protein SSP29) [Source:UniProtKB/Swiss-Prot;Acc:Q92688]	NM_006401
ENSG00000184701	-1.33673	0.0047086	ANP32C	Acidic leucine-rich nuclear phosphoprotein 32 family member C (Phosphoprotein 32-related protein 1)(Tumorigenic protein pp32r1) [Source:UniProtKB/Swiss-Prot;Acc:O43423]	NM_012403
ENSG00000139223,ENSG00000184701	-0.0861013	0.839531	ANP32D,ANP32C	NA	NA
ENSG00000143401	0.75349	0.0237702	ANP32E	Acidic leucine-rich nuclear phosphoprotein 32 family member E (LANP-like protein)(LANP-L) [Source:UniProtKB/Swiss-Prot;Acc:Q9BTT0]	NM_001136479,NM_030920,NM_001136478
ENSG00000169604	0.745712	0.0854522	ANTXR1	Anthrax toxin receptor 1 Precursor (Tumor endothelial marker 8) [Source:UniProtKB/Swiss-Prot;Acc:Q9H6X2]	NM_032208,NM_018153,NM_053034
ENSG00000198250	0.0500346	0.91702	ANTXRL	processed transcript	NR_003601
ENSG00000172671	0.740314	0.0727682	ANUBL1	AN1-type zinc finger and ubiquitin domain-containing protein 1 (AN1-type zinc finger protein 4) [Source:UniProtKB/Swiss-Prot;Acc:Q86XD8]	NM_174890,NM_001128324
ENSG00000135046	1.86355	7.13078e-12	ANXA1	Annexin A1 (Annexin-1)(Annexin I)(Lipocortin I)(Calpactin II)(Chromobindin-9)(p35)(Phospholipase A2 inhibitory protein) [Source:UniProtKB/Swiss-Prot;Acc:P04083]	NM_000700
ENSG00000122359	0.842903	0.177927	ANXA11	Annexin A11 (Annexin-11)(Annexin XI)(Calcyclin-associated annexin 50)(CAP-50)(56 kDa autoantigen) [Source:UniProtKB/Swiss-Prot;Acc:P50995]	NM_145869,NM_145868,NM_001157
ENSG00000182718,ENSG00000231991	1.4972	9.45728e-11	ANXA2,ANXA2P2	NA	NA
ENSG00000138772	-0.0560657	0.718403	ANXA3	Annexin A3 (Annexin-3)(Annexin III)(Lipocortin III)(Placental anticoagulant protein III)(PAP-III)(35-alpha calcimedin)(Inositol 1,2-cyclic phosphate 2-phosphohydrolase) [Source:UniProtKB/Swiss-Prot;Acc:P12429]	NM_005139
ENSG00000196975	1.30989	0.00027034	ANXA4	Annexin A4 (Annexin-4)(Annexin IV)(Lipocortin IV)(Endonexin I)(Chromobindin-4)(Protein II)(P32.5)(Placental anticoagulant protein II)(PAP-II)(PP4-X)(35-beta calcimedin)(Carbohydrate-binding protein p33/p41) [Source:UniProtKB/Swiss-Prot;Acc:P09525]	NM_001153
ENSG00000164111	0.813332	1.67653e-05	ANXA5	Annexin A5 (Annexin-5)(Annexin V)(Lipocortin V)(Endonexin II)(Calphobindin I)(CBP-I)(Placental anticoagulant protein I)(PAP-I)(Placental anticoagulant protein 4)(PP4)(Thromboplastin inhibitor)(Vascular anticoagulant-alpha)(VAC-alpha)(Anchorin CII) [Source:UniProtKB/Swiss-Prot;Acc:P08758]	NM_001154
ENSG00000197043	1.64961	0.00351822	ANXA6	Annexin A6 (Annexin-6)(Annexin VI)(Lipocortin VI)(p68)(p70)(Protein III)(Chromobindin-20)(67 kDa calelectrin)(Calphobindin-II)(CPB-II) [Source:UniProtKB/Swiss-Prot;Acc:P08133]	NM_004033,NM_001155
ENSG00000138279	0.642586	0.157157	ANXA7	Annexin A7 (Annexin-7)(Annexin VII)(Synexin) [Source:UniProtKB/Swiss-Prot;Acc:P20073]	NM_001156,NM_004034
ENSG00000138279	0.447957	0.272529	ANXA7	Annexin A7 (Annexin-7)(Annexin VII)(Synexin) [Source:UniProtKB/Swiss-Prot;Acc:P20073]	NM_001156,NM_004034
ENSG00000186807,ENSG00000165390,ENSG00000150165	0.372239	0.373763	ANXA8L2,ANXA8,ANXA8L1	NA	NA
ENSG00000131471	0.34543	0.372178	AOC3	Membrane primary amine oxidase (EC 1.4.3.21)(Copper amine oxidase)(Semicarbazide-sensitive amine oxidase)(SSAO)(Vascular adhesion protein 1)(VAP-1)(HPAO) [Source:UniProtKB/Swiss-Prot;Acc:Q16853]	NM_003734
ENSG00000004487	0.318449	0.258052	AOF2	Lysine-specific histone demethylase 1 (EC 1.-.-.-)(Flavin-containing amine oxidase domain-containing protein 2)(BRAF35-HDAC complex protein BHC110) [Source:UniProtKB/Swiss-Prot;Acc:O60341]	NM_015013,NM_001009999
ENSG00000138356	0.348179	0.67363	AOX1	Aldehyde oxidase (EC 1.2.3.1) [Source:UniProtKB/Swiss-Prot;Acc:Q06278]	NM_001159
ENSG00000237138	0.363341	0.52703	AP000260.4	processed transcript	NA
ENSG00000215478	-0.610906	0.118228	AP000344.1	processed transcript	NA
ENSG00000178248	-0.527967	0.102197	AP000345.1	processed transcript	NA
ENSG00000218537	-0.679348	0.0939121	AP000350.4	Putative uncharacterized protein ENSP00000383961 [Source:UniProtKB/TrEMBL;Acc:B5MCZ7]	NA
ENSG00000230712	-0.281419	0.396615	AP000354.4	pseudogene	NA
ENSG00000178803	-0.596756	0.409532	AP000355.6	processed transcript	NA
ENSG00000206195	-0.720106	0.300695	AP000525.8	processed transcript	NA
ENSG00000169668,ENSG00000235062,ENSG00000222037,ENSG00000186716,ENSG00000100038,ENSG00000169662	-0.769981	0.000630434	AP000550.1,AC007050.14,IGLV3-1,BCR,PI4KA,KB-1183D5.12	NA	NM_021574.2,NM_004327.3
ENSG00000233393	-0.582287	0.241333	AP000688.29	processed transcript	NA
ENSG00000235547,ENSG00000147123	1.39617	0.005655	AP000722.1,NDUFB11	NA	NA
ENSG00000173727	-0.264069	0.392925	AP000769.5-1	Putative ubiquitin-like protein FUBI-like protein ENSP00000310146 [Source:UniProtKB/Swiss-Prot;Acc:A6NDN8]	NA
ENSG00000204241	-0.0864142	0.898111	AP000911.5	Putative uncharacterized protein FLJ43312 [Source:UniProtKB/Swiss-Prot;Acc:Q6ZUU8]	NR_027276
ENSG00000166250	-1.19993	0.0102847	AP000926.6-2	Adipocyte adhesion molecule Precursor (Coxsackie- and adenovirus receptor-like membrane protein)(CAR-like membrane protein) [Source:UniProtKB/Swiss-Prot;Acc:Q9H6B4]	NM_024769
ENSG00000174684	-0.945477	5.58456e-05	AP001107.5-1	N-acetyllactosaminide beta-1,3-N-acetylglucosaminyltransferase (EC 2.4.1.149)(Poly-N-acetyllactosamine extension enzyme)(I-beta-1,3-N-acetylglucosaminyltransferase)(iGnT)(UDP-GlcNAc:betaGal beta-1,3-N-acetylglucosaminyltransferase 1) [Source:UniProtKB/Swiss-Prot;Acc:O43505]	NM_006876
ENSG00000213409,ENSG00000108561	1.03639	0.0234185	AP001157.4-1,C1QBP	NA	NM_001212.3
ENSG00000229719	-0.407944	0.247597	AP001187.9	processed transcript	NA
ENSG00000175913	0.117387	0.873993	AP001267.4-1	Putative uncharacterized protein MGC13053 [Source:UniProtKB/Swiss-Prot;Acc:Q9BRP9]	NA
ENSG00000213885,ENSG00000142541	0.0436751	0.800988	AP001340.2,RPL13A	NA	NM_012423.2
ENSG00000215235,ENSG00000053372	-0.687547	0.0103205	AP001357.5,MRTO4	NA	NM_016183.3
ENSG00000233305	-1.03941	0.376857	AP001372.2	processed transcript	NA
ENSG00000173113	0.878748	0.00838892	AP001453.6-1	TRM112-like protein [Source:UniProtKB/Swiss-Prot;Acc:Q9UI30]	NM_016404
ENSG00000173113	0.557634	0.00588452	AP001453.6-1	TRM112-like protein [Source:UniProtKB/Swiss-Prot;Acc:Q9UI30]	NM_016404
ENSG00000215559	-1.00538	0.0101445	AP001466.6	processed transcript	NR_027270
ENSG00000215559,ENSG00000186481	-1.05132	0.00244477	AP001466.6,ANKRD20A5	NA	NA
ENSG00000228344	-0.187882	0.785909	AP001496.4	LOC339290 protein Fragment [Source:UniProtKB/TrEMBL;Acc:A0AUP3]	NA
ENSG00000235023	-0.933284	0.0723757	AP001626.2	processed transcript	NA
ENSG00000225688	-0.0192521	0.978343	AP001972.4	None	NA
ENSG00000214391,ENSG00000123416,ENSG00000167552,ENSG00000167553	0.240986	0.491347	AP002364.4-1,TUBA1B,TUBA1A,TUBA1C	NA	NA
ENSG00000214534	0.0687768	0.936197	AP002495.3-1	Putative zinc finger protein 705H [Source:UniProtKB/Swiss-Prot;Acc:A8MWA4]	NA
ENSG00000203725	-0.177366	0.563198	AP002748.4-2	None	NA
ENSG00000232460,ENSG00000107779	-0.870421	0.000358734	AP002959.2,BMPR1A	NA	NM_004329.2
ENSG00000104324	0.574003	0.29679	AP003117.2	Plasma glutamate carboxypeptidase Precursor (EC 3.4.17.-) [Source:UniProtKB/Swiss-Prot;Acc:Q9Y646]	NM_016134
ENSG00000228631	-0.213133	0.697962	AP003680.2	Putative uncharacterized protein DKFZp434E1119 Fragment [Source:UniProtKB/TrEMBL;Acc:Q8NCZ5]	NA
ENSG00000181908	0.938098	0.0751203	AP003774.4	cDNA FLJ37045 fis, clone BRACE2012185HCG1652096, isoform CRA_a ; [Source:UniProtKB/TrEMBL;Acc:Q8N9J4]	NA
ENSG00000225861,ENSG00000186642	0.991865	0.048089	AP003785.3,PDE2A	NA	NA
ENSG00000233802,ENSG00000225581,ENSG00000150244,ENSG00000223417,ENSG00000205035,ENSG00000166013	0.303855	0.51989	AP004607.4-1,TRIM53,TRIM48,AP005814.2,AC130364.5-1,TRIM53	NA	NA
ENSG00000233802,ENSG00000225581,ENSG00000150244,ENSG00000223417,ENSG00000205035,ENSG00000166013,ENSG00000166007	1.47028	3.38829e-05	AP004607.4-1,TRIM53,TRIM48,AP005814.2,AC130364.5-1,TRIM53,AP005597.2-2	NA	NA
ENSG00000204455,ENSG00000236645,ENSG00000219061,ENSG00000124900,ENSG00000166007,ENSG00000237706	1.46026	0.00015312	AP005435.2-1,AP006587.1-2,AC130364.5-2,SPRYD5,AP005597.2-2,AP004607.4-2	NA	NM_032681.3
ENSG00000168439	-0.542938	0.100328	AP005668.2	Stress-induced-phosphoprotein 1 (STI1)(Hsc70/Hsp90-organizing protein)(Hop)(Transformation-sensitive protein IEF SSP 3521)(NY-REN-11 antigen) [Source:UniProtKB/Swiss-Prot;Acc:P31948]	NM_006819
ENSG00000168439	-0.792743	0.00453083	AP005668.2	Stress-induced-phosphoprotein 1 (STI1)(Hsc70/Hsp90-organizing protein)(Hop)(Transformation-sensitive protein IEF SSP 3521)(NY-REN-11 antigen) [Source:UniProtKB/Swiss-Prot;Acc:P31948]	NM_006819
ENSG00000160584	-0.274126	0.530244	AP006216.9	Serine/threonine-protein kinase QSK (EC 2.7.11.1)(Salt-inducible kinase 3)(SIK-3)(SIK3) [Source:UniProtKB/Swiss-Prot;Acc:Q9Y2K2]	NM_025164
ENSG00000177236	0.156012	0.676425	AP006621.1	pseudogene	NA
ENSG00000100280	-0.0340628	0.907725	AP1B1	AP-1 complex subunit beta-1 (Adapter-related protein complex 1 subunit beta-1)(Adaptor protein complex AP-1 subunit beta-1)(Beta-adaptin 1)(Beta1-adaptin)(Golgi adaptor HA1/AP1 adaptin beta subunit)(Clathrin assembly protein complex 1 beta large chain) [Source:UniProtKB/Swiss-Prot;Acc:Q10567]	NM_001127,NM_145730
ENSG00000166747	0.873466	0.00608721	AP1G1	AP-1 complex subunit gamma-1 (Adapter-related protein complex 1 subunit gamma-1)(Adaptor protein complex AP-1 subunit gamma-1)(Golgi adaptor HA1/AP1 adaptin subunit gamma-1)(Gamma1-adaptin)(Clathrin assembly protein complex 1 gamma-1 large chain) [Source:UniProtKB/Swiss-Prot;Acc:O43747]	NM_001030007,NM_001128
ENSG00000213983	0.0992386	0.620425	AP1G2	AP-1 complex subunit gamma-like 2 (Gamma2-adaptin)(G2ad) [Source:UniProtKB/Swiss-Prot;Acc:O75843]	NM_080545,NM_003917
ENSG00000006114	1.10757	0.0167726	AP1GBP1	AP1 subunit gamma-binding protein 1 (Gamma-synergin) [Source:UniProtKB/Swiss-Prot;Acc:Q9UMZ2]	NM_001163545,NM_001163544,NM_007247,NM_080550,NM_198882
ENSG00000072958	0.948564	0.000298043	AP1M1	AP-1 complex subunit mu-1 (Adaptor-related protein complex 1 mu-1 subunit)(Adaptor protein complex AP-1 mu-1 subunit)(Golgi adaptor HA1/AP1 adaptin mu-1 subunit)(Mu-adaptin 1)(AP-mu chain family member mu1A)(Mu1A-adaptin)(Clathrin assembly protein complex 1 medium chain 1)(Clathrin coat assembly protein AP47)(Clathrin coat-associated protein AP47) [Source:UniProtKB/Swiss-Prot;Acc:Q9BXS5]	NM_001130524,NM_032493
ENSG00000106367	0.626649	0.370953	AP1S1	AP-1 complex subunit sigma-1A (Adapter-related protein complex 1 sigma-1A subunit)(Adaptor protein complex AP-1 sigma-1A subunit)(Sigma-adaptin 1A)(Sigma1A-adaptin)(Golgi adaptor HA1/AP1 adaptin sigma-1A subunit)(HA1 19 kDa subunit)(Clathrin assembly protein complex 1 sigma-1A small chain)(Clathrin coat assembly protein AP19)(Sigma 1a subunit of AP-1 clathrin) [Source:UniProtKB/Swiss-Prot;Acc:P61…	NM_001283
ENSG00000196961	0.258987	0.44154	AP2A1	AP-2 complex subunit alpha-1 (Adapter-related protein complex 2 alpha-1 subunit)(Adaptor protein complex AP-2 subunit alpha-1)(Alpha1-adaptin)(Plasma membrane adaptor HA2/AP2 adaptin alpha A subunit)(Alpha-adaptin A)(Clathrin assembly protein complex 2 alpha-A large chain)(100 kDa coated vesicle protein A) [Source:UniProtKB/Swiss-Prot;Acc:O95782]	NM_014203,NM_130787
ENSG00000183020	0.548829	0.0339687	AP2A2	AP-2 complex subunit alpha-2 (Adapter-related protein complex 2 alpha-2 subunit)(Adaptor protein complex AP-2 subunit alpha-2)(Alpha2-adaptin)(Plasma membrane adaptor HA2/AP2 adaptin alpha C subunit)(Alpha-adaptin C)(Clathrin assembly protein complex 2 alpha-C large chain)(100 kDa coated vesicle protein C)(Huntingtin-interacting protein J)(Huntingtin yeast partner J) [Source:UniProtKB/Swiss-Prot;…	NM_012305
ENSG00000006125	0.937496	0.0576266	AP2B1	AP-2 complex subunit beta-1 (Adapter-related protein complex 2 beta-1 subunit)(Beta2-adaptin)(Beta-adaptin)(Plasma membrane adaptor HA2/AP2 adaptin beta subunit)(Clathrin assembly protein complex 2 beta large chain)(AP105B) [Source:UniProtKB/Swiss-Prot;Acc:P63010]	NM_001030006,NM_001282
ENSG00000042753	-1.82279	1.18424e-13	AP2S1	AP-2 complex subunit sigma-1 (Adapter-related protein complex 2 sigma-1 subunit)(Sigma2-adaptin)(Plasma membrane adaptor AP-2 17 kDa protein)(HA2 17 kDa subunit)(Clathrin assembly protein 2 small chain)(Clathrin coat assembly protein AP17)(Clathrin coat-associated protein AP17) [Source:UniProtKB/Swiss-Prot;Acc:P53680]	NM_004069,NM_021575
ENSG00000103723	-0.387893	0.575924	AP3B2	AP-3 complex subunit beta-2 (Adapter-related protein complex 3 subunit beta-2)(Adaptor protein complex AP-3 beta-2 subunit)(AP-3 complex beta-2 subunit)(Beta3B-adaptin)(Clathrin assembly protein complex 3 beta-2 large chain)(Neuron-specific vesicle coat protein beta-NAP) [Source:UniProtKB/Swiss-Prot;Acc:Q13367]	NM_004644
ENSG00000065000	0.986156	0.0264158	AP3D1	AP-3 complex subunit delta-1 (Adapter-related protein complex 3 subunit delta-1)(AP-3 complex subunit delta)(Delta-adaptin) [Source:UniProtKB/Swiss-Prot;Acc:O14617]	NM_001077523,NM_003938
ENSG00000185009	-0.950782	1.14393e-05	AP3M1	AP-3 complex subunit mu-1 (Adapter-related protein complex 3 mu-1 subunit)(AP-3 adapter complex mu3A subunit)(Mu-adaptin 3A)(Mu3A-adaptin) [Source:UniProtKB/Swiss-Prot;Acc:Q9Y2T2]	NM_207012,NM_012095
ENSG00000177879	0.212207	0.521409	AP3S1	AP-3 complex subunit sigma-1 (Adapter-related protein complex 3 sigma-1 subunit)(AP-3 complex sigma-3A subunit)(Sigma-adaptin 3a)(Sigma-3A-adaptin)(Sigma3A-adaptin)(Clathrin-associated/assembly/adapter protein, small 3) [Source:UniProtKB/Swiss-Prot;Acc:Q92572]	NM_001284
ENSG00000177879,ENSG00000213036,ENSG00000152104	-0.632898	0.001171	AP3S1,RP11-365D23.4,PTPN14	NA	NM_001284.2
ENSG00000157823	0.154758	0.495021	AP3S2	AP-3 complex subunit sigma-2 (Adapter-related protein complex 3 sigma-2 subunit)(AP-3 complex sigma-3B subunit)(Sigma-adaptin 3b)(Sigma3B-adaptin) [Source:UniProtKB/Swiss-Prot;Acc:P59780]	NM_005829
ENSG00000157823	-0.375803	0.280464	AP3S2	AP-3 complex subunit sigma-2 (Adapter-related protein complex 3 sigma-2 subunit)(AP-3 complex sigma-3B subunit)(Sigma-adaptin 3b)(Sigma3B-adaptin) [Source:UniProtKB/Swiss-Prot;Acc:P59780]	NM_005829
ENSG00000134262	0.703168	0.0106916	AP4B1	AP-4 complex subunit beta-1 (Adapter-related protein complex 4 subunit beta-1)(AP-4 adapter complex subunit beta)(Beta subunit of AP-4)(Beta4-adaptin) [Source:UniProtKB/Swiss-Prot;Acc:Q9Y6B7]	NM_006594
ENSG00000221838	1.0812	0.000213485	AP4M1	AP-4 complex subunit mu-1 (Adapter-related protein complex 4 mu-1 subunit)(AP-4 adapter complex mu subunit)(Mu subunit of AP-4)(Mu4-adaptin)(mu4)(Mu-adaptin-related protein 2)(mu-ARP2) [Source:UniProtKB/Swiss-Prot;Acc:O00189]	NM_004722
ENSG00000107282	0.248622	0.716253	APBA1	Amyloid beta A4 precursor protein-binding family A member 1 (Neuron-specific X11 protein)(Neuronal Munc18-1-interacting protein 1)(Mint-1)(Adapter protein X11alpha) [Source:UniProtKB/Swiss-Prot;Acc:Q02410]	NM_001163
ENSG00000107282	-0.0434883	0.865901	APBA1	Amyloid beta A4 precursor protein-binding family A member 1 (Neuron-specific X11 protein)(Neuronal Munc18-1-interacting protein 1)(Mint-1)(Adapter protein X11alpha) [Source:UniProtKB/Swiss-Prot;Acc:Q02410]	NM_001163
ENSG00000113108	-0.0438678	0.881791	APBB3	Amyloid beta A4 precursor protein-binding family B member 3 (Fe65-like protein 2)(Fe65L2) [Source:UniProtKB/Swiss-Prot;Acc:O95704]	NM_133172,NM_006051,NM_133173,NM_133174
ENSG00000134982	0.438978	0.444382	APC	Adenomatous polyposis coli protein (Protein APC)(Deleted in polyposis 2.5) [Source:UniProtKB/Swiss-Prot;Acc:P25054]	NM_000038,NM_001127511,NM_001127510
ENSG00000198768	-0.407597	0.519799	APCDD1L	Protein APCDD1-like Precursor (Adenomatosis polyposis coli down-regulated 1 protein-like) [Source:UniProtKB/Swiss-Prot;Acc:Q8NCL9]	NM_153360
ENSG00000164062	0.8915	0.000533651	APEH	Acylamino-acid-releasing enzyme (AARE)(EC 3.4.19.1)(Acyl-peptide hydrolase)(APH)(Acylaminoacyl-peptidase)(Oxidized protein hydrolase)(OPH) [Source:UniProtKB/Swiss-Prot;Acc:P13798]	NM_001640
ENSG00000100823	-1.33008	2.11456e-09	APEX1	DNA-(apurinic or apyrimidinic site) lyase (EC 4.2.99.18)(Apurinic-apyrimidinic endonuclease 1)(AP endonuclease 1)(APEX nuclease)(APEN)(Protein REF-1) [Source:UniProtKB/Swiss-Prot;Acc:P27695]	NM_080649,NM_080648,NM_001641
ENSG00000169188	-0.860613	1.92301e-05	APEX2	DNA-(apurinic or apyrimidinic site) lyase 2 (EC 4.2.99.18)(Apurinic-apyrimidinic endonuclease 2)(AP endonuclease 2)(APEX nuclease 2)(APEX nuclease-like 2)(AP endonuclease XTH2) [Source:UniProtKB/Swiss-Prot;Acc:Q9UBZ4]	NM_014481
ENSG00000117362	-0.289803	0.0753008	APH1A	Gamma-secretase subunit APH-1A (APH-1a)(Aph-1alpha)(Presenilin-stabilization factor) [Source:UniProtKB/Swiss-Prot;Acc:Q96BI3]	NM_016022,NM_001077628
ENSG00000175279	0.125374	0.854148	APITD1	Centromere protein S (CENP-S)(Apoptosis-inducing TAF9-like domain-containing protein 1) [Source:UniProtKB/Swiss-Prot;Acc:Q8N2Z9]	NM_198544,NM_199294,NM_199295
ENSG00000134817	-0.019518	0.987235	APLNR	Apelin receptor (G-protein coupled receptor APJ)(Angiotensin receptor-like 1)(HG11) [Source:UniProtKB/Swiss-Prot;Acc:P35414]	NM_005161,NR_027991
ENSG00000105290	0.0537347	0.831928	APLP1	Amyloid-like protein 1 Precursor (APLP-1)(APLP) [Contains C30] [Source:UniProtKB/Swiss-Prot;Acc:P51693]	NM_005166,NM_001024807
ENSG00000084234	-0.571436	0.00694288	APLP2	Amyloid-like protein 2 Precursor (Amyloid protein homolog)(APPH)(CDEI box-binding protein)(CDEBP) [Source:UniProtKB/Swiss-Prot;Acc:Q06481]	NM_001642,NM_001142276,NM_001142277,NM_001142278
ENSG00000118137	-0.282375	0.440997	APOA1	Apolipoprotein A-I Precursor (Apo-AI)(ApoA-I) [Contains Apolipoprotein A-I(1-242)] [Source:UniProtKB/Swiss-Prot;Acc:P02647]	NM_000039
ENSG00000163382	0.0407463	0.88282	APOA1BP	Apolipoprotein A-I-binding protein Precursor (AI-BP)(YjeF N-terminal domain-containing protein 1) [Source:UniProtKB/Swiss-Prot;Acc:Q8NCW5]	NM_144772
ENSG00000163382	-0.268325	0.20238	APOA1BP	Apolipoprotein A-I-binding protein Precursor (AI-BP)(YjeF N-terminal domain-containing protein 1) [Source:UniProtKB/Swiss-Prot;Acc:Q8NCW5]	NM_144772
ENSG00000084674	0.233033	0.636523	APOB	Apolipoprotein B-100 Precursor (Apo B-100) [Contains Apolipoprotein B-48(Apo B-48)] [Source:UniProtKB/Swiss-Prot;Acc:P04114]	NM_000384
ENSG00000179750	1.11229	0.00589936	APOBEC3B	Probable DNA dC->dU-editing enzyme APOBEC-3B (EC 3.5.4.-)(Phorbolin-1-related protein)(Phorbolin-2/3) [Source:UniProtKB/Swiss-Prot;Acc:Q9UH17]	NM_004900
ENSG00000179750,ENSG00000128394	-0.369995	0.337723	APOBEC3B,APOBEC3F	NA	NA
ENSG00000128394	-0.869906	0.0562581	APOBEC3F	DNA dC->dU-editing enzyme APOBEC-3F (EC 3.5.4.-)(Apolipoprotein B mRNA-editing enzyme catalytic polypeptide-like 3F) [Source:UniProtKB/Swiss-Prot;Acc:Q8IUX4]	NM_001006666,NM_145298
ENSG00000234906	-0.771165	0.0065713	APOC2	Apolipoprotein C-II Precursor (Apo-CII)(ApoC-II) [Source:UniProtKB/Swiss-Prot;Acc:P02655]	NM_000483
ENSG00000224916	-0.0447673	0.883	APOC4	Apolipoprotein C-IV Precursor (Apo-CIV)(ApoC-IV) [Source:UniProtKB/Swiss-Prot;Acc:P55056]	NM_001646
ENSG00000128313	-0.815341	0.143881	APOL5	Apolipoprotein L5 (Apolipoprotein L-V)(ApoL-V) [Source:UniProtKB/Swiss-Prot;Acc:Q9BWW9]	NM_030642
ENSG00000178878	-0.730727	0.0202525	APOLD1	Apolipoprotein L domain-containing protein 1 (Vascular early response gene protein) [Source:UniProtKB/Swiss-Prot;Acc:Q96LR9]	NM_001130415,NM_030817
ENSG00000184831	0.891087	0.00151569	APOO	Apolipoprotein O Precursor (Protein FAM121B) [Source:UniProtKB/Swiss-Prot;Acc:Q9BUR5]	NM_024122,NR_026545
ENSG00000142192	1.54878	9.24014e-07	APP	Amyloid beta A4 protein Precursor (Alzheimer disease amyloid protein)(ABPP)(APPI)(APP)(PreA4)(Cerebral vascular amyloid peptide)(CVAP)(Protease nexin-II)(PN-II) [Contains Soluble APP-alpha(S-APP-alpha);Soluble APP-beta(S-APP-beta);C99;Beta-amyloid protein 42(Beta-APP42);Beta-amyloid protein 40(Beta-APP40);C83;P3(42);P3(40);Gamma-secretase C-terminal fragment 59(Gamma-CTF(59))(Amyloid intracellula…	NM_201413,NM_001136129,NM_201414,NM_000484,NM_001136130
ENSG00000062725	-0.608412	0.0012715	APPBP2	Amyloid protein-binding protein 2 (Amyloid beta precursor protein-binding protein 2)(APP-BP2)(Protein interacting with APP tail 1) [Source:UniProtKB/Swiss-Prot;Acc:Q92624]	NM_006380
ENSG00000157500	0.573743	0.22819	APPL	DCC-interacting protein 13-alpha (Dip13-alpha)(Adapter protein containing PH domain, PTB domain and leucine zipper motif 1) [Source:UniProtKB/Swiss-Prot;Acc:Q9UKG1]	NM_012096
ENSG00000136044	0.291682	0.380703	APPL2	DCC-interacting protein 13-beta (Dip13-beta)(Adapter protein containing PH domain, PTB domain and leucine zipper motif 2) [Source:UniProtKB/Swiss-Prot;Acc:Q8NEU8]	NM_018171
ENSG00000198931	-0.995977	0.000143347	APRT	Adenine phosphoribosyltransferase (APRT)(EC 2.4.2.7) [Source:UniProtKB/Swiss-Prot;Acc:P07741]	NM_000485,NM_001030018
ENSG00000137074	-0.0459965	0.870129	APTX	Aprataxin (EC 3.-.-.-)(Forkhead-associated domain histidine triad-like protein)(FHA-HIT) [Source:UniProtKB/Swiss-Prot;Acc:Q7Z2E3]	NM_175073,NM_175072,NM_175071,NM_017692,NM_175069
ENSG00000143595	-0.735261	0.175101	AQP10	Aquaporin-10 (AQP-10)(Small intestine aquaporin) [Source:UniProtKB/Swiss-Prot;Acc:Q96PS8]	NM_080429
ENSG00000184945,ENSG00000185176	0.249044	0.378618	AQP12A,AQP12B	NA	NA
ENSG00000165272	1.29011	0.000121307	AQP3	Aquaporin-3 (AQP-3) [Source:UniProtKB/Swiss-Prot;Acc:Q92482]	NM_004925
ENSG00000165269	0.064587	0.882683	AQP7	Aquaporin-7 (AQP-7)(Aquaporin-7-like)(Aquaporin adipose)(AQPap) [Source:UniProtKB/Swiss-Prot;Acc:O14520]	NM_001170
ENSG00000165269,ENSG00000156750,ENSG00000186466,ENSG00000181997,ENSG00000176115	-0.167565	0.797546	AQP7,AQP7P3,AQP7P1,AQP7P2,AQP7P4	NA	NM_001170.1
ENSG00000103569	-0.287144	0.616095	AQP9	Aquaporin-9 (AQP-9)(Small solute channel 1) [Source:UniProtKB/Swiss-Prot;Acc:O43315]	NM_020980
ENSG00000078061	-0.0146609	0.977528	ARAF	A-Raf proto-oncogene serine/threonine-protein kinase (EC 2.7.11.1)(A-raf-1)(Proto-oncogene Pks) [Source:UniProtKB/Swiss-Prot;Acc:P10398]	NM_001654
ENSG00000186635	-1.02895	0.0108558	ARAP1	Arf-GAP, Rho-GAP domain, ANK repeat and PH domain-containing protein 1 (Centaurin-delta-2)(Cnt-d2) [Source:UniProtKB/Swiss-Prot;Acc:Q96P48]	NM_001040118,NM_001135190,NM_015242
ENSG00000186635,ENSG00000225861	0.464411	0.110173	ARAP1,AP003785.3	NA	NA
ENSG00000186635,ENSG00000225861	0.00903025	0.966936	ARAP1,AP003785.3	NA	NA
ENSG00000120318	1.38392	1.87846e-06	ARAP3	Arf-GAP, Rho-GAP domain, ANK repeat and PH domain-containing protein 3 (Centaurin-delta-3)(Cnt-d3) [Source:UniProtKB/Swiss-Prot;Acc:Q8WWN8]	NM_022481
ENSG00000198576	1.06514	6.27828e-05	ARC	Activity-regulated cytoskeleton-associated protein (Activity-regulated gene 3.1 protein homolog)(Arg3.1)(ARC/ARG3.1) [Source:UniProtKB/Swiss-Prot;Acc:Q7LC44]	NM_015193
ENSG00000095139	1.01621	0.0269157	ARCN1	Coatomer subunit delta (Delta-coat protein)(Delta-COP)(Archain) [Source:UniProtKB/Swiss-Prot;Acc:P48444]	NM_001655,NM_001142281
ENSG00000102030	1.3275	0.00161715	ARD1A	N-terminal acetyltransferase complex ARD1 subunit homolog A (EC 2.3.1.88)(EC 2.3.1.-) [Source:UniProtKB/Swiss-Prot;Acc:P41227]	NM_003491
ENSG00000205595,ENSG00000109321	2.01343	3.57779e-06	AREGB,AREG	NA	NM_001657.2
ENSG00000143761	0.509248	0.146033	ARF1	ADP-ribosylation factor 1 [Source:UniProtKB/Swiss-Prot;Acc:P84077]	NM_001024228,NM_001024227,NM_001024226,NM_001658
ENSG00000143761	-0.585393	0.0026262	ARF1	ADP-ribosylation factor 1 [Source:UniProtKB/Swiss-Prot;Acc:P84077]	NM_001024228,NM_001024227,NM_001024226,NM_001658
ENSG00000143761	-0.661935	0.856573	ARF1	ADP-ribosylation factor 1 [Source:UniProtKB/Swiss-Prot;Acc:P84077]	NM_001024228,NM_001024227,NM_001024226,NM_001658
ENSG00000101199	0.913583	0.0363371	ARF1GAP	ADP-ribosylation factor GTPase-activating protein 1 (ADP-ribosylation factor 1 GTPase-activating protein)(ARF1 GAP)(ARF1-directed GTPase-activating protein)(GAP protein) [Source:UniProtKB/Swiss-Prot;Acc:Q8N6T3]	NM_018209,NM_175609
ENSG00000134287	2.03476	8.92659e-12	ARF3	ADP-ribosylation factor 3 [Source:UniProtKB/Swiss-Prot;Acc:P61204]	NM_001659
ENSG00000168374	0.631298	0.00958363	ARF4	ADP-ribosylation factor 4 [Source:UniProtKB/Swiss-Prot;Acc:P18085]	NM_001660
ENSG00000004059	0.208244	0.257804	ARF5	ADP-ribosylation factor 5 [Source:UniProtKB/Swiss-Prot;Acc:P84085]	NM_001662
ENSG00000165527	1.99178	1.10682e-05	ARF6	ADP-ribosylation factor 6 [Source:UniProtKB/Swiss-Prot;Acc:P62330]	NM_001663
ENSG00000149182	-1.50329	1.92339e-08	ARFGAP2	ADP-ribosylation factor GTPase-activating protein 2 (ARF GAP 2)(GTPase-activating protein ZNF289)(Zinc finger protein 289) [Source:UniProtKB/Swiss-Prot;Acc:Q8N6H7]	NM_032389
ENSG00000100266	1.90058	6.82415e-05	ARFGAP3	ADP-ribosylation factor GTPase-activating protein 3 (ARF GAP 3) [Source:UniProtKB/Swiss-Prot;Acc:Q9NP61]	NM_007229
ENSG00000132254	-0.485521	0.0406888	ARFIP2	Arfaptin-2 (ADP-ribosylation factor-interacting protein 2)(Partner of RAC1)(Protein POR1) [Source:UniProtKB/Swiss-Prot;Acc:P53365]	NM_012402
ENSG00000101246	-1.62493	1.74412e-12	ARFRP1	ADP-ribosylation factor-related protein 1 (ARF-related protein 1)(ARP) [Source:UniProtKB/Swiss-Prot;Acc:Q13795]	NM_003224,NM_001134758
ENSG00000081181	1.74469	3.44906e-07	ARG2	Arginase-2, mitochondrial Precursor (Arginase II)(EC 3.5.3.1)(Non-hepatic arginase)(Kidney-type arginase) [Source:UniProtKB/Swiss-Prot;Acc:P78540]	NM_001172
ENSG00000134884	0.0934175	0.737107	ARGLU1	Arginine and glutamate-rich protein 1 [Source:UniProtKB/Swiss-Prot;Acc:Q9NWB6]	NM_018011
ENSG00000071205	0.228887	0.558846	ARHGAP10	Rho GTPase-activating protein 10 (Rho-type GTPase-activating protein 10)(GTPase regulator associated with focal adhesion kinase 2)(Graf-related protein 2) [Source:UniProtKB/Swiss-Prot;Acc:A1A4S6]	NM_024605
ENSG00000071205	-0.265749	0.268495	ARHGAP10	Rho GTPase-activating protein 10 (Rho-type GTPase-activating protein 10)(GTPase regulator associated with focal adhesion kinase 2)(Graf-related protein 2) [Source:UniProtKB/Swiss-Prot;Acc:A1A4S6]	NM_024605
ENSG00000198826	-0.0670201	0.856371	ARHGAP11A	Rho GTPase-activating protein 11A (Rho-type GTPase-activating protein 11A) [Source:UniProtKB/Swiss-Prot;Acc:Q6P4F7]	NM_199357,NM_014783
ENSG00000165322	1.89032	2.36095e-13	ARHGAP12	Rho GTPase-activating protein 12 (Rho-type GTPase-activating protein 12) [Source:UniProtKB/Swiss-Prot;Acc:Q8IWW6]	NM_018287
ENSG00000140750	0.571429	0.108502	ARHGAP17	Rho GTPase-activating protein 17 (Rho-type GTPase-activating protein 17)(RhoGAP interacting with CIP4 homologs protein 1)(RICH-1) [Source:UniProtKB/Swiss-Prot;Acc:Q68EM7]	NM_018054,NM_001006634
ENSG00000146376	-4.31009	3.82782e-16	ARHGAP18	Rho GTPase-activating protein 18 (Rho-type GTPase-activating protein 18)(MacGAP) [Source:UniProtKB/Swiss-Prot;Acc:Q8N392]	NM_033515
ENSG00000213390	-0.488454	0.418049	ARHGAP19	Rho GTPase-activating protein 19 (Rho-type GTPase-activating protein 19) [Source:UniProtKB/Swiss-Prot;Acc:Q14CB8]	NM_032900
ENSG00000107863	0.95452	0.00207747	ARHGAP21	Rho GTPase-activating protein 21 (Rho-type GTPase-activating protein 21)(Rho GTPase-activating protein 10) [Source:UniProtKB/Swiss-Prot;Acc:Q5T5U3]	NM_020824
ENSG00000107863,ENSG00000218418	0.739818	0.0152672	ARHGAP21,RP11-296E7.1	NA	NM_020824.3
ENSG00000128805	-0.681639	0.00311165	ARHGAP22	Rho GTPase-activating protein 22 (Rho-type GTPase-activating protein 22) [Source:UniProtKB/Swiss-Prot;Acc:Q7Z5H3]	NM_021226
ENSG00000225485	-0.91083	0.0599501	ARHGAP23	Rho GTPase-activating protein 23 (Rho-type GTPase-activating protein 23) [Source:UniProtKB/Swiss-Prot;Acc:Q9P227]	NM_020876
ENSG00000145819	0.457012	0.545575	ARHGAP26	Rho GTPase-activating protein 26 (Rho-type GTPase-activating protein 26)(Oligophrenin-1-like protein)(GTPase regulator associated with focal adhesion kinase) [Source:UniProtKB/Swiss-Prot;Acc:Q9UNA1]	NM_015071,NM_001135608
ENSG00000145819	0.158682	0.774093	ARHGAP26	Rho GTPase-activating protein 26 (Rho-type GTPase-activating protein 26)(Oligophrenin-1-like protein)(GTPase regulator associated with focal adhesion kinase) [Source:UniProtKB/Swiss-Prot;Acc:Q9UNA1]	NM_015071,NM_001135608
ENSG00000185602,ENSG00000159314	0.0681899	0.734647	ARHGAP27,SH3D20	NA	NA
ENSG00000088756	-0.134052	0.823282	ARHGAP28	Rho GTPase-activating protein 28 (Rho-type GTPase-activating protein 28) [Source:UniProtKB/Swiss-Prot;Acc:Q9P2N2]	NM_001010000,NM_030672
ENSG00000089820	-0.764027	0.00133418	ARHGAP4	Rho GTPase-activating protein 4 (Rho-type GTPase-activating protein 4)(Rho-GAP hematopoietic protein C1)(p115) [Source:UniProtKB/Swiss-Prot;Acc:P98171]	NM_001666
ENSG00000123329	-0.211547	0.886518	ARHGAP9	Rho GTPase-activating protein 9 (Rho-type GTPase-activating protein 9) [Source:UniProtKB/Swiss-Prot;Acc:Q9BRR9]	NM_032496,NM_001080156,NM_001080157
ENSG00000141522	0.0155989	0.945174	ARHGDIA	Rho GDP-dissociation inhibitor 1 (Rho GDI 1)(Rho-GDI alpha) [Source:UniProtKB/Swiss-Prot;Acc:P52565]	NM_004309
ENSG00000111348	-0.600419	0.0940924	ARHGDIB	Rho GDP-dissociation inhibitor 2 (Rho GDI 2)(Rho-GDI beta)(Ly-GDI) [Source:UniProtKB/Swiss-Prot;Acc:P52566]	NM_001175
ENSG00000076928	0.733133	0.201208	ARHGEF1	Rho guanine nucleotide exchange factor 1 (115 kDa guanine nucleotide exchange factor)(p115-RhoGEF)(p115RhoGEF)(Sub1.5) [Source:UniProtKB/Swiss-Prot;Acc:Q92888]	NM_199002,NM_004706,NM_198977
ENSG00000104728	-0.146964	0.596109	ARHGEF10	Rho guanine nucleotide exchange factor 10 [Source:UniProtKB/Swiss-Prot;Acc:O15013]	NM_014629
ENSG00000196914	-0.0906821	0.934007	ARHGEF12	Rho guanine nucleotide exchange factor 12 (Leukemia-associated RhoGEF) [Source:UniProtKB/Swiss-Prot;Acc:Q9NZN5]	NM_015313
ENSG00000130762	-0.550919	0.00292037	ARHGEF16	Rho guanine nucleotide exchange factor 16 [Source:UniProtKB/Swiss-Prot;Acc:Q5VV41]	NM_014448
ENSG00000110237	0.178209	0.684328	ARHGEF17	Rho guanine nucleotide exchange factor 17 (164 kDa Rho-specific guanine-nucleotide exchange factor)(p164-RhoGEF)(p164RhoGEF)(Tumor endothelial marker 4) [Source:UniProtKB/Swiss-Prot;Acc:Q96PE2]	NM_014786
ENSG00000104880	1.35982	8.39832e-05	ARHGEF18	Rho guanine nucleotide exchange factor 18 (114 kDa Rho-specific guanine nucleotide exchange factor)(p114-Rho-GEF)(p114RhoGEF)(Septin-associated RhoGEF)(SA-RhoGEF) [Source:UniProtKB/Swiss-Prot;Acc:Q6ZSZ5]	NM_001130955,NM_015318
ENSG00000142632	-1.53402	0.00387855	ARHGEF19	Rho guanine nucleotide exchange factor 19 [Source:UniProtKB/Swiss-Prot;Acc:Q8IW93]	NM_153213
ENSG00000116584	0.226337	0.2651	ARHGEF2	Rho guanine nucleotide exchange factor 2 (Guanine nucleotide exchange factor H1)(GEF-H1)(Microtubule-regulated Rho-GEF)(Proliferating cell nucleolar antigen p40) [Source:UniProtKB/Swiss-Prot;Acc:Q92974]	NM_001162384,NM_001162383,NM_004723
ENSG00000163947	1.30272	5.09407e-06	ARHGEF3	Rho guanine nucleotide exchange factor 3 (Exchange factor found in platelets and leukemic and neuronal tissues)(XPLN) [Source:UniProtKB/Swiss-Prot;Acc:Q9NR81]	NM_019555,NM_001128615,NM_001128616
ENSG00000136002,ENSG00000130176,ENSG00000123992,ENSG00000122965,ENSG00000104687,ENSG00000211455,ENSG00000198590,ENSG00000152467,ENSG00000156299,ENSG00000186187,ENSG00000183914,ENSG00000238856,ENSG00000158528,ENSG00000073712,ENSG00000151376,ENSG00000105732,ENSG00000114279,ENSG00000168658,ENSG00000105053,ENSG00000224566,ENSG00000214796,ENSG00000234300,ENSG00000152475,ENSG00000157077,ENSG00000169891…	-0.0815022	0.801877	ARHGEF4,CNN1,DNPEP,RBM19,GSR,STK38L,C3orf35,ZSCAN1,TIAM1,ZNRF1,DNAH2,snoU13,PPP1R9A,PLEKHC1,ME3,ZNF574,FGF12,VWA3B,VRK3,RP5-881P19.6,RP11-480I12.5,RP3-474I12.6,ZNF837,ZFYVE9,REPS2,TTC27,TANC2,POLD1,CCDC88A,GPC3,JAKMIP1,GNAQ	NA	NM_000637.2
ENSG00000050327,ENSG00000170356,ENSG00000204959,ENSG00000213214	0.598114	0.0126456	ARHGEF5,OR2A9P,AC004889.1-4,ARHGEF5L	NA	NA
ENSG00000102606	0.331764	0.426915	ARHGEF7	Rho guanine nucleotide exchange factor 7 (PAK-interacting exchange factor beta)(Beta-Pix)(COOL-1)(p85) [Source:UniProtKB/Swiss-Prot;Acc:Q14155]	NM_003899,NM_001113513,NM_145735,NM_001113511,NM_001113512
ENSG00000131089	-0.917556	0.00050018	ARHGEF9	Rho guanine nucleotide exchange factor 9 (Rac/Cdc42 guanine nucleotide exchange factor 9)(Collybistin)(PEM-2 homolog) [Source:UniProtKB/Swiss-Prot;Acc:O43307]	NM_015185
ENSG00000117713	0.847314	0.125951	ARID1A	AT-rich interactive domain-containing protein 1A (ARID domain-containing protein 1A)(SWI/SNF-related, matrix-associated, actin-dependent regulator of chromatin subfamily F member 1)(SWI-SNF complex protein p270)(B120)(SWI-like protein)(Osa homolog 1)(hOSA1)(hELD)(BRG1-associated factor 250)(BAF250)(BRG1-associated factor 250a)(BAF250A) [Source:UniProtKB/Swiss-Prot;Acc:O14497]	NM_006015,NM_139135
ENSG00000049618	0.289668	0.688074	ARID1B	AT-rich interactive domain-containing protein 1B (ARID domain-containing protein 1B)(Osa homolog 2)(hOsa2)(p250R)(BRG1-binding protein hELD/OSA1)(BRG1-associated factor 250b)(BAF250B) [Source:UniProtKB/Swiss-Prot;Acc:Q8NFD5]	NM_175863,NM_020732,NM_017519
ENSG00000189079	0.0151386	0.96963	ARID2	AT-rich interactive domain-containing protein 2 (ARID domain-containing protein 2)(BRG1-associated factor 200)(BAF200)(Zinc finger protein with activation potential)(Zipzap/p200) [Source:UniProtKB/Swiss-Prot;Acc:Q68CP9]	NM_152641
ENSG00000116017	0.108625	0.693776	ARID3A	AT-rich interactive domain-containing protein 3A (ARID domain-containing protein 3A)(Dead ringer-like protein 1)(B-cell regulator of IgH transcription)(Bright)(E2F-binding protein 1) [Source:UniProtKB/Swiss-Prot;Acc:Q99856]	NM_005224
ENSG00000196843	-0.00968533	0.96915	ARID5A	AT-rich interactive domain-containing protein 5A (ARID domain-containing protein 5A)(Modulator recognition factor 1)(MRF-1) [Source:UniProtKB/Swiss-Prot;Acc:Q03989]	NM_212481
ENSG00000185305	1.44071	0.000650248	ARL15	ADP-ribosylation factor-like 15 [Source:RefSeq peptide;Acc:NP_061960]	NM_019087
ENSG00000185305	-0.544392	0.103336	ARL15	ADP-ribosylation factor-like 15 [Source:RefSeq peptide;Acc:NP_061960]	NM_019087
ENSG00000214087	0.543549	0.257604	ARL16	ADP-ribosylation factor-like protein 16 [Source:UniProtKB/Swiss-Prot;Acc:Q0P5N6]	NM_001040025
ENSG00000138175	0.454557	0.199272	ARL3	ADP-ribosylation factor-like protein 3 [Source:UniProtKB/Swiss-Prot;Acc:P36405]	NM_004311
ENSG00000188042	-1.03932	0.00278507	ARL4C	ADP-ribosylation factor-like protein 4C (ADP-ribosylation factor-like protein 7)(ADP-ribosylation factor-like protein LAK) [Source:UniProtKB/Swiss-Prot;Acc:P56559]	NM_005737
ENSG00000122872,ENSG00000179299,ENSG00000231395,ENSG00000122644	-1.73607	9.10295e-08	ARL4P,NSUN7,AC124914.3,ARL4A	NA	NM_001037164.1,NM_005738.3,NM_212460.2
ENSG00000162980	-0.270513	0.697473	ARL5A	ADP-ribosylation factor-like protein 5A [Source:UniProtKB/Swiss-Prot;Acc:Q9Y689]	NM_012097,NM_001037174,NM_177985
ENSG00000162980,ENSG00000232332	1.06163	0.0161977	ARL5A,RP3-481A17.1	NA	NM_177985.2,NM_001037174.1,NM_012097.3
ENSG00000170540	-0.135999	0.657479	ARL6IP1	ADP-ribosylation factor-like protein 6-interacting protein 1 (ARL-6-interacting protein 1)(Aip-1) [Source:UniProtKB/Swiss-Prot;Acc:Q15041]	NM_015161
ENSG00000182196	-1.02854	1.65108e-05	ARL6IP4	ADP-ribosylation factor-like protein 6-interacting protein 4 (ARL-6-interacting protein 4)(Aip-4)(SR-15)(SRp25)(SR-25)(HSP-975)(HSVI-binding protein) [Source:UniProtKB/Swiss-Prot;Acc:Q66PJ3]	NM_001002251,NM_016638,NM_018694,NM_001002252
ENSG00000144746	1.49695	2.14798e-06	ARL6IP5	PRA1 family protein 3 (ADP-ribosylation factor-like protein 6-interacting protein 5)(ARL-6-interacting protein 5)(Aip-5)(Glutamate transporter EAAC1-interacting protein)(GTRAP3-18)(Prenylated Rab acceptor protein 2)(Protein JWa)(Dermal papilla-derived protein 11)(JM5)(Putative MAPK-activating protein PM27)(Cytoskeleton-related vitamin A-responsive protein) [Source:UniProtKB/Swiss-Prot;Acc:O75915]	NM_006407
ENSG00000144746	0.466437	0.0760291	ARL6IP5	PRA1 family protein 3 (ADP-ribosylation factor-like protein 6-interacting protein 5)(ARL-6-interacting protein 5)(Aip-5)(Glutamate transporter EAAC1-interacting protein)(GTRAP3-18)(Prenylated Rab acceptor protein 2)(Protein JWa)(Dermal papilla-derived protein 11)(JM5)(Putative MAPK-activating protein PM27)(Cytoskeleton-related vitamin A-responsive protein) [Source:UniProtKB/Swiss-Prot;Acc:O75915]	NM_006407
ENSG00000177917	-0.713954	0.0593547	ARL6IP6	ADP-ribosylation factor-like protein 6-interacting protein 6 (ARL-6-interacting protein 6)(Aip-6)(Phosphonoformate immuno-associated protein 1) [Source:UniProtKB/Swiss-Prot;Acc:Q8N6S5]	NM_152522,NR_024526
ENSG00000143862	-0.544783	0.258553	ARL8A	ADP-ribosylation factor-like protein 8A (ADP-ribosylation factor-like protein 10B)(Novel small G protein indispensable for equal chromosome segregation 2) [Source:UniProtKB/Swiss-Prot;Acc:Q96BM9]	NM_138795
ENSG00000134108	0.850315	0.00467499	ARL8B	ADP-ribosylation factor-like protein 8B (ADP-ribosylation factor-like protein 10C)(Novel small G protein indispensable for equal chromosome segregation 1) [Source:UniProtKB/Swiss-Prot;Acc:Q9NVJ2]	NM_018184
ENSG00000134108	0.730029	0.0477428	ARL8B	ADP-ribosylation factor-like protein 8B (ADP-ribosylation factor-like protein 10C)(Novel small G protein indispensable for equal chromosome segregation 1) [Source:UniProtKB/Swiss-Prot;Acc:Q9NVJ2]	NM_018184
ENSG00000104442	1.1893	0.00479885	ARMC1	Armadillo repeat-containing protein 1 [Source:UniProtKB/Swiss-Prot;Acc:Q9NVT9]	NM_018120
ENSG00000118690	0.162352	0.943468	ARMC2	Armadillo repeat-containing protein 2 [Source:UniProtKB/Swiss-Prot;Acc:Q8NEN0]	NM_032131
ENSG00000105676	-0.518477	0.102139	ARMC6	Armadillo repeat-containing protein 6 [Source:UniProtKB/Swiss-Prot;Acc:Q6NXE6]	NM_033415
ENSG00000114098	-0.105978	0.790434	ARMC8	Armadillo repeat-containing protein 8 [Source:UniProtKB/Swiss-Prot;Acc:Q8IUR7]	NM_015396,NM_213654,NM_014154
ENSG00000135931,ENSG00000237039,ENSG00000233927,ENSG00000227097,ENSG00000227077	-0.0347911	0.896747	ARMC9,AC018738.2,RPS28,RPS28,AC107983.4	NA	NM_001031.4
ENSG00000143437	0.0387056	0.844186	ARNT	Aryl hydrocarbon receptor nuclear translocator (ARNT protein)(Class E basic helix-loop-helix protein 2)(bHLHe2)(Dioxin receptor, nuclear translocator)(Hypoxia-inducible factor 1 beta)(HIF-1 beta) [Source:UniProtKB/Swiss-Prot;Acc:P27540]	NM_001668,NM_178427,NM_178426
ENSG00000172379	-0.830887	0.0957358	ARNT2	Aryl hydrocarbon receptor nuclear translocator 2 (ARNT protein 2) [Source:UniProtKB/Swiss-Prot;Acc:Q9HBZ2]	NM_014862
ENSG00000133794	1.2413	8.71226e-09	ARNTL	Aryl hydrocarbon receptor nuclear translocator-like protein 1 (Brain and muscle ARNT-like 1)(Member of PAS protein 3)(Basic-helix-loop-helix-PAS protein MOP3)(bHLH-PAS protein JAP3) [Source:UniProtKB/Swiss-Prot;Acc:O00327]	NM_001178,NM_001030272,NM_001030273
ENSG00000130429	-0.303864	0.196713	ARPC1A	Actin-related protein 2/3 complex subunit 1A (SOP2-like protein) [Source:UniProtKB/Swiss-Prot;Acc:Q92747]	NM_005720
ENSG00000130429	-0.304672	0.372837	ARPC1A	Actin-related protein 2/3 complex subunit 1A (SOP2-like protein) [Source:UniProtKB/Swiss-Prot;Acc:Q92747]	NM_005720
ENSG00000163466	2.07107	8.75964e-14	ARPC2	Actin-related protein 2/3 complex subunit 2 (Arp2/3 complex 34 kDa subunit)(p34-ARC) [Source:UniProtKB/Swiss-Prot;Acc:O15144]	NM_152862,NM_005731
ENSG00000111229	0.891271	0.00228619	ARPC3	Actin-related protein 2/3 complex subunit 3 (Arp2/3 complex 21 kDa subunit)(p21-ARC) [Source:UniProtKB/Swiss-Prot;Acc:O15145]	NM_005719
ENSG00000111229,ENSG00000226284	0.672939	0.00599076	ARPC3,RP3-470L14.1	NA	NM_005719.2
ENSG00000214021	-0.226607	0.442224	ARPC4	Actin-related protein 2/3 complex subunit 4 (Arp2/3 complex 20 kDa subunit)(p20-ARC) [Source:UniProtKB/Swiss-Prot;Acc:P59998]	NM_001025930
ENSG00000162704	-0.568556	0.0671815	ARPC5	Actin-related protein 2/3 complex subunit 5 (Arp2/3 complex 16 kDa subunit)(p16-ARC) [Source:UniProtKB/Swiss-Prot;Acc:O15511]	NM_005717
ENSG00000136950	1.38414	5.24207e-06	ARPC5L	Actin-related protein 2/3 complex subunit 5-like protein (Arp2/3 complex 16 kDa subunit 2)(ARC16-2) [Source:UniProtKB/Swiss-Prot;Acc:Q9BPX5]	NM_030978
ENSG00000128989	-1.47143	3.01249e-06	ARPP19	cAMP-regulated phosphoprotein 19 (ARPP-19) [Source:UniProtKB/Swiss-Prot;Acc:P56211]	NM_006628
ENSG00000137486	0.219395	0.638625	ARRB1	Beta-arrestin-1 (Arrestin beta-1) [Source:UniProtKB/Swiss-Prot;Acc:P49407]	NM_004041,NM_020251
ENSG00000137486	-0.388057	0.149269	ARRB1	Beta-arrestin-1 (Arrestin beta-1) [Source:UniProtKB/Swiss-Prot;Acc:P49407]	NM_004041,NM_020251
ENSG00000141480	-1.34949	6.9413e-06	ARRB2	Beta-arrestin-2 (Arrestin beta-2) [Source:UniProtKB/Swiss-Prot;Acc:P32121]	NM_004313,NM_199004
ENSG00000197070	0.324601	0.324884	ARRDC1	Arrestin domain-containing protein 1 [Source:UniProtKB/Swiss-Prot;Acc:Q8N5I2]	NM_152285
ENSG00000113369	0.22835	0.644186	ARRDC3	Arrestin domain-containing protein 3 (TBP-2-like inducible membrane protein)(TLIMP) [Source:UniProtKB/Swiss-Prot;Acc:Q96B67]	NM_020801
ENSG00000006756	-0.133689	0.794627	ARSD	Arylsulfatase D Precursor (ASD)(EC 3.1.6.-) [Source:UniProtKB/Swiss-Prot;Acc:P51689]	NM_001669,NM_009589
ENSG00000205667	-0.322273	0.534715	ARSH	Arylsulfatase H (ASH)(EC 3.1.6.-) [Source:UniProtKB/Swiss-Prot;Acc:Q5FYA8]	NM_001011719
ENSG00000180801	1.02601	0.0592768	ARSJ	Arylsulfatase J Precursor (ASJ)(EC 3.1.6.-) [Source:UniProtKB/Swiss-Prot;Acc:Q5FYB0]	NM_024590
ENSG00000156219	-0.93574	0.148876	ART3	Ecto-ADP-ribosyltransferase 3 Precursor (EC 2.4.2.31)(NAD(P)(+)--arginine ADP-ribosyltransferase 3)(Mono(ADP-ribosyl)transferase 3) [Source:UniProtKB/Swiss-Prot;Acc:Q13508]	NM_001130016,NM_001179,NM_001130017
ENSG00000164307	-0.56612	0.0645075	ARTS-1	Endoplasmic reticulum aminopeptidase 1 (EC 3.4.11.-)(Adipocyte-derived leucine aminopeptidase)(A-LAP)(ARTS-1)(Aminopeptidase PILS)(Puromycin-insensitive leucyl-specific aminopeptidase)(PILS-AP)(Type 1 tumor necrosis factor receptor shedding aminopeptidase regulator) [Source:UniProtKB/Swiss-Prot;Acc:Q9NZ08]	NM_016442,NM_001040458
ENSG00000099889	0.665144	0.00880118	ARVCF	Armadillo repeat protein deleted in velo-cardio-facial syndrome [Source:UniProtKB/Swiss-Prot;Acc:O00192]	NM_001670
ENSG00000004848	-0.114537	0.889265	ARX	Homeobox protein ARX (Aristaless-related homeobox) [Source:UniProtKB/Swiss-Prot;Acc:Q96QS3]	NM_139058
ENSG00000214435	0.0786443	0.794178	AS3MT	Arsenite methyltransferase (EC 2.1.1.137)(S-adenosyl-L-methionine:arsenic(III) methyltransferase)(Methylarsonite methyltransferase) [Source:UniProtKB/Swiss-Prot;Acc:Q9HBK9]	NM_020682
ENSG00000104763	1.4781	0.000854341	ASAH1	Acid ceramidase Precursor (AC)(EC 3.5.1.23)(Acylsphingosine deacylase)(N-acylsphingosine amidohydrolase)(Putative 32 kDa heart protein)(PHP32) [Contains Acid ceramidase subunit alpha;Acid ceramidase subunit beta] [Source:UniProtKB/Swiss-Prot;Acc:Q13510]	NM_177924,NM_004315,NM_001127505
ENSG00000153317	2.72376	1.66509e-06	ASAP1	Arf-GAP with SH3 domain, ANK repeat and PH domain-containing protein 1 (130 kDa phosphatidylinositol 4,5-biphosphate-dependent ARF1 GTPase-activating protein)(PIP2-dependent ARF1 GAP)(ADP-ribosylation factor-directed GTPase-activating protein 1)(ARF GTPase-activating protein 1)(Development and differentiation-enhancing factor 1)(Differentiation-enhancing factor 1)(DEF-1) [Source:UniProtKB/Swiss-P…	NM_018482
ENSG00000153317	0.932082	0.0456188	ASAP1	Arf-GAP with SH3 domain, ANK repeat and PH domain-containing protein 1 (130 kDa phosphatidylinositol 4,5-biphosphate-dependent ARF1 GTPase-activating protein)(PIP2-dependent ARF1 GAP)(ADP-ribosylation factor-directed GTPase-activating protein 1)(ARF GTPase-activating protein 1)(Development and differentiation-enhancing factor 1)(Differentiation-enhancing factor 1)(DEF-1) [Source:UniProtKB/Swiss-P…	NM_018482
ENSG00000151693	1.89004	1.18917e-05	ASAP2	Arf-GAP with SH3 domain, ANK repeat and PH domain-containing protein 2 (Development and differentiation-enhancing factor 2)(Pyk2 C-terminus-associated protein)(PAP)(Paxillin-associated protein with ARFGAP activity 3)(PAG3) [Source:UniProtKB/Swiss-Prot;Acc:O43150]	NM_003887,NM_001135191
ENSG00000151693	0.610147	0.0800579	ASAP2	Arf-GAP with SH3 domain, ANK repeat and PH domain-containing protein 2 (Development and differentiation-enhancing factor 2)(Pyk2 C-terminus-associated protein)(PAP)(Paxillin-associated protein with ARFGAP activity 3)(PAG3) [Source:UniProtKB/Swiss-Prot;Acc:O43150]	NM_003887,NM_001135191
ENSG00000161664	-0.696442	0.0487419	ASB16	Ankyrin repeat and SOCS box protein 16 (ASB-16) [Source:UniProtKB/Swiss-Prot;Acc:Q96NS5]	NM_080863
ENSG00000005981	-0.317151	0.76059	ASB4	Ankyrin repeat and SOCS box protein 4 (ASB-4) [Source:UniProtKB/Swiss-Prot;Acc:Q9Y574]	NM_016116,NM_145872
ENSG00000177981	-1.24436	8.38159e-05	ASB8	Ankyrin repeat and SOCS box protein 8 (ASB-8) [Source:UniProtKB/Swiss-Prot;Acc:Q9H765]	NM_024095
ENSG00000112249,ENSG00000237178,ENSG00000226881,ENSG00000230618,ENSG00000236449,ENSG00000236534,ENSG00000163041	1.19525	0.0826676	ASCC3,AC019080.1,RP11-637B23.1,AC092905.10-1,AC018890.6,RP11-393H6.2,H3F3A	NA	NM_002107.3
ENSG00000183734	-0.766464	0.11744	ASCL2	Achaete-scute homolog 2 (Mash2)(HASH2) [Source:UniProtKB/Swiss-Prot;Acc:Q99929]	NM_005170
ENSG00000176009	0.276043	0.536211	ASCL3	Achaete-scute homolog 3 (bHLH transcriptional regulator Sgn-1) [Source:UniProtKB/Swiss-Prot;Acc:Q9NQ33]	NM_020646
ENSG00000111875	-0.548064	0.114382	ASF1A	Histone chaperone ASF1A (Anti-silencing function protein 1 homolog A)(hAsf1)(hAsf1a)(CCG1-interacting factor A)(CIA)(hCIA) [Source:UniProtKB/Swiss-Prot;Acc:Q9Y294]	NM_014034
ENSG00000141505	1.99255	1.8818e-07	ASGR1	Asialoglycoprotein receptor 1 (ASGP-R 1)(ASGPR 1)(Hepatic lectin H1) [Source:UniProtKB/Swiss-Prot;Acc:P07306]	NM_001671
ENSG00000129691	-0.44707	0.0554219	ASH2L	Set1/Ash2 histone methyltransferase complex subunit ASH2 (ASH2-like protein) [Source:UniProtKB/Swiss-Prot;Acc:Q9UBL3]	NM_004674,NM_001105214
ENSG00000126522	0.9546	0.0134708	ASL	Argininosuccinate lyase (ASAL)(EC 4.3.2.1)(Arginosuccinase) [Source:UniProtKB/Swiss-Prot;Acc:P04424]	NM_000048,NM_001024943,NM_001024944,NM_001024946
ENSG00000126522	0.291236	0.399214	ASL	Argininosuccinate lyase (ASAL)(EC 4.3.2.1)(Arginosuccinase) [Source:UniProtKB/Swiss-Prot;Acc:P04424]	NM_000048,NM_001024943,NM_001024944,NM_001024946
ENSG00000169093	-0.108784	0.675945	ASMTL	N-acetylserotonin O-methyltransferase-like protein (ASMTL) [Source:UniProtKB/Swiss-Prot;Acc:O95671]	NM_004192
ENSG00000198356	-0.258307	0.381546	ASNA1	Arsenical pump-driving ATPase (EC 3.6.3.16)(Arsenite-translocating ATPase)(Arsenical resistance ATPase)(Arsenite-transporting ATPase) [Source:UniProtKB/Swiss-Prot;Acc:O43681]	NM_004317
ENSG00000070669	-0.162899	0.435545	ASNS	Asparagine synthetase [glutamine-hydrolyzing] (EC 6.3.5.4)(Glutamine-dependent asparagine synthetase)(Cell cycle control protein TS11) [Source:UniProtKB/Swiss-Prot;Acc:P08243]	NM_183356,NM_001673,NM_133436
ENSG00000138381	0.779255	0.0284739	ASNSD1	Asparagine synthetase domain-containing protein 1 (HCV NS3-transactivated protein 1) [Source:UniProtKB/Swiss-Prot;Acc:Q9NWL6]	NM_019048
ENSG00000166183	-0.201019	0.630769	ASPG	60 kDa lysophospholipase (EC 3.1.1.5) [Includes L-asparaginase(EC 3.5.1.1)(L-asparagine amidohydrolase);Platelet-activating factor acetylhydrolase(PAF acetylhydrolase)(EC 3.1.1.47)] [Source:UniProtKB/Swiss-Prot;Acc:Q86U10]	NM_001080464
ENSG00000198363	-0.105801	0.728913	ASPH	Aspartyl/asparaginyl beta-hydroxylase (EC 1.14.11.16)(Aspartate beta-hydroxylase)(ASP beta-hydroxylase)(Peptide-aspartate beta-dioxygenase) [Source:UniProtKB/Swiss-Prot;Acc:Q12797]	NM_004318,NM_032466,NM_032468,NM_020164,NM_032467
ENSG00000174939	-0.97657	0.00110278	ASPHD1	Aspartate beta-hydroxylase domain-containing protein 1 (EC 1.14.11.-) [Source:UniProtKB/Swiss-Prot;Acc:Q5U4P2]	NM_198907,NM_181718
ENSG00000066279	-0.105329	0.664545	ASPM	Abnormal spindle-like microcephaly-associated protein (Abnormal spindle protein homolog)(Asp homolog) [Source:UniProtKB/Swiss-Prot;Acc:Q8IZT6]	NM_018136
ENSG00000162174	-0.164112	0.788367	ASRGL1	L-asparaginase (EC 3.5.1.1)(L-asparagine amidohydrolase)(Asparaginase-like protein 1) [Source:UniProtKB/Swiss-Prot;Acc:Q7L266]	NM_001083926,NM_025080
ENSG00000225308,ENSG00000227881,ENSG00000237437,ENSG00000217791,ENSG00000130707,ENSG00000215325	-0.368982	0.143279	ASSP11,ASSP5,RP11-562M8.2,AC025175.4-1,ASS1,AC132803.2-1	NA	NM_000050.4,NM_054012.3
ENSG00000188886	-0.865894	0.0515221	ASTL	Astacin-like metalloendopeptidase Precursor (EC 3.4.-.-)(Oocyte astacin)(Ovastacin) [Source:UniProtKB/Swiss-Prot;Acc:Q6HA08]	NM_001002036
ENSG00000171456	-0.0112807	0.962214	ASXL1	Putative Polycomb group protein ASXL1 (Additional sex combs-like protein 1) [Source:UniProtKB/Swiss-Prot;Acc:Q8IXJ9]	NM_015338
ENSG00000143970	0.387005	0.231133	ASXL2	Putative Polycomb group protein ASXL2 (Additional sex combs-like protein 2) [Source:UniProtKB/Swiss-Prot;Acc:Q76L83]	NM_018263
ENSG00000143970,ENSG00000218682,ENSG00000108515	0.459577	0.0809413	ASXL2,AC010150.1,ENO3	NA	NM_053013.2,NM_001976.3
ENSG00000197785	-1.03271	0.000974899	ATAD3A	ATPase family AAA domain-containing protein 3A [Source:UniProtKB/Swiss-Prot;Acc:Q9NVI7]	NM_018188
ENSG00000160072,ENSG00000197785	0.10954	0.694318	ATAD3B,ATAD3A	NA	NA
ENSG00000123268	-1.0949	4.1958e-05	ATF1	Cyclic AMP-dependent transcription factor ATF-1 (cAMP-dependent transcription factor ATF-1)(Activating transcription factor 1)(Protein TREB36) [Source:UniProtKB/Swiss-Prot;Acc:P18846]	NM_005171
ENSG00000115966	-0.0720425	0.898611	ATF2	Cyclic AMP-dependent transcription factor ATF-2 (cAMP-dependent transcription factor ATF-2)(Activating transcription factor 2)(cAMP response element-binding protein CRE-BP1)(HB16)(Cyclic AMP-responsive element-binding protein 2)(cAMP-responsive element-binding protein 2)(CREB-2) [Source:UniProtKB/Swiss-Prot;Acc:P15336]	NM_001880
ENSG00000162772	0.086387	0.797061	ATF3	Cyclic AMP-dependent transcription factor ATF-3 (cAMP-dependent transcription factor ATF-3)(Activating transcription factor 3) [Source:UniProtKB/Swiss-Prot;Acc:P18847]	NM_001030287,NM_001674,NM_004024,NM_001040619
ENSG00000128272	0.287526	0.133333	ATF4	Cyclic AMP-dependent transcription factor ATF-4 (cAMP-dependent transcription factor ATF-4)(Activating transcription factor 4)(DNA-binding protein TAXREB67)(Cyclic AMP-responsive element-binding protein 2)(cAMP-responsive element-binding protein 2)(CREB-2) [Source:UniProtKB/Swiss-Prot;Acc:P18848]	NM_001675,NM_182810
ENSG00000169136	-0.276097	0.796648	ATF5	Cyclic AMP-dependent transcription factor ATF-5 (cAMP-dependent transcription factor ATF-5)(Activating transcription factor 5)(Transcription factor ATFx) [Source:UniProtKB/Swiss-Prot;Acc:Q9Y2D1]	NM_012068
ENSG00000118217	-0.0461808	0.901191	ATF6	Cyclic AMP-dependent transcription factor ATF-6 alpha (cAMP-dependent transcription factor ATF-6 alpha)(Activating transcription factor 6 alpha)(ATF6-alpha) [Contains Processed cyclic AMP-dependent transcription factor ATF-6 alpha] [Source:UniProtKB/Swiss-Prot;Acc:P18850]	NM_007348
ENSG00000170653	-0.477215	0.22019	ATF7	Cyclic AMP-dependent transcription factor ATF-7 (cAMP-dependent transcription factor ATF-7)(Activating transcription factor 7)(Transcription factor ATF-A) [Source:UniProtKB/Swiss-Prot;Acc:P17544]	NM_001130060,NM_006856,NM_001130059
ENSG00000171681	0.266877	0.474833	ATF7IP	Activating transcription factor 7-interacting protein 1 (ATFa-associated modulator)(hAM)(ATF-interacting protein)(ATF-IP)(MBD1-containing chromatin-associated factor 1)(P621) [Source:UniProtKB/Swiss-Prot;Acc:Q6VMQ6]	NM_018179
ENSG00000152348	1.03428	0.00375665	ATG10	Autophagy-related protein 10 (APG10-like) [Source:UniProtKB/Swiss-Prot;Acc:Q9H0Y0]	NM_031482,NM_001131028
ENSG00000145782	-2.18226	6.23295e-10	ATG12	Autophagy-related protein 12 (APG12-like) [Source:UniProtKB/Swiss-Prot;Acc:O94817]	NM_004707
ENSG00000085978	0.0543144	0.864206	ATG16L1	Autophagy-related protein 16-1 (APG16-like 1) [Source:UniProtKB/Swiss-Prot;Acc:Q676U5]	NM_030803,NM_017974
ENSG00000168010	-1.36029	2.03861e-07	ATG16L2	Autophagy-related protein 16-2 (APG16-like 2)(WD repeat-containing protein 80) [Source:UniProtKB/Swiss-Prot;Acc:Q8NAA4]	NM_033388
ENSG00000144848	1.46103	0.00371541	ATG3	Autophagy-related protein 3 (APG3-like)(hApg3)(Protein PC3-96) [Source:UniProtKB/Swiss-Prot;Acc:Q9NT62]	NM_022488
ENSG00000101844	1.39346	0.0084536	ATG4A	Cysteine protease ATG4A (EC 3.4.22.-)(Autophagy-related protein 4 homolog A)(hAPG4A)(Autophagin-2)(Autophagy-related cysteine endopeptidase 2)(AUT-like 2 cysteine endopeptidase) [Source:UniProtKB/Swiss-Prot;Acc:Q8WYN0]	NM_052936,NM_178270
ENSG00000168397	-0.200651	0.544249	ATG4B	Cysteine protease ATG4B (EC 3.4.22.-)(Autophagy-related protein 4 homolog B)(hAPG4B)(Autophagin-1)(Autophagy-related cysteine endopeptidase 1)(AUT-like 1 cysteine endopeptidase) [Source:UniProtKB/Swiss-Prot;Acc:Q9Y4P1]	NM_178326,NM_013325
ENSG00000130734	0.870934	0.0305589	ATG4D	Cysteine protease ATG4D (EC 3.4.22.-)(Autophagy-related protein 4 homolog D)(Autophagin-4)(Autophagy-related cysteine endopeptidase 4)(AUT-like 4 cysteine endopeptidase) [Source:UniProtKB/Swiss-Prot;Acc:Q86TL0]	NM_032885
ENSG00000198925	0.456094	0.0125058	ATG9A	Autophagy-related protein 9A (APG9-like 1) [Source:UniProtKB/Swiss-Prot;Acc:Q7Z3C6]	NM_001077198,NM_024085
ENSG00000181652	0.0150105	0.984676	ATG9B	Autophagy-related protein 9B (APG9-like 2)(Nitric oxide synthase 3-overlapping antisense gene protein)(Protein sONE) [Source:UniProtKB/Swiss-Prot;Acc:Q674R7]	NM_173681
ENSG00000181652	-1.41982	0.00356005	ATG9B	Autophagy-related protein 9B (APG9-like 2)(Nitric oxide synthase 3-overlapping antisense gene protein)(Protein sONE) [Source:UniProtKB/Swiss-Prot;Acc:Q674R7]	NM_173681
ENSG00000142102	0.432508	0.339531	ATHL1	Acid trehalase-like protein 1 (EC 3.2.1.-) [Source:UniProtKB/Swiss-Prot;Acc:Q32M88]	NM_025092
ENSG00000142102	-0.275912	0.530751	ATHL1	Acid trehalase-like protein 1 (EC 3.2.1.-) [Source:UniProtKB/Swiss-Prot;Acc:Q32M88]	NM_025092
ENSG00000138363	0.512149	0.14048	ATIC	Bifunctional purine biosynthesis protein PURH [Includes Phosphoribosylaminoimidazolecarboxamide formyltransferase(EC 2.1.2.3)(5-aminoimidazole-4-carboxamide ribonucleotide formyltransferase)(AICAR transformylase);IMP cyclohydrolase(EC 3.5.4.10)(Inosinicase)(IMP synthetase)(ATIC)] [Source:UniProtKB/Swiss-Prot;Acc:P31939]	NM_004044
ENSG00000119787	1.12318	0.0122458	ATL2	Atlastin-2 (ADP-ribosylation factor-like protein 6-interacting protein 2)(ARL-6-interacting protein 2)(Aip-2) [Source:UniProtKB/Swiss-Prot;Acc:Q8NHH9]	NM_022374,NR_024191,NM_001135673
ENSG00000184743	2.24195	3.75699e-05	ATL3	Atlastin-3 [Source:UniProtKB/Swiss-Prot;Acc:Q6DD88]	NM_015459
ENSG00000184743,ENSG00000228589,ENSG00000118363	1.15384	0.00800468	ATL3,RP5-1053E7.1,SPCS2	NA	NM_014752.2
ENSG00000184743,ENSG00000228589,ENSG00000118363	1.07927	0.0403001	ATL3,RP5-1053E7.1,SPCS2	NA	NM_014752.2
ENSG00000149311	-0.252976	0.343826	ATM	Serine-protein kinase ATM (EC 2.7.11.1)(Ataxia telangiectasia mutated)(A-T, mutated) [Source:UniProtKB/Swiss-Prot;Acc:Q13315]	NM_000051,NM_138292
ENSG00000166454	-0.234249	0.706153	ATMIN	ATM interactor (ATM/ATR-substrate CHK2-interacting zinc finger protein)(ASCIZ)(Zinc finger protein 822) [Source:UniProtKB/Swiss-Prot;Acc:O43313]	NM_015251
ENSG00000177556	2.36476	0.000617145	ATOX1	Copper transport protein ATOX1 (Metal transport protein ATX1) [Source:UniProtKB/Swiss-Prot;Acc:O00244]	NM_004045
ENSG00000206190	-0.00546315	0.993123	ATP10A	Probable phospholipid-transporting ATPase VA (ATPVA)(EC 3.6.3.1)(ATPase class V type 10A)(Aminophospholipid translocase VA) [Source:UniProtKB/Swiss-Prot;Acc:O60312]	NM_024490
ENSG00000058063	-1.42124	6.88826e-06	ATP11B	Probable phospholipid-transporting ATPase IF (EC 3.6.3.1)(ATPase class VI type 11B)(ATPase IR) [Source:UniProtKB/Swiss-Prot;Acc:Q9Y2G3]	NM_014616
ENSG00000075673	0.857861	0.0123703	ATP12A	Potassium-transporting ATPase alpha chain 2 (EC 3.6.3.10)(Proton pump)(Non-gastric H(+)/K(+) ATPase subunit alpha) [Source:UniProtKB/Swiss-Prot;Acc:P54707]	NM_001676
ENSG00000105726	1.71482	0.000198841	ATP13A1	Probable cation-transporting ATPase 13A1 (EC 3.6.3.-) [Source:UniProtKB/Swiss-Prot;Acc:Q9HD20]	NM_020410
ENSG00000163399	1.71126	7.64118e-05	ATP1A1	Sodium/potassium-transporting ATPase subunit alpha-1 Precursor (Sodium pump subunit alpha-1)(EC 3.6.3.9)(Na(+)/K(+) ATPase alpha-1 subunit) [Source:UniProtKB/Swiss-Prot;Acc:P05023]	NM_000701,NM_001160233,NM_001160234
ENSG00000163399	0.939191	0.000934706	ATP1A1	Sodium/potassium-transporting ATPase subunit alpha-1 Precursor (Sodium pump subunit alpha-1)(EC 3.6.3.9)(Na(+)/K(+) ATPase alpha-1 subunit) [Source:UniProtKB/Swiss-Prot;Acc:P05023]	NM_000701,NM_001160233,NM_001160234
ENSG00000105409	-0.709313	0.081959	ATP1A3	Sodium/potassium-transporting ATPase subunit alpha-3 (Sodium pump subunit alpha-3)(EC 3.6.3.9)(Na(+)/K(+) ATPase alpha-3 subunit)(Na(+)/K(+) ATPase alpha(III) subunit) [Source:UniProtKB/Swiss-Prot;Acc:P13637]	NM_152296
ENSG00000143153	0.980913	0.0298133	ATP1B1	Sodium/potassium-transporting ATPase subunit beta-1 (Sodium/potassium-dependent ATPase subunit beta-1) [Source:UniProtKB/Swiss-Prot;Acc:P05026]	NM_001677,NM_001001787
ENSG00000069849,ENSG00000217407	2.50659	1.80588e-08	ATP1B3,AC012498.10-1	NA	NM_001679.2
ENSG00000174437	1.02408	0.000739978	ATP2A2	Sarcoplasmic/endoplasmic reticulum calcium ATPase 2 (SERCA2)(EC 3.6.3.8)(Calcium pump 2)(Calcium-transporting ATPase sarcoplasmic reticulum type, slow twitch skeletal muscle isoform)(SR Ca(2+)-ATPase 2)(Endoplasmic reticulum class 1/2 Ca(2+) ATPase) [Source:UniProtKB/Swiss-Prot;Acc:P16615]	NM_001681,NM_170665,NM_001135765
ENSG00000074370	-0.737526	0.00172479	ATP2A3	Sarcoplasmic/endoplasmic reticulum calcium ATPase 3 (SERCA3)(EC 3.6.3.8)(Calcium pump 3)(SR Ca(2+)-ATPase 3) [Source:UniProtKB/Swiss-Prot;Acc:Q93084]	NM_174955,NM_174957,NM_005173,NM_174954,NM_174953,NM_174958,NM_174956
ENSG00000070961	0.292269	0.621486	ATP2B1	Plasma membrane calcium-transporting ATPase 1 (PMCA1)(EC 3.6.3.8)(Plasma membrane calcium pump isoform 1)(Plasma membrane calcium ATPase isoform 1) [Source:UniProtKB/Swiss-Prot;Acc:P20020]	NM_001682,NM_001001323
ENSG00000070961	0.0805744	0.876346	ATP2B1	Plasma membrane calcium-transporting ATPase 1 (PMCA1)(EC 3.6.3.8)(Plasma membrane calcium pump isoform 1)(Plasma membrane calcium ATPase isoform 1) [Source:UniProtKB/Swiss-Prot;Acc:P20020]	NM_001682,NM_001001323
ENSG00000067842	-0.094806	0.927386	ATP2B3	Plasma membrane calcium-transporting ATPase 3 (PMCA3)(EC 3.6.3.8)(Plasma membrane calcium ATPase isoform 3)(Plasma membrane calcium pump isoform 3) [Source:UniProtKB/Swiss-Prot;Acc:Q16720]	NM_021949,NM_001001344
ENSG00000058668	1.81001	3.41117e-09	ATP2B4	Plasma membrane calcium-transporting ATPase 4 (PMCA4)(EC 3.6.3.8)(Plasma membrane calcium ATPase isoform 4)(Plasma membrane calcium pump isoform 4)(Matrix-remodeling-associated protein 1) [Source:UniProtKB/Swiss-Prot;Acc:P23634]	NM_001684,NM_001001396
ENSG00000064270	-0.143896	0.853262	ATP2C2	Calcium-transporting ATPase type 2C member 2 (ATPase 2C2)(EC 3.6.3.8)(Secretory pathway Ca(2+)-ATPase 2) [Source:UniProtKB/Swiss-Prot;Acc:O75185]	NM_014861
ENSG00000110955	0.675321	0.064799	ATP5B	ATP synthase subunit beta, mitochondrial Precursor (EC 3.6.3.14) [Source:UniProtKB/Swiss-Prot;Acc:P06576]	NM_001686
ENSG00000165629	0.705877	0.0206633	ATP5C1	ATP synthase subunit gamma, mitochondrial Precursor (F-ATPase gamma subunit) [Source:UniProtKB/Swiss-Prot;Acc:P36542]	NM_001001973,NM_005174
ENSG00000099624	-0.629027	0.00767049	ATP5D	ATP synthase subunit delta, mitochondrial Precursor (F-ATPase delta subunit) [Source:UniProtKB/Swiss-Prot;Acc:P30049]	NM_001001975,NM_001687
ENSG00000124172,ENSG00000180389	-0.522259	0.0206106	ATP5E,ATP5EP2	NA	NM_001001977.1,NM_006886.2
ENSG00000116459,ENSG00000213308	1.17678	0.000110156	ATP5F1,AC025287.8-4	NA	NM_001688.4
ENSG00000154518	-0.31137	0.0991823	ATP5G3	ATP synthase lipid-binding protein, mitochondrial Precursor (ATP synthase proteolipid P3)(ATPase protein 9)(ATPase subunit c) [Source:UniProtKB/Swiss-Prot;Acc:P48201]	NM_001002258,NM_001689
ENSG00000169020	-0.715227	0.0315683	ATP5I	ATP synthase subunit e, mitochondrial [Source:UniProtKB/Swiss-Prot;Acc:P56385]	NM_007100
ENSG00000154723	-0.684456	0.16067	ATP5J	ATP synthase-coupling factor 6, mitochondrial Precursor (ATPase subunit F6) [Source:UniProtKB/Swiss-Prot;Acc:P18859]	NM_001003697,NM_001003703,NM_001685,NM_001003696,NM_001003701
ENSG00000125375	0.681124	0.223125	ATP5S	ATP synthase subunit s, mitochondrial Precursor (ATP synthase-coupling factor B)(Mitochondrial ATP synthase regulatory component factor B) [Source:UniProtKB/Swiss-Prot;Acc:Q99766]	NM_001003803,NM_001003805,NM_015684
ENSG00000105341	-0.251259	0.449672	ATP5SL	ATP synthase subunit s-like protein [Source:UniProtKB/Swiss-Prot;Acc:Q9NW81]	NM_018035
ENSG00000071553	2.35289	9.61196e-09	ATP6AP1	V-type proton ATPase subunit S1 Precursor (V-ATPase subunit S1)(Vacuolar proton pump subunit S1)(V-ATPase S1 accessory protein)(V-ATPase Ac45 subunit)(Protein XAP-3) [Source:UniProtKB/Swiss-Prot;Acc:Q15904]	NM_001183
ENSG00000205464	-0.429793	0.147352	ATP6AP1L	V-type proton ATPase subunit S1-like protein (Vacuolar proton pump subunit S1-like protein) [Source:UniProtKB/Swiss-Prot;Acc:Q52LC2]	NM_001017971
ENSG00000185344,ENSG00000197653	0.37566	0.379732	ATP6V0A2,DNAH10	NA	NA
ENSG00000117410	0.920092	1.97141e-05	ATP6V0B	V-type proton ATPase 21 kDa proteolipid subunit (V-ATPase 21 kDa proteolipid subunit)(Vacuolar proton pump 21 kDa proteolipid subunit)(HATPL) [Source:UniProtKB/Swiss-Prot;Acc:Q99437]	NM_004047,NM_001039457
ENSG00000159720	-0.53287	0.016638	ATP6V0D1	V-type proton ATPase subunit d 1 (V-ATPase subunit d 1)(Vacuolar proton pump subunit d 1)(V-ATPase AC39 subunit)(V-ATPase 40 kDa accessory protein)(P39)(32 kDa accessory protein) [Source:UniProtKB/Swiss-Prot;Acc:P61421]	NM_004691
ENSG00000171130	1.04811	0.00927149	ATP6V0E2	V-type proton ATPase subunit e 2 (V-ATPase subunit e 2)(Vacuolar proton pump subunit e 2)(Lysosomal 9 kDa H(+)-transporting ATPase V0 subunit e2) [Source:UniProtKB/Swiss-Prot;Acc:Q8NHE4]	NM_001100592,NM_145230
ENSG00000171130	0.269033	0.322247	ATP6V0E2	V-type proton ATPase subunit e 2 (V-ATPase subunit e 2)(Vacuolar proton pump subunit e 2)(Lysosomal 9 kDa H(+)-transporting ATPase V0 subunit e2) [Source:UniProtKB/Swiss-Prot;Acc:Q8NHE4]	NM_001100592,NM_145230
ENSG00000114573	1.08989	0.00629057	ATP6V1A	V-type proton ATPase catalytic subunit A (V-ATPase subunit A)(EC 3.6.3.14)(Vacuolar proton pump subunit alpha)(V-ATPase 69 kDa subunit)(Vacuolar ATPase isoform VA68) [Source:UniProtKB/Swiss-Prot;Acc:P38606]	NM_001690
ENSG00000155097	0.785919	0.000361366	ATP6V1C1	V-type proton ATPase subunit C 1 (V-ATPase subunit C 1)(Vacuolar proton pump subunit C 1) [Source:UniProtKB/Swiss-Prot;Acc:P21283]	NM_001695
ENSG00000100554	0.851734	0.00992706	ATP6V1D	V-type proton ATPase subunit D (V-ATPase subunit D)(Vacuolar proton pump subunit D)(V-ATPase 28 kDa accessory protein) [Source:UniProtKB/Swiss-Prot;Acc:Q9Y5K8]	NM_015994
ENSG00000131100	-0.362934	0.119719	ATP6V1E1	V-type proton ATPase subunit E 1 (V-ATPase subunit E 1)(Vacuolar proton pump subunit E 1)(V-ATPase 31 kDa subunit)(P31) [Source:UniProtKB/Swiss-Prot;Acc:P36543]	NM_001039366,NM_001039367,NM_001696
ENSG00000131100,ENSG00000225099	2.2832	3.75661e-06	ATP6V1E1,RP5-848E13.1	NA	NM_001039367.1,NM_001039366.1,NM_001696.3
ENSG00000171142	-0.177792	0.781376	ATP6V1E2	V-type proton ATPase subunit E 2 (V-ATPase subunit E 2)(Vacuolar proton pump subunit E 2) [Source:UniProtKB/Swiss-Prot;Acc:Q96A05]	NM_080653
ENSG00000128524	0.116826	0.511402	ATP6V1F	V-type proton ATPase subunit F (V-ATPase subunit F)(Vacuolar proton pump subunit F)(V-ATPase 14 kDa subunit) [Source:UniProtKB/Swiss-Prot;Acc:Q16864]	NM_004231
ENSG00000136888	2.02038	2.71257e-08	ATP6V1G1	V-type proton ATPase subunit G 1 (V-ATPase subunit G 1)(Vacuolar proton pump subunit G 1)(V-ATPase 13 kDa subunit 1)(Vacuolar proton pump subunit M16) [Source:UniProtKB/Swiss-Prot;Acc:O75348]	NM_004888
ENSG00000123191	0.0366077	0.940026	ATP7B	Copper-transporting ATPase 2 (EC 3.6.3.4)(Copper pump 2)(Wilson disease-associated protein) [Contains WND/140 kDa] [Source:UniProtKB/Swiss-Prot;Acc:P35670]	NM_000053,NM_001005918
ENSG00000081923	-0.169138	0.667459	ATP8B1	Probable phospholipid-transporting ATPase IC (EC 3.6.3.1)(Familial intrahepatic cholestasis type 1)(ATPase class I type 8B member 1) [Source:UniProtKB/Swiss-Prot;Acc:O43520]	NM_005603
ENSG00000130270	-1.1355	0.00466357	ATP8B3	Probable phospholipid-transporting ATPase IK (EC 3.6.3.1)(ATPase class I type 8B member 3) [Source:UniProtKB/Swiss-Prot;Acc:O60423]	NM_138813
ENSG00000054793	1.1948	0.077302	ATP9A	Probable phospholipid-transporting ATPase IIA (EC 3.6.3.1)(ATPase class II type 9A)(ATPase IIA) [Source:UniProtKB/Swiss-Prot;Acc:O75110]	NM_006045
ENSG00000123472	0.481697	0.430875	ATPAF1	ATP synthase mitochondrial F1 complex assembly factor 1 Precursor (ATP11 homolog) [Source:UniProtKB/Swiss-Prot;Acc:Q5TC12]	NM_022745,NM_001042546
ENSG00000123472	-0.255379	0.376376	ATPAF1	ATP synthase mitochondrial F1 complex assembly factor 1 Precursor (ATP11 homolog) [Source:UniProtKB/Swiss-Prot;Acc:Q5TC12]	NM_022745,NM_001042546
ENSG00000172508	-0.602406	0.0463275	ATPGD1	ATP-grasp domain-containing protein 1 [Source:UniProtKB/Swiss-Prot;Acc:A5YM72]	NM_020811
ENSG00000130770	-0.303305	0.0562394	ATPIF1	ATPase inhibitor, mitochondrial Precursor [Source:UniProtKB/Swiss-Prot;Acc:Q9UII2]	NM_016311,NM_178190,NM_178191
ENSG00000164053	0.58771	0.224687	ATRIP	ATR-interacting protein (ATM and Rad3-related-interacting protein) [Source:UniProtKB/Swiss-Prot;Acc:Q8WXE1]	NM_130384,NM_032166
ENSG00000088812	0.00243124	0.993104	ATRN	Attractin Precursor (Mahogany homolog)(DPPT-L) [Source:UniProtKB/Swiss-Prot;Acc:O75882]	NM_139322,NM_139321
ENSG00000130638	0.36806	0.376416	ATXN10	Ataxin-10 (Spinocerebellar ataxia type 10 protein)(Brain protein E46 homolog) [Source:UniProtKB/Swiss-Prot;Acc:Q9UBB4]	NM_013236
ENSG00000224470	0.801349	0.039343	ATXN1L	Ataxin-1-like (Brother of ataxin-1) [Source:UniProtKB/Swiss-Prot;Acc:P0C7T5]	NM_001137675
ENSG00000204842	0.141223	0.722367	ATXN2	Ataxin-2 (Spinocerebellar ataxia type 2 protein)(Trinucleotide repeat-containing gene 13 protein) [Source:UniProtKB/Swiss-Prot;Acc:Q99700]	NM_002973
ENSG00000162650	-0.517497	0.77835	ATXN7L2	Ataxin-7-like protein 2 [Source:UniProtKB/Swiss-Prot;Acc:Q5T6C5]	NM_153340
ENSG00000087152	-0.837489	0.0382376	ATXN7L3	Ataxin-7-like protein 3 (SAGA-associated factor 11 homolog) [Source:UniProtKB/Swiss-Prot;Acc:Q14CW9]	NM_020218,NM_001098833
ENSG00000148090	-1.19904	0.000228699	AUH	Methylglutaconyl-CoA hydratase, mitochondrial Precursor (EC 4.2.1.18)(AU-specific RNA-binding enoyl-CoA hydratase)(AU-binding protein/enoyl-CoA hydratase) [Source:UniProtKB/Swiss-Prot;Acc:Q13825]	NM_001698
ENSG00000115307	0.608161	0.0449138	AUP1	Ancient ubiquitous protein 1 [Source:UniProtKB/Swiss-Prot;Acc:Q9Y679]	NM_181575
ENSG00000087586	-0.618943	0.00664977	AURKA	Serine/threonine-protein kinase 6 (EC 2.7.11.1)(Aurora kinase A)(Aurora-A)(Serine/threonine kinase 15)(Aurora/IPL1-related kinase 1)(Aurora-related kinase 1)(hARK1)(Breast tumor-amplified kinase) [Source:UniProtKB/Swiss-Prot;Acc:O14965]	NM_198437,NM_198436,NM_198435,NM_003600,NM_198434,NM_198433
ENSG00000175756	-0.0443279	0.851257	AURKAIP1	Aurora kinase A-interacting protein (AURKA-interacting protein) [Source:UniProtKB/Swiss-Prot;Acc:Q9NWT8]	NM_017900,NM_001127229,NM_001127230
ENSG00000175756	-0.0818045	0.805873	AURKAIP1	Aurora kinase A-interacting protein (AURKA-interacting protein) [Source:UniProtKB/Swiss-Prot;Acc:Q9NWT8]	NM_017900,NM_001127229,NM_001127230
ENSG00000178999	-1.05285	2.61579e-08	AURKB	Serine/threonine-protein kinase 12 (EC 2.7.11.1)(Aurora-B)(Aurora- and Ipl1-like midbody-associated protein 1)(AIM-1)(Aurora/IPL1-related kinase 2)(Aurora-related kinase 2)(STK-1) [Source:UniProtKB/Swiss-Prot;Acc:Q96GD4]	NM_004217
ENSG00000105778	-0.385449	0.632023	AVL9	Late secretory pathway protein AVL9 homolog [Source:UniProtKB/Swiss-Prot;Acc:Q8NBF6]	NM_015060
ENSG00000105778,ENSG00000122642	-0.0608816	0.888565	AVL9,FKBP9	NA	NM_007270.3
ENSG00000119986	-1.31401	3.05659e-06	AVPI1	Arginine vasopressin-induced protein 1 (AVP-induced protein 1) [Source:UniProtKB/Swiss-Prot;Acc:Q5T686]	NM_021732
ENSG00000198049	-1.19872	0.0136925	AVPR1B	Vasopressin V1b receptor (AVPR V1b)(V1bR)(Vasopressin V3 receptor)(AVPR V3)(Antidiuretic hormone receptor 1b) [Source:UniProtKB/Swiss-Prot;Acc:P47901]	NM_000707
ENSG00000126895	-0.279355	0.375977	AVPR2	Vasopressin V2 receptor (AVPR V2)(Renal-type arginine vasopressin receptor)(Antidiuretic hormone receptor) [Source:UniProtKB/Swiss-Prot;Acc:P30518]	NR_027419,NM_001146151,NM_000054
ENSG00000103126	-0.374943	0.212874	AXIN1	Axin-1 (Axis inhibition protein 1)(hAxin) [Source:UniProtKB/Swiss-Prot;Acc:O15169]	NM_003502,NM_181050
ENSG00000168646	0.134404	0.819139	AXIN2	Axin-2 (Axis inhibition protein 2)(Conductin)(Axin-like protein)(Axil) [Source:UniProtKB/Swiss-Prot;Acc:Q9Y2T1]	NM_004655
ENSG00000167601	-1.63951	2.39635e-15	AXL	Tyrosine-protein kinase receptor UFO Precursor (EC 2.7.10.1)(AXL oncogene) [Source:UniProtKB/Swiss-Prot;Acc:P30530]	NM_021913,NM_001699
ENSG00000087253	0.587194	0.0169834	AYTL1	Lysophosphatidylcholine acyltransferase 2 (LPC acyltransferase 2)(LPCAT-2)(EC 2.3.1.-)(1-alkylglycerophosphocholine O-acetyltransferase)(EC 2.3.1.67)(Acetyl-CoA:lyso-platelet-activating factor acetyltransferase)(Acetyl-CoA:lyso-PAF acetyltransferase)(Lyso-PAF acetyltransferase)(LysoPAFAT)(1-acylglycerophosphocholine O-acyltransferase)(EC 2.3.1.23)(Acyltransferase-like 1) [Source:UniProtKB/Swiss-P…	NM_017839
ENSG00000153395	1.46432	2.42644e-05	AYTL2	Lysophosphatidylcholine acyltransferase 1 (LysoPC acyltransferase 1)(LPC acyltransferase 1)(LPCAT-1)(EC 2.3.1.-)(1-alkylglycerophosphocholine O-acetyltransferase)(EC 2.3.1.67)(Acetyl-CoA:lyso-platelet-activating factor acetyltransferase)(Acetyl-CoA:lyso-PAF acetyltransferase)(Lyso-PAF acetyltransferase)(LysoPAFAT)(1-acylglycerophosphocholine O-acyltransferase)(EC 2.3.1.23)(Acyltransferase-like 2)…	NM_024830
ENSG00000163512	-1.08742	6.89393e-05	AZI2	5-azacytidine-induced protein 2 (NF-kappa-B-activating kinase-associated protein 1)(Nak-associated protein 1)(TILP) [Source:UniProtKB/Swiss-Prot;Acc:Q9H6S1]	NM_022461,NM_001134433,NM_001134432
ENSG00000155096	0.0140811	0.941683	AZIN1	Antizyme inhibitor 1 (AZI)(Ornithine decarboxylase antizyme inhibitor) [Source:UniProtKB/Swiss-Prot;Acc:O14977]	NM_148174,NM_015878
ENSG00000235155,ENSG00000235863,ENSG00000236802,ENSG00000226936,ENSG00000206285	-0.962364	0.0135489	B3GALT4,B3GALT4,B3GALT4,B3GALT4,B3GALT4	NA	NM_003782.3
ENSG00000176022	2.09733	5.87632e-07	B3GALT6	Beta-1,3-galactosyltransferase 6 (beta 3GalT6)(EC 2.4.1.134)(Galactosylxylosylprotein 3-beta-galactosyltransferase)(UDP-Gal:betaGal beta 1,3-galactosyltransferase polypeptide 6)(Galactosyltransferase II)(GAG GalTII) [Source:UniProtKB/Swiss-Prot;Acc:Q96L58]	NM_080605
ENSG00000109956	0.571537	0.166417	B3GAT1	Galactosylgalactosylxylosylprotein 3-beta-glucuronosyltransferase 1 (EC 2.4.1.135)(Beta-1,3-glucuronyltransferase 1)(Glucuronosyltransferase-P)(GlcAT-P)(UDP-GlcUA:glycoprotein beta-1,3-glucuronyltransferase)(GlcUAT-P) [Source:UniProtKB/Swiss-Prot;Acc:Q9P2W7]	NM_054025,NM_018644
ENSG00000149541	1.49285	4.28871e-09	B3GAT3	Galactosylgalactosylxylosylprotein 3-beta-glucuronosyltransferase 3 (EC 2.4.1.135)(Beta-1,3-glucuronyltransferase 3)(Glucuronosyltransferase-I)(GlcAT-I)(UDP-GlcUA:Gal beta-1,3-Gal-R glucuronyltransferase)(GlcUAT-I) [Source:UniProtKB/Swiss-Prot;Acc:O94766]	NM_012200
ENSG00000179913	0.977341	0.00693022	B3GNT3	UDP-GlcNAc:betaGal beta-1,3-N-acetylglucosaminyltransferase 3 (Beta3Gn-T3)(BGnT-3)(EC 2.4.1.-)(Core 1 extending beta-1,3-N-acetylglucosaminyltransferase)(Core1-beta3GlcNAcT)(Beta-1,3-galactosyltransferase 8)(Beta-1,3-GalTase 8)(Beta3Gal-T8)(b3Gal-T8)(Beta-3-Gx-T8)(UDP-galactose:beta-N-acetylglucosamine beta-1,3-galactosyltransferase 8)(UDP-Gal:beta-GlcNAc beta-1,3-galactosyltransferase 8) [Source…	NM_014256
ENSG00000176383	0.19111	0.559406	B3GNT4	UDP-GlcNAc:betaGal beta-1,3-N-acetylglucosaminyltransferase 4 (Beta-1,3-N-acetylglucosaminyltransferase-4)(Beta3Gn-T4)(BGnT-4)(EC 2.4.1.-) [Source:UniProtKB/Swiss-Prot;Acc:Q9C0J1]	NM_030765
ENSG00000198488	-1.35795	0.000317937	B3GNT6	UDP-GlcNAc:betaGal beta-1,3-N-acetylglucosaminyltransferase 6 (Beta-1,3-N-acetylglucosaminyltransferase-6)(Beta3Gn-T6)(BGnT-6)(EC 2.4.1.-)(Core 3 synthase) [Source:UniProtKB/Swiss-Prot;Acc:Q6ZMB0]	NM_138706
ENSG00000135454	1.19925	0.00217976	B4GALNT1	Beta-1,4 N-acetylgalactosaminyltransferase 1 (EC 2.4.1.92)((N-acetylneuraminyl)-galactosylglucosylceramide)(GM2/GD2 synthase)(GalNAc-T) [Source:UniProtKB/Swiss-Prot;Acc:Q00973]	NM_001478
ENSG00000139044	0.162991	0.838819	B4GALNT3	N-acetyl-beta-glucosaminyl-glycoprotein 4-beta-N-acetylgalactosaminyltransferase 2 (NGalNAc-T2)(EC 2.4.1.244)(Beta-1,4-N-acetylgalactosaminyltransferase III)(Beta4GalNAc-T3)(Beta4GalNAcT3) [Source:UniProtKB/Swiss-Prot;Acc:Q6L9W6]	NM_173593
ENSG00000139044	-0.0405177	0.94368	B4GALNT3	N-acetyl-beta-glucosaminyl-glycoprotein 4-beta-N-acetylgalactosaminyltransferase 2 (NGalNAc-T2)(EC 2.4.1.244)(Beta-1,4-N-acetylgalactosaminyltransferase III)(Beta4GalNAc-T3)(Beta4GalNAcT3) [Source:UniProtKB/Swiss-Prot;Acc:Q6L9W6]	NM_173593
ENSG00000086062	2.46385	9.84405e-12	B4GALT1	Beta-1,4-galactosyltransferase 1 (Beta-1,4-GalTase 1)(Beta4Gal-T1)(b4Gal-T1)(EC 2.4.1.-)(UDP-galactose:beta-N-acetylglucosamine beta-1,4-galactosyltransferase 1)(UDP-Gal:beta-GlcNAc beta-1,4-galactosyltransferase 1) [Includes Lactose synthase A protein(EC 2.4.1.22);N-acetyllactosamine synthase(EC 2.4.1.90)(Nal synthetase);Beta-N-acetylglucosaminylglycopeptide beta-1,4-galactosyltransferase(EC 2.4…	NM_001497
ENSG00000117411	-0.551631	0.00882826	B4GALT2	Beta-1,4-galactosyltransferase 2 (Beta-1,4-GalTase 2)(Beta4Gal-T2)(b4Gal-T2)(EC 2.4.1.-)(UDP-galactose:beta-N-acetylglucosamine beta-1,4-galactosyltransferase 2)(UDP-Gal:beta-GlcNAc beta-1,4-galactosyltransferase 2) [Includes Lactose synthase A protein(EC 2.4.1.22);N-acetyllactosamine synthase(EC 2.4.1.90)(Nal synthetase);Beta-N-acetylglucosaminylglycopeptide beta-1,4-galactosyltransferase(EC 2.4…	NM_001005417,NM_003780
ENSG00000158850	0.75027	0.0207413	B4GALT3	Beta-1,4-galactosyltransferase 3 (Beta-1,4-GalTase 3)(Beta4Gal-T3)(b4Gal-T3)(EC 2.4.1.-)(UDP-galactose:beta-N-acetylglucosamine beta-1,4-galactosyltransferase 3)(UDP-Gal:beta-GlcNAc beta-1,4-galactosyltransferase 3) [Includes N-acetyllactosamine synthase(EC 2.4.1.90)(Nal synthetase);Beta-N-acetylglucosaminylglycopeptide beta-1,4-galactosyltransferase(EC 2.4.1.38);Beta-N-acetylglucosaminyl-glycoli…	NM_003779
ENSG00000158470	1.33937	0.00201049	B4GALT5	Beta-1,4-galactosyltransferase 5 (Beta-1,4-GalTase 5)(Beta4Gal-T5)(b4Gal-T5)(EC 2.4.1.-)(UDP-galactose:beta-N-acetylglucosamine beta-1,4-galactosyltransferase 5)(UDP-Gal:beta-GlcNAc beta-1,4-galactosyltransferase 5)(Beta-1,4-GalT II) [Source:UniProtKB/Swiss-Prot;Acc:O43286]	NM_004776
ENSG00000027847	0.130051	0.890116	B4GALT7	Beta-1,4-galactosyltransferase 7 (Beta-1,4-GalTase 7)(Beta4Gal-T7)(b4Gal-T7)(EC 2.4.1.-)(UDP-galactose:beta-N-acetylglucosamine beta-1,4-galactosyltransferase 7)(UDP-Gal:beta-GlcNAc beta-1,4-galactosyltransferase 7) [Includes Xylosylprotein 4-beta-galactosyltransferase(EC 2.4.1.133)(UDP-galactose:beta-xylose beta-1,4-galactosyltransferase)(Xylosylprotein beta-1,4-galactosyltransferase)(XGPT)(Prot…	NM_007255
ENSG00000136881	-0.604492	0.348554	BAAT	Bile acid-CoA:amino acid N-acyltransferase (BAT)(BACAT)(EC 2.3.1.65)(Glycine N-choloyltransferase)(Long-chain fatty-acyl-CoA hydrolase)(EC 3.1.2.2) [Source:UniProtKB/Swiss-Prot;Acc:Q14032]	NM_001701,NM_001127610
ENSG00000186318	-0.241756	0.307979	BACE1	Beta-secretase 1 Precursor (EC 3.4.23.46)(Beta-site amyloid precursor protein cleaving enzyme 1)(Beta-site APP cleaving enzyme 1)(Membrane-associated aspartic protease 2)(Memapsin-2)(Aspartyl protease 2)(Asp 2)(ASP2) [Source:UniProtKB/Swiss-Prot;Acc:P56817]	NM_012104,NM_138972,NM_138971,NM_138973
ENSG00000182240	1.5196	3.8714e-07	BACE2	Beta-secretase 2 Precursor (EC 3.4.23.45)(Beta-site APP-cleaving enzyme 2)(Aspartyl protease 1)(Asp 1)(ASP1)(Membrane-associated aspartic protease 1)(Memapsin-1)(Aspartic-like protease 56 kDa)(Down region aspartic protease) [Source:UniProtKB/Swiss-Prot;Acc:Q9Y5Z0]	NM_012105,NM_138991,NM_138992
ENSG00000156273	-0.0515561	0.820253	BACH1	Transcription regulator protein BACH1 (BTB and CNC homolog 1)(HA2303) [Source:UniProtKB/Swiss-Prot;Acc:O14867]	NM_001186,NM_206866,NR_027655
ENSG00000002330	-0.739501	3.87506e-05	BAD	Bcl2 antagonist of cell death (BAD)(Bcl-2-binding component 6)(Bcl-2-like protein 8)(Bcl2-L-8)(Bcl-XL/Bcl-2-associated death promoter) [Source:UniProtKB/Swiss-Prot;Acc:Q92934]	NM_004322,NM_032989
ENSG00000107262	-1.01029	5.22475e-06	BAG1	BAG family molecular chaperone regulator 1 (BAG-1)(Bcl-2-associated athanogene 1)(Glucocorticoid receptor-associated protein RAP46) [Source:UniProtKB/Swiss-Prot;Acc:Q99933]	NM_004323
ENSG00000151929	0.137186	0.574414	BAG3	BAG family molecular chaperone regulator 3 (BAG-3)(Bcl-2-associated athanogene 3)(Bcl-2-binding protein Bis)(Docking protein CAIR-1) [Source:UniProtKB/Swiss-Prot;Acc:O95817]	NM_004281
ENSG00000166170	0.317682	0.253264	BAG5	BAG family molecular chaperone regulator 5 (BAG-5)(Bcl-2-associated athanogene 5) [Source:UniProtKB/Swiss-Prot;Acc:Q9UL15]	NM_001015049,NM_001015048,NM_004873
ENSG00000171282	-0.0248888	0.961251	BAHCC1	BAH and coiled-coil domain-containing protein 1 (Bromo adjacent homology domain-containing protein 2)(BAH domain-containing protein 2) [Source:UniProtKB/Swiss-Prot;Acc:Q9P281]	NM_001080519
ENSG00000171282	-0.301495	0.522702	BAHCC1	BAH and coiled-coil domain-containing protein 1 (Bromo adjacent homology domain-containing protein 2)(BAH domain-containing protein 2) [Source:UniProtKB/Swiss-Prot;Acc:Q9P281]	NM_001080519
ENSG00000171282	-0.629077	0.201337	BAHCC1	BAH and coiled-coil domain-containing protein 1 (Bromo adjacent homology domain-containing protein 2)(BAH domain-containing protein 2) [Source:UniProtKB/Swiss-Prot;Acc:Q9P281]	NM_001080519
ENSG00000140320	0.802374	0.0668193	BAHD1	Bromo adjacent homology domain-containing 1 protein (BAH domain-containing protein 1) [Source:UniProtKB/Swiss-Prot;Acc:Q8TBE0]	NM_014952
ENSG00000175866	0.0501913	0.955635	BAIAP2	Brain-specific angiogenesis inhibitor 1-associated protein 2 (BAI1-associated protein 2)(BAI-associated protein 2)(Protein BAP2)(Insulin receptor substrate p53)(Insulin receptor substrate protein of 53 kDa)(IRSp53)(Insulin receptor substrate p53/p58)(IRSp53/58)(IRS-58)(Fas ligand-associated factor 3)(FLAF3) [Source:UniProtKB/Swiss-Prot;Acc:Q9UQB8]	NM_017451,NM_001144888,NM_006340,NM_017450
ENSG00000006453	0.872941	0.070898	BAIAP2L1	Brain-specific angiogenesis inhibitor 1-associated protein 2-like protein 1 (BAI1-associated protein 2-like protein 1)(Insulin receptor tyrosine kinase substrate) [Source:UniProtKB/Swiss-Prot;Acc:Q9UHR4]	NM_018842
ENSG00000007516	-0.270647	0.649505	BAIAP3	BAI1-associated protein 3 (BAP3) [Source:UniProtKB/Swiss-Prot;Acc:O94812]	NM_003933
ENSG00000030110,ENSG00000175730	-0.997353	0.00040145	BAK1,BX640505.3	NA	NM_001188.3
ENSG00000153064	-1.14738	0.00125231	BANK1	B-cell scaffold protein with ankyrin repeats [Source:UniProtKB/Swiss-Prot;Acc:Q8NDB2]	NM_017935,NM_001127507,NM_001083907
ENSG00000172530	0.114146	0.704834	BANP	Protein BANP (Btg3-associated nuclear protein)(Scaffold/matrix-associated region-1-binding protein)(BEN domain-containing protein 1) [Source:UniProtKB/Swiss-Prot;Acc:Q8N9N5]	NM_079837,NM_017869
ENSG00000163930	0.948066	0.00174613	BAP1	Ubiquitin carboxyl-terminal hydrolase BAP1 (EC 3.4.19.12)(BRCA1-associated protein 1)(Cerebral protein 6) [Source:UniProtKB/Swiss-Prot;Acc:Q92560]	NM_004656
ENSG00000109705	-0.550745	0.0469705	BAPX1	Homeobox protein Nkx-3.2 (Homeobox protein NK-3 homolog B)(Bagpipe homeobox protein homolog 1) [Source:UniProtKB/Swiss-Prot;Acc:P78367]	NM_001189
ENSG00000138376	0.0561008	0.851423	BARD1	BRCA1-associated RING domain protein 1 (BARD-1)(EC 6.3.2.-) [Source:UniProtKB/Swiss-Prot;Acc:Q99728]	NM_000465
ENSG00000043039	-1.14829	0.000318889	BARX2	Homeobox protein BarH-like 2 [Source:UniProtKB/Swiss-Prot;Acc:Q9UMQ3]	NM_003658
ENSG00000225859,ENSG00000226850,ENSG00000229496,ENSG00000230900,ENSG00000198563,ENSG00000213760,ENSG00000215425,ENSG00000206445,ENSG00000225073,ENSG00000227587,ENSG00000234920,ENSG00000235439,ENSG00000234668,ENSG00000230624	-0.585792	0.818499	BAT1,ATP6V1G2,BAT1,ATP6V1G2,BAT1,ATP6V1G2,BAT1,ATP6V1G2,BAT1,ATP6V1G2,ATP6V1G2,BAT1,ATP6V1G2,BAT1	NA	NM_138282.1,NM_130463.2
ENSG00000230624,ENSG00000229496,ENSG00000215425,ENSG00000198563,ENSG00000225859,ENSG00000225073,ENSG00000235439,ENSG00000237889	-0.140141	0.743478	BAT1,BAT1,BAT1,BAT1,BAT1,BAT1,BAT1,BAT1	NA	NA
ENSG00000226618,ENSG00000231825,ENSG00000225748,ENSG00000231370,ENSG00000204469,ENSG00000206427,ENSG00000225164	0.0570113	0.838163	BAT2,BAT2,BAT2,BAT2,BAT2,BAT2,BAT2	NA	NM_080686.2
ENSG00000117523	0.792109	0.0236062	BAT2D1	BAT2 domain-containing protein 1 (HBxAg transactivated protein 2) [Source:UniProtKB/Swiss-Prot;Acc:Q9Y520]	NM_015172
ENSG00000130723	0.58262	0.076557	BAT2L	Protein BAT2-like (HLA-B-associated transcript 2-like) [Source:UniProtKB/Swiss-Prot;Acc:Q5JSZ5]	NM_013318
ENSG00000096155,ENSG00000204463,ENSG00000233348,ENSG00000234651,ENSG00000228760,ENSG00000229524,ENSG00000227761	1.25062	0.000109512	BAT3,BAT3,BAT3,BAT3,BAT3,BAT3,BAT3	NA	NM_001098534.1,NM_080703.2,NM_080702.2,NM_004639.3
ENSG00000228605,ENSG00000206408,ENSG00000232312,ENSG00000223932,ENSG00000233210,ENSG00000204438,ENSG00000236011	0.915499	0.000368088	BAT4,BAT4,BAT4,BAT4,BAT4,BAT4,BAT4	NA	NM_033177.2
ENSG00000231488,ENSG00000206403,ENSG00000224552,ENSG00000236063,ENSG00000235676,ENSG00000204427,ENSG00000230475	-0.0356906	0.890349	BAT5,BAT5,BAT5,BAT5,BAT5,BAT5,BAT5	NA	NM_021160.1
ENSG00000168062	-0.658211	0.0216497	BATF2	Basic leucine zipper transcriptional factor ATF-like 2 (B-ATF-2) [Source:UniProtKB/Swiss-Prot;Acc:Q8N1L9]	NM_138456
ENSG00000087088	-0.16713	0.580519	BAX	Apoptosis regulator BAX (Bcl-2-like protein 4)(Bcl2-L-4) [Source:UniProtKB/Swiss-Prot;Acc:Q07812]	NM_138761,NM_138763,NM_004324,NR_027882,NM_138764
ENSG00000009954	-0.304559	0.167938	BAZ1B	Bromodomain adjacent to zinc finger domain protein 1B (Williams-Beuren syndrome chromosomal region 9 protein)(Williams syndrome transcription factor)(hWALP2) [Source:UniProtKB/Swiss-Prot;Acc:Q9UIG0]	NM_023005,NM_032408
ENSG00000076108	0.536304	0.122914	BAZ2A	Bromodomain adjacent to zinc finger domain protein 2A (Transcription termination factor I-interacting protein 5)(TTF-I-interacting protein 5)(Tip5)(hWALp3) [Source:UniProtKB/Swiss-Prot;Acc:Q9UIF9]	NM_013449
ENSG00000123636	1.59798	2.2411e-12	BAZ2B	Bromodomain adjacent to zinc finger domain protein 2B (hWALp4) [Source:UniProtKB/Swiss-Prot;Acc:Q9UIF8]	NM_013450
ENSG00000123636	-0.426334	0.403788	BAZ2B	Bromodomain adjacent to zinc finger domain protein 2B (hWALp4) [Source:UniProtKB/Swiss-Prot;Acc:Q9UIF8]	NM_013450
ENSG00000174483	0.390619	0.129081	BBS1	Dipeptidyl-peptidase 3 (EC 3.4.14.4)(Dipeptidyl-peptidase III)(DPP III)(Dipeptidyl aminopeptidase III)(Dipeptidyl arylamidase III) [Source:UniProtKB/Swiss-Prot;Acc:Q9NY33]	NM_130443,NM_005700,NM_024649
ENSG00000125124	-0.653572	0.00209243	BBS2	Bardet-Biedl syndrome 2 protein [Source:UniProtKB/Swiss-Prot;Acc:Q9BXC9]	NM_031885
ENSG00000122507	0.269832	0.447746	BBS9	Protein PTHB1 (Parathyroid hormone-responsive B1 gene protein)(Bardet-Biedl syndrome 9 protein) [Source:UniProtKB/Swiss-Prot;Acc:Q3SYG4]	NM_014451,NM_001033604,NM_198428,NM_001033605
ENSG00000114439	0.698655	0.0934542	BBX	HMG box transcription factor BBX (Bobby sox homolog)(HMG box-containing protein 2) [Source:UniProtKB/Swiss-Prot;Acc:Q8WY36]	NM_020235,NM_001142568
ENSG00000187244	-0.580633	0.0131437	BCAM	Lutheran blood group glycoprotein Precursor (B-CAM cell surface glycoprotein)(Auberger B antigen)(F8/G253 antigen)(CD239 antigen) [Source:UniProtKB/Swiss-Prot;Acc:P50895]	NM_005581,NM_001013257
ENSG00000185825	0.799575	0.00816596	BCAP31	B-cell receptor-associated protein 31 (BCR-associated protein Bap31)(p28 Bap31)(Protein CDM)(6C6-AG tumor-associated antigen) [Source:UniProtKB/Swiss-Prot;Acc:P51572]	NR_024450,NM_001139457,NM_001139441,NM_005745
ENSG00000137936	-0.209882	0.786051	BCAR3	Breast cancer anti-estrogen resistance protein 3 (SH2 domain-containing protein 3B)(Novel SH2-containing protein 2) [Source:UniProtKB/Swiss-Prot;Acc:O75815]	NM_003567
ENSG00000141376	-0.0458965	0.977931	BCAS3	Breast carcinoma-amplified sequence 3 (Maab1 protein)(GAOB1) [Source:UniProtKB/Swiss-Prot;Acc:Q9H6U6]	NM_017679,NM_001099432
ENSG00000124243	-0.575996	0.134035	BCAS4	Breast carcinoma-amplified sequence 4 [Source:UniProtKB/Swiss-Prot;Acc:Q8TDM0]	NM_017843,NM_198799,NM_001010974
ENSG00000105552	0.599536	0.0471249	BCAT2	Branched-chain-amino-acid aminotransferase, mitochondrial Precursor (BCAT(m))(EC 2.6.1.42)(Placental protein 18)(PP18) [Source:UniProtKB/Swiss-Prot;Acc:O15382]	NM_001190
ENSG00000105552	-0.692728	0.0597286	BCAT2	Branched-chain-amino-acid aminotransferase, mitochondrial Precursor (BCAT(m))(EC 2.6.1.42)(Placental protein 18)(PP18) [Source:UniProtKB/Swiss-Prot;Acc:O15382]	NM_001190
ENSG00000107949	1.25994	0.0342913	BCCIP	BRCA2 and CDKN1A-interacting protein (Protein TOK-1)(P21- and CDK-associated protein 1) [Source:UniProtKB/Swiss-Prot;Acc:Q9P287]	NM_016567,NM_078468,NM_078469
ENSG00000083123	0.593549	0.144043	BCKDHB	2-oxoisovalerate dehydrogenase subunit beta, mitochondrial Precursor (EC 1.2.4.4)(Branched-chain alpha-keto acid dehydrogenase E1 component beta chain)(BCKDH E1-beta) [Source:UniProtKB/Swiss-Prot;Acc:P21953]	NM_183050,NM_000056
ENSG00000103507	0.532987	0.179411	BCKDK	[3-methyl-2-oxobutanoate dehydrogenase [lipoamide]] kinase, mitochondrial Precursor (EC 2.7.11.4)(Branched-chain alpha-ketoacid dehydrogenase kinase)(BCKD-kinase)(BCKDHKIN) [Source:UniProtKB/Swiss-Prot;Acc:O14874]	NM_005881,NM_001122957
ENSG00000119866	-0.567932	0.452992	BCL11A	B-cell lymphoma/leukemia 11A (B-cell CLL/lymphoma 11A)(COUP-TF-interacting protein 1)(Ecotropic viral integration site 9 protein homolog)(EVI-9) [Source:UniProtKB/Swiss-Prot;Acc:Q9H165]	NM_018014,NM_022893,NM_138559
ENSG00000171552	-0.109955	0.648557	BCL2L1	Bcl-2-like protein 1 (Bcl2-L-1)(Apoptosis regulator Bcl-X) [Source:UniProtKB/Swiss-Prot;Acc:Q07817]	NM_138578,NM_001191
ENSG00000153094	-0.266238	0.513865	BCL2L11	Bcl-2-like protein 11 (Bcl2-L-11)(Bcl2-interacting mediator of cell death) [Source:UniProtKB/Swiss-Prot;Acc:O43521]	NM_138621,NM_006538,NM_207002
ENSG00000126453	-1.08825	0.000112587	BCL2L12	Bcl-2-like protein 12 (Bcl2-L-12)(Bcl-2-related proline-rich protein) [Source:UniProtKB/Swiss-Prot;Acc:Q9HB09]	NM_138639,NM_001040668
ENSG00000099968	0.466399	0.142175	BCL2L13	Bcl-2-like protein 13 (Bcl2-L-13)(Protein Mil1)(Bcl-rambo) [Source:UniProtKB/Swiss-Prot;Acc:Q9BXK5]	NM_015367
ENSG00000099968	0.369974	0.140828	BCL2L13	Bcl-2-like protein 13 (Bcl2-L-13)(Protein Mil1)(Bcl-rambo) [Source:UniProtKB/Swiss-Prot;Acc:Q9BXK5]	NM_015367
ENSG00000121380	0.237309	0.459237	BCL2L14	Apoptosis facilitator Bcl-2-like protein 14 (Bcl2-L-14)(Apoptosis regulator Bcl-G) [Source:UniProtKB/Swiss-Prot;Acc:Q9BZR8]	NM_138723,NM_138722,NM_030766
ENSG00000129473	-0.982891	0.000287823	BCL2L2	Bcl-2-like protein 2 (Bcl2-L-2)(Apoptosis regulator Bcl-W) [Source:UniProtKB/Swiss-Prot;Acc:Q92843]	NM_004050
ENSG00000069399	-0.524135	0.541698	BCL3	B-cell lymphoma 3-encoded protein (Protein Bcl-3) [Source:UniProtKB/Swiss-Prot;Acc:P20749]	NM_005178
ENSG00000161940	-0.855806	0.00154879	BCL6B	B-cell CLL/lymphoma 6 member B protein (Bcl6-associated zinc finger protein)(Zinc finger protein 62) [Source:UniProtKB/Swiss-Prot;Acc:Q8N143]	NM_181844
ENSG00000106635	0.673078	0.152904	BCL7B	B-cell CLL/lymphoma 7 protein family member B (Allergen Hom s 3) [Source:UniProtKB/Swiss-Prot;Acc:Q9BQE9]	NM_001707
ENSG00000099385	-0.151242	0.750364	BCL7C	B-cell CLL/lymphoma 7 protein family member C [Source:UniProtKB/Swiss-Prot;Acc:Q8WUZ0]	NM_004765
ENSG00000099385	-1.38763	2.28162e-10	BCL7C	B-cell CLL/lymphoma 7 protein family member C [Source:UniProtKB/Swiss-Prot;Acc:Q8WUZ0]	NM_004765
ENSG00000116128	-0.141393	0.816711	BCL9	B-cell CLL/lymphoma 9 protein (B-cell lymphoma 9 protein)(Bcl-9)(Protein legless homolog) [Source:UniProtKB/Swiss-Prot;Acc:O00512]	NM_004326
ENSG00000186174	0.175948	0.693559	BCL9L	B-cell CLL/lymphoma 9-like protein (B-cell lymphoma 9-like protein)(BCL9-like protein)(Protein BCL9-2) [Source:UniProtKB/Swiss-Prot;Acc:Q86UU0]	NM_182557
ENSG00000197580	-0.502303	0.76341	BCO2	Beta,beta-carotene 9',10'-oxygenase (EC 1.14.99.-)(Beta-carotene dioxygenase 2)(B-diox-II) [Source:UniProtKB/Swiss-Prot;Acc:Q9BYV7]	NM_031938,NM_001037290
ENSG00000183337	-0.195384	0.629446	BCOR	BCL-6 corepressor (BCoR) [Source:UniProtKB/Swiss-Prot;Acc:Q6W2J9]	NM_001123384,NM_001123385,NM_017745,NM_001123383
ENSG00000186716	-0.252263	0.441528	BCR	Breakpoint cluster region protein (EC 2.7.11.1)(Renal carcinoma antigen NY-REN-26) [Source:UniProtKB/Swiss-Prot;Acc:P11274]	NM_004327,NM_021574
ENSG00000161267	0.454054	0.405717	BDH1	D-beta-hydroxybutyrate dehydrogenase, mitochondrial Precursor (BDH)(EC 1.1.1.30)(3-hydroxybutyrate dehydrogenase) [Source:UniProtKB/Swiss-Prot;Acc:Q02338]	NM_203315,NM_203314,NM_004051
ENSG00000183092	-0.410451	0.050779	BEGAIN	Brain-enriched guanylate kinase-associated protein [Source:UniProtKB/Swiss-Prot;Acc:Q9BUH8]	NM_001159531,NM_020836
ENSG00000151917	-1.69371	2.439e-10	BEND6	BEN domain-containing protein 6 [Source:UniProtKB/Swiss-Prot;Acc:Q5SZJ8]	NM_152731
ENSG00000039987	-0.504205	0.130086	BEST2	Bestrophin-2 (Vitelliform macular dystrophy 2-like protein 1) [Source:UniProtKB/Swiss-Prot;Acc:Q8NFU1]	NM_017682
ENSG00000177951	0.275057	0.799506	BET1L	BET1-like protein (Vesicle transport protein GOS15)(Golgi SNARE with a size of 15 kDa)(GOS-15)(GS15) [Source:UniProtKB/Swiss-Prot;Acc:Q9NYM9]	NM_016526,NM_001098787
ENSG00000103429	-0.0892136	0.850091	BFAR	Bifunctional apoptosis regulator (RING finger protein 47) [Source:UniProtKB/Swiss-Prot;Acc:Q9NZS9]	NM_016561
ENSG00000125864	-0.829335	1.8332e-05	BFSP1	Filensin (Beaded filament structural protein 1)(Lens fiber cell beaded-filament structural protein CP 115)(CP115)(Lens intermediate filament-like heavy)(LIFL-H) [Source:UniProtKB/Swiss-Prot;Acc:Q12934]	NM_001195,NM_001161705
ENSG00000170819	0.470425	0.279093	BFSP2	Phakinin (Beaded filament structural protein 2)(Lens fiber cell beaded filament protein CP 49)(CP49)(49 kDa cytoskeletal protein)(CP 47)(CP47)(Lens intermediate filament-like light)(LIFL-L) [Source:UniProtKB/Swiss-Prot;Acc:Q13515]	NM_003571
ENSG00000182492	-0.400442	0.564669	BGN	Biglycan Precursor (Bone/cartilage proteoglycan I)(PG-S1) [Source:UniProtKB/Swiss-Prot;Acc:P21810]	NM_001711
ENSG00000180535	0.744743	0.0690722	BHLHB8	Class A basic helix-loop-helix protein 15 (bHLHa15)(Class B basic helix-loop-helix protein 8)(bHLHB8)(Muscle, intestine and stomach expression 1)(MIST-1) [Source:UniProtKB/Swiss-Prot;Acc:Q7RTS1]	NM_177455
ENSG00000198908	-0.13365	0.750961	BHLHB9	Protein BHLHB9 (bHLHB9)(Transcription regulator of 60 kDa)(p60TRP) [Source:UniProtKB/Swiss-Prot;Acc:Q6PI77]	NM_030639,NM_001142524,NM_001142525,NM_001142527,NM_001142526,NM_001142528,NM_001142529,NM_001142530
ENSG00000180828	0.0276314	0.955285	BHLHE22	Class E basic helix-loop-helix protein 22 (bHLHe22)(Class B basic helix-loop-helix protein 5)(bHLHB5)(Trinucleotide repeat-containing gene 20 protein) [Source:UniProtKB/Swiss-Prot;Acc:Q8NFJ8]	NM_152414
ENSG00000134107	1.14147	0.000359715	BHLHE40	Class E basic helix-loop-helix protein 40 (bHLHe40)(Class B basic helix-loop-helix protein 2)(bHLHB2)(Differentially expressed in chondrocytes protein 1)(DEC1)(Enhancer-of-split and hairy-related protein 2)(SHARP-2)(Stimulated by retinoic acid gene 13 protein) [Source:UniProtKB/Swiss-Prot;Acc:O14503]	NM_003670
ENSG00000123095	-0.618205	0.266053	BHLHE41	Class E basic helix-loop-helix protein 41 (bHLHe41)(Class B basic helix-loop-helix protein 3)(bHLHB3)(Differentially expressed in chondrocytes protein 2)(hDEC2)(Enhancer-of-split and hairy-related protein 1)(SHARP-1) [Source:UniProtKB/Swiss-Prot;Acc:Q9C0J9]	NM_030762
ENSG00000122870	0.0509861	0.925001	BICC1	Protein bicaudal C homolog 1 (Bic-C) [Source:UniProtKB/Swiss-Prot;Acc:Q9H694]	NM_001080512
ENSG00000122870	-0.0204877	0.948646	BICC1	Protein bicaudal C homolog 1 (Bic-C) [Source:UniProtKB/Swiss-Prot;Acc:Q9H694]	NM_001080512
ENSG00000122870,ENSG00000225934,ENSG00000234545,ENSG00000130449	0.167038	0.530036	BICC1,RP4-566D2.1,FAM133B,ZSWIM6	NA	NM_152789.2,NM_001040057.1
ENSG00000151746	0.423447	0.212214	BICD1	Protein bicaudal D homolog 1 (Bic-D 1) [Source:UniProtKB/Swiss-Prot;Acc:Q96G01]	NM_001714,NM_001003398
ENSG00000015475	-0.40781	0.0904939	BID	BH3-interacting domain death agonist (p22 BID)(BID) [Contains BH3-interacting domain death agonist p15(p15 BID);BH3-interacting domain death agonist p13(p13 BID);BH3-interacting domain death agonist p11(p11 BID)] [Source:UniProtKB/Swiss-Prot;Acc:P55957]	NM_001196,NM_197966,NM_197967
ENSG00000100290	-0.164153	0.462776	BIK	Bcl-2-interacting killer (Apoptosis inducer NBK)(BP4)(BIP1) [Source:UniProtKB/Swiss-Prot;Acc:Q13323]	NM_001197
ENSG00000136717	0.984663	0.0483302	BIN1	Myc box-dependent-interacting protein 1 (Bridging integrator 1)(Amphiphysin-like protein)(Amphiphysin II)(Box-dependent myc-interacting protein 1) [Source:UniProtKB/Swiss-Prot;Acc:O00499]	NM_139343,NM_139344,NM_139348,NM_139351,NM_139346,NM_139347,NM_139349,NM_139345,NM_004305,NM_139350
ENSG00000081770	0.954973	0.180392	BIRC1	Baculoviral IAP repeat-containing protein 1 (Neuronal apoptosis inhibitory protein) [Source:UniProtKB/Swiss-Prot;Acc:Q13075]	NM_004536,NM_022892
ENSG00000110330	2.18271	9.71422e-05	BIRC2	Baculoviral IAP repeat-containing protein 2 (Inhibitor of apoptosis protein 2)(HIAP-2)(HIAP2)(C-IAP1)(TNFR2-TRAF-signaling complex protein 2)(IAP homolog B)(RING finger protein 48) [Source:UniProtKB/Swiss-Prot;Acc:Q13490]	NM_001166
ENSG00000089685	-0.238053	0.549064	BIRC5	Baculoviral IAP repeat-containing protein 5 (Apoptosis inhibitor survivin)(Apoptosis inhibitor 4) [Source:UniProtKB/Swiss-Prot;Acc:O15392]	NM_001012270,NM_001012271,NM_001168
ENSG00000089685	-0.351475	0.41459	BIRC5	Baculoviral IAP repeat-containing protein 5 (Apoptosis inhibitor survivin)(Apoptosis inhibitor 4) [Source:UniProtKB/Swiss-Prot;Acc:O15392]	NM_001012270,NM_001012271,NM_001168
ENSG00000101197	-0.654565	0.0824572	BIRC7	Baculoviral IAP repeat-containing protein 7 (Kidney inhibitor of apoptosis protein)(KIAP)(Melanoma inhibitor of apoptosis protein)(ML-IAP)(Livin)(RING finger protein 50) [Source:UniProtKB/Swiss-Prot;Acc:Q96CA5]	NM_022161,NM_139317
ENSG00000166619	0.656619	0.023404	BLCAP	Bladder cancer-associated protein (Bladder cancer 10 kDa protein)(Bc10) [Source:UniProtKB/Swiss-Prot;Acc:P62952]	NM_006698
ENSG00000197299	0.24615	0.458526	BLM	Bloom syndrome protein (EC 3.6.1.-)(RecQ protein-like 3)(DNA helicase, RecQ-like type 2) [Source:UniProtKB/Swiss-Prot;Acc:P54132]	NM_000057
ENSG00000108578	-0.337663	0.237284	BLMH	Bleomycin hydrolase (BLM hydrolase)(BMH)(BH)(EC 3.4.22.40) [Source:UniProtKB/Swiss-Prot;Acc:Q13867]	NM_000386
ENSG00000135441	0.050607	0.873344	BLOC1S1	Biogenesis of lysosome-related organelles complex 1 subunit 1 (BLOC-1 subunit 1)(GCN5-like protein 1)(Protein RT14) [Source:UniProtKB/Swiss-Prot;Acc:P78537]	NM_001487
ENSG00000196072	1.38207	6.76125e-05	BLOC1S2	Biogenesis of lysosome-related organelles complex 1 subunit 2 (BLOC subunit 2)(Centrosome-associated protein) [Source:UniProtKB/Swiss-Prot;Acc:Q6QNY1]	NM_173809,NM_001001342
ENSG00000189114	-0.549585	0.0287043	BLOC1S3	Biogenesis of lysosome-related organelles complex 1 subunit 3 (BLOC subunit 3) [Source:UniProtKB/Swiss-Prot;Acc:Q6QNY0]	NM_212550
ENSG00000106605	0.758415	0.00036519	BLVRA	Biliverdin reductase A Precursor (BVR A)(EC 1.3.1.24)(Biliverdin-IX alpha-reductase) [Source:UniProtKB/Swiss-Prot;Acc:P53004]	NM_000712
ENSG00000106605	0.233991	0.521701	BLVRA	Biliverdin reductase A Precursor (BVR A)(EC 1.3.1.24)(Biliverdin-IX alpha-reductase) [Source:UniProtKB/Swiss-Prot;Acc:P53004]	NM_000712
ENSG00000090013	-0.0202696	0.923982	BLVRB	Flavin reductase (FR)(EC 1.5.1.30)(NADPH-dependent diaphorase)(NADPH-flavin reductase)(FLR)(Biliverdin reductase B)(BVR-B)(EC 1.3.1.24)(Biliverdin-IX beta-reductase)(Green heme-binding protein)(GHBP) [Source:UniProtKB/Swiss-Prot;Acc:P30043]	NM_000713
ENSG00000117475	0.337317	0.253248	BLZF1	Golgin-45 (Basic leucine zipper nuclear factor 1)(JEM-1)(p45 basic leucine-zipper nuclear factor) [Source:UniProtKB/Swiss-Prot;Acc:Q9H2G9]	NM_003666
ENSG00000104081	-0.401269	0.360765	BMF	Bcl-2-modifying factor [Source:UniProtKB/Swiss-Prot;Acc:Q96LC9]	NM_001003940,NM_033503,NM_001003942,NM_001003943
ENSG00000104081	-0.448729	0.286331	BMF	Bcl-2-modifying factor [Source:UniProtKB/Swiss-Prot;Acc:Q96LC9]	NM_001003940,NM_033503,NM_001003942,NM_001003943
ENSG00000168283	0.0337507	0.907847	BMI1	Polycomb complex protein BMI-1 (Polycomb group RING finger protein 4)(RING finger protein 51) [Source:UniProtKB/Swiss-Prot;Acc:P35226]	NM_005180
ENSG00000168283,ENSG00000148444	0.503271	0.0533172	BMI1,COMMD3	NA	NM_012071.2
ENSG00000168487	0.373307	0.181226	BMP1	Bone morphogenetic protein 1 Precursor (BMP-1)(EC 3.4.24.19)(Procollagen C-proteinase)(PCP)(Mammalian tolloid protein)(mTld) [Source:UniProtKB/Swiss-Prot;Acc:P13497]	NM_006129,NM_001199,NM_006128
ENSG00000204113	-0.887352	0.020097	BMP2KL	Putative BMP-2-inducible kinase-like protein [Source:UniProtKB/Swiss-Prot;Acc:Q5H9B9]	NA
ENSG00000125378	-1.02292	0.000934264	BMP4	Bone morphogenetic protein 4 Precursor (BMP-4)(BMP-2B) [Source:UniProtKB/Swiss-Prot;Acc:P12644]	NM_130851,NM_130850,NM_001202
ENSG00000112175	-0.107219	0.77794	BMP5	Bone morphogenetic protein 5 Precursor (BMP-5) [Source:UniProtKB/Swiss-Prot;Acc:P22003]	NM_021073
ENSG00000183682	-0.075243	0.827454	BMP8A	Bone morphogenetic protein 8A Precursor (BMP-8A) [Source:UniProtKB/Swiss-Prot;Acc:Q7Z5Y6]	NM_181809
ENSG00000138696	-0.457768	0.433972	BMPR1B	Bone morphogenetic protein receptor type-1B Precursor (EC 2.7.11.30)(CDw293 antigen) [Source:UniProtKB/Swiss-Prot;Acc:O00238]	NM_001203
ENSG00000204217	0.225054	0.706488	BMPR2	Bone morphogenetic protein receptor type-2 Precursor (EC 2.7.11.30)(Bone morphogenetic protein receptor type II)(BMP type II receptor)(BMPR-II) [Source:UniProtKB/Swiss-Prot;Acc:Q13873]	NM_001204
ENSG00000165733,ENSG00000230455,ENSG00000224599,ENSG00000232775,ENSG00000231400,ENSG00000231701,ENSG00000228294,ENSG00000225883,ENSG00000229845,ENSG00000198312,ENSG00000237238,ENSG00000236850	-0.50768	0.324613	BMS1,AC129778.3,RP11-15J10.4,AP000525.10,AC126603.9-1,RP11-460E7.5,AL589743.2,RP11-460N11.3,AL589182.4-2,RP11-381O7.1,RP11-236F9.4,LL22NC03-80A10.6	NA	NA
ENSG00000165733,ENSG00000204164,ENSG00000126542,ENSG00000197533,ENSG00000214564,ENSG00000172650,ENSG00000198035,ENSG00000204177,ENSG00000204172	0.33596	0.270006	BMS1,CTGLF9P,PTPN20C,AL512662.8-1,AC022400.9-1,AGAP5,CTGLF6,BMS1P1,AGAP10	NA	NM_014753.3
ENSG00000204177	2.11035	4.69972e-13	BMS1P1	processed transcript	NR_026566
ENSG00000144857	-0.56527	0.350248	BOC	Brother of CDO Precursor (Protein BOC) [Source:UniProtKB/Swiss-Prot;Acc:Q9BWV1]	NM_033254
ENSG00000176720	0.560579	0.196201	BOK	Bcl-2-related ovarian killer protein (Bcl-2-like protein 9)(Bcl2-L-9)(Hbok) [Source:UniProtKB/Swiss-Prot;Acc:Q9UMX3]	NM_032515
ENSG00000178096	1.17787	0.0455441	BOLA1	BolA-like protein 1 [Source:UniProtKB/Swiss-Prot;Acc:Q9Y3E2]	NM_016074
ENSG00000163170	-0.373726	0.0979953	BOLA3	BolA-like protein 3 [Source:UniProtKB/Swiss-Prot;Acc:Q53S33]	NM_212552,NM_001035505
ENSG00000232416	0.195081	0.844223	BPESC1	processed transcript	NR_026783
ENSG00000172331	0.953825	0.143894	BPGM	Bisphosphoglycerate mutase (BPGM)(EC 5.4.2.4)(2,3-bisphosphoglycerate mutase, erythrocyte)(2,3-bisphosphoglycerate synthase)(EC 5.4.2.1)(EC 3.1.3.13)(BPG-dependent PGAM) [Source:UniProtKB/Swiss-Prot;Acc:P07738]	NM_001724,NM_199186
ENSG00000137274	0.274039	0.345269	BPHL	Valacyclovir hydrolase Precursor (VACVase)(EC 3.1.-.-)(Biphenyl hydrolase-like protein)(Biphenyl hydrolase-related protein)(Bph-rp)(Breast epithelial mucin-associated antigen)(MCNAA) [Source:UniProtKB/Swiss-Prot;Acc:Q86WA6]	NR_026650,NR_026649,NR_026648,NM_004332
ENSG00000137274	-1.74895	6.11887e-07	BPHL	Valacyclovir hydrolase Precursor (VACVase)(EC 3.1.-.-)(Biphenyl hydrolase-like protein)(Biphenyl hydrolase-related protein)(Bph-rp)(Breast epithelial mucin-associated antigen)(MCNAA) [Source:UniProtKB/Swiss-Prot;Acc:Q86WA6]	NR_026650,NR_026649,NR_026648,NM_004332
ENSG00000078898	0.890333	0.0237949	BPIL1	Bactericidal/permeability-increasing protein-like 1 Precursor (Long palate, lung and nasal epithelium carcinoma-associated protein 2)(RYSR) [Source:UniProtKB/Swiss-Prot;Acc:Q8N4F0]	NM_025227
ENSG00000167104	0.187692	0.596516	BPIL3	Bactericidal/permeability-increasing protein-like 3 Precursor [Source:UniProtKB/Swiss-Prot;Acc:Q8NFQ5]	NM_174897
ENSG00000183795,ENSG00000183753,ENSG00000185894	-0.206655	0.697718	BPY2B,BPY2,BPY2C	NA	NA
ENSG00000157764,ENSG00000224775	-0.192784	0.746254	BRAF,RP11-451L9.3	NA	NM_004333.4
ENSG00000089234	1.00405	0.0303929	BRAP	BRCA1-associated protein (EC 6.3.2.-)(BRAP2)(Impedes mitogenic signal propagation)(IMP)(RING finger protein 52)(Renal carcinoma antigen NY-REN-63) [Source:UniProtKB/Swiss-Prot;Acc:Q7Z569]	NM_006768
ENSG00000089234,ENSG00000213344,ENSG00000081154	1.40393	0.0174083	BRAP,AC090023.20,PCNP	NA	NM_020357.1
ENSG00000012048	0.0873316	0.684354	BRCA1	Breast cancer type 1 susceptibility protein (EC 6.3.2.-)(RING finger protein 53) [Source:UniProtKB/Swiss-Prot;Acc:P38398]	NR_027676,NM_007295,NM_007296,NM_007294,NM_007299,NM_007300,NM_007298,NM_007297
ENSG00000185515	0.468532	0.304682	BRCC3	Lys-63-specific deubiquitinase BRCC36 (EC 3.1.2.15)(BRCA1-A complex subunit BRCC36)(BRISC complex subunit BRCC36)(BRCA1/BRCA2-containing complex subunit 3)(BRCA1/BRCA2-containing complex subunit 36) [Source:UniProtKB/Swiss-Prot;Acc:P46736]	NM_024332,NM_001018055
ENSG00000100425	-0.689112	0.0278538	BRD1	Bromodomain-containing protein 1 (BR140-like protein) [Source:UniProtKB/Swiss-Prot;Acc:O95696]	NM_014577
ENSG00000235307,ENSG00000230678,ENSG00000204256,ENSG00000234507,ENSG00000215077,ENSG00000234704	-0.193871	0.301929	BRD2,BRD2,BRD2,BRD2,BRD2,BRD2	NA	NA
ENSG00000169925	-0.519156	0.138318	BRD3	Bromodomain-containing protein 3 (RING3-like protein) [Source:UniProtKB/Swiss-Prot;Acc:Q15059]	NM_007371
ENSG00000141867	-0.667222	0.00431306	BRD4	Bromodomain-containing protein 4 (HUNK1 protein) [Source:UniProtKB/Swiss-Prot;Acc:O60885]	NM_058243,NM_014299
ENSG00000028310	0.748152	0.128865	BRD9	Bromodomain-containing protein 9 (Rhabdomyosarcoma antigen MU-RMS-40.8) [Source:UniProtKB/Swiss-Prot;Acc:Q9H8M2]	NR_027633,NM_023924,NM_001009877
ENSG00000137948	-0.438314	0.182036	BRDT	Bromodomain testis-specific protein (RING3-like protein)(Cancer/testis antigen 9)(CT9) [Source:UniProtKB/Swiss-Prot;Acc:Q58F21]	NR_003539,NM_207189,NM_001726
ENSG00000185024	-0.835741	0.00308104	BRF1	Transcription factor IIIB 90 kDa subunit (TFIIIB90)(hTFIIIB90)(B-related factor 1)(BRF-1)(hBRF)(TATA box-binding protein-associated factor, RNA polymerase III, subunit 2)(TAF3B2) [Source:UniProtKB/Swiss-Prot;Acc:Q92994]	NM_001519,NM_145685
ENSG00000164713,ENSG00000225169	-1.53202	2.92649e-11	BRI3,RP11-305E17.5	NA	NM_015379.4
ENSG00000174744	-1.34579	4.12397e-05	BRMS1	Breast cancer metastasis-suppressor 1 [Source:UniProtKB/Swiss-Prot;Acc:Q9HCU9]	NM_001024957,NM_015399
ENSG00000143158	2.94787	4.00332e-23	BRP44	Brain protein 44 [Source:UniProtKB/Swiss-Prot;Acc:O95563]	NM_015415,NM_001143674
ENSG00000060762	1.74136	0.00215489	BRP44L	Brain protein 44-like protein [Source:UniProtKB/Swiss-Prot;Acc:Q9Y5U8]	NM_016098
ENSG00000060762	1.5977	1.08639e-06	BRP44L	Brain protein 44-like protein [Source:UniProtKB/Swiss-Prot;Acc:Q9Y5U8]	NM_016098
ENSG00000096070	0.980799	0.00470834	BRPF3	Bromodomain and PHD finger-containing protein 3 [Source:UniProtKB/Swiss-Prot;Acc:Q9ULD4]	NM_015695
ENSG00000185658	-0.486647	0.0421978	BRWD1	Bromodomain and WD repeat-containing protein 1 (WD repeat-containing protein 9) [Source:UniProtKB/Swiss-Prot;Acc:Q9NSI6]	NM_018963,NM_033656,NM_001007246
ENSG00000168000	1.29776	3.01811e-05	BSCL2	Seipin (Bernardinelli-Seip congenital lipodystrophy type 2 protein) [Source:UniProtKB/Swiss-Prot;Acc:Q96G97]	NM_001122955,NM_032667,NM_001130702
ENSG00000172270	0.125695	0.656394	BSG	Basigin Precursor (Leukocyte activation antigen M6)(Collagenase stimulatory factor)(Extracellular matrix metalloproteinase inducer)(EMMPRIN)(5F7)(Tumor cell-derived collagenase stimulatory factor)(TCSF)(OK blood group antigen)(CD147 antigen) [Source:UniProtKB/Swiss-Prot;Acc:P35613]	NM_198591,NM_001728,NM_198589
ENSG00000172270	-0.11945	0.701032	BSG	Basigin Precursor (Leukocyte activation antigen M6)(Collagenase stimulatory factor)(Extracellular matrix metalloproteinase inducer)(EMMPRIN)(5F7)(Tumor cell-derived collagenase stimulatory factor)(TCSF)(OK blood group antigen)(CD147 antigen) [Source:UniProtKB/Swiss-Prot;Acc:P35613]	NM_198591,NM_001728,NM_198589
ENSG00000164061	-0.395922	0.28651	BSN	Protein bassoon (Zinc finger protein 231) [Source:UniProtKB/Swiss-Prot;Acc:Q9UPA5]	NM_003458
ENSG00000119411	0.601208	0.117892	BSPRY	B box and SPRY domain-containing protein [Source:UniProtKB/Swiss-Prot;Acc:Q5W0U4]	NM_017688
ENSG00000109743	0.590914	0.455799	BST1	ADP-ribosyl cyclase 2 Precursor (EC 3.2.2.5)(Cyclic ADP-ribose hydrolase 2)(cADPr hydrolase 2)(Bone marrow stromal antigen 1)(BST-1)(CD157 antigen) [Source:UniProtKB/Swiss-Prot;Acc:Q10588]	NM_004334
ENSG00000095564	-0.00726333	0.970678	BTAF1	TATA-binding protein-associated factor 172 (EC 3.6.1.-)(ATP-dependent helicase BTAF1)(TBP-associated factor 172)(TAF-172)(TAF(II)170)(B-TFIID transcription factor-associated 170 kDa subunit) [Source:UniProtKB/Swiss-Prot;Acc:O14981]	NM_003972
ENSG00000064726	0.51529	0.184674	BTBD1	BTB/POZ domain-containing protein 1 (Hepatitis C virus NS5A-transactivated protein 8)(HCV NS5A-transactivated protein 8) [Source:UniProtKB/Swiss-Prot;Acc:Q9H0C5]	NM_025238,NM_001011885
ENSG00000148925	0.904319	1.3277e-06	BTBD10	BTB/POZ domain-containing protein 10 [Source:UniProtKB/Swiss-Prot;Acc:Q9BSF8]	NM_032320
ENSG00000151136	-0.127033	0.763142	BTBD11	Ankyrin repeat and BTB/POZ domain-containing protein BTBD11 (BTB/POZ domain-containing protein 11) [Source:UniProtKB/Swiss-Prot;Acc:A6QL63]	NM_001018072,NM_001017523
ENSG00000133243	-0.786866	0.0269223	BTBD2	BTB/POZ domain-containing protein 2 [Source:UniProtKB/Swiss-Prot;Acc:Q9BX70]	NM_017797
ENSG00000132640	-0.358505	0.136324	BTBD3	BTB/POZ domain-containing protein 3 [Source:UniProtKB/Swiss-Prot;Acc:Q9Y2F9]	NM_014962,NM_181443
ENSG00000184887	-1.02561	0.00141622	BTBD6	BTB/POZ domain-containing protein 6 (Lens BTB domain protein) [Source:UniProtKB/Swiss-Prot;Acc:Q96KE9]	NM_033271
ENSG00000011114	-0.173384	0.642327	BTBD7	BTB/POZ domain-containing protein 7 [Source:UniProtKB/Swiss-Prot;Acc:Q9P203]	NM_001002860,NM_018167
ENSG00000169814	-0.815541	8.23297e-06	BTD	Biotinidase Precursor (Biotinase)(EC 3.5.1.12) [Source:UniProtKB/Swiss-Prot;Acc:P43251]	NM_000060
ENSG00000145741	-0.10048	0.69336	BTF3	Transcription factor BTF3 (RNA polymerase B transcription factor 3) [Source:UniProtKB/Swiss-Prot;Acc:P20290]	NR_026983,NM_001207,NM_001037637
ENSG00000145741,ENSG00000224834,ENSG00000213003	0.15818	0.556962	BTF3,CTD-2090I13.4,AC021558.10-1	NA	NM_001037637.1,NM_001207.4
ENSG00000134717,ENSG00000232260	1.2551	0.149039	BTF3L4,AP000963.3	NA	NA
ENSG00000133639	1.7677	1.23074e-09	BTG1	Protein BTG1 (B-cell translocation gene 1 protein) [Source:UniProtKB/Swiss-Prot;Acc:P62324]	NM_001731
ENSG00000159388	0.427227	0.180642	BTG2	Protein BTG2 (BTG family member 2)(NGF-inducible anti-proliferative protein PC3) [Source:UniProtKB/Swiss-Prot;Acc:P78543]	NM_006763
ENSG00000154640	2.73258	2.72441e-14	BTG3	Protein BTG3 (BTG family member 3)(Protein Tob5)(Abundant in neuroepithelium area protein) [Source:UniProtKB/Swiss-Prot;Acc:Q14201]	NM_001130914,NM_006806
ENSG00000010671	-1.16293	0.00131566	BTK	Tyrosine-protein kinase BTK (EC 2.7.10.2)(Bruton tyrosine kinase)(Agammaglobulinaemia tyrosine kinase)(ATK)(B-cell progenitor kinase)(BPK) [Source:UniProtKB/Swiss-Prot;Acc:Q06187]	NM_000061
ENSG00000112763	1.70533	0.000599761	BTN2A1	Butyrophilin subfamily 2 member A1 Precursor [Source:UniProtKB/Swiss-Prot;Acc:Q7KYR7]	NM_078476,NM_007049
ENSG00000124508	0.282955	0.630075	BTN2A2	Butyrophilin subfamily 2 member A2 Precursor [Source:UniProtKB/Swiss-Prot;Acc:Q8WVV5]	NM_006995,NM_181531
ENSG00000026950,ENSG00000186470,ENSG00000111801	-0.68857	0.0730243	BTN3A1,BTN3A2,BTN3A3	NA	NA
ENSG00000186470	0.141939	0.774035	BTN3A2	Butyrophilin subfamily 3 member A2 Precursor [Source:UniProtKB/Swiss-Prot;Acc:P78410]	NM_007047
ENSG00000186470	-1.49525	2.24639e-06	BTN3A2	Butyrophilin subfamily 3 member A2 Precursor [Source:UniProtKB/Swiss-Prot;Acc:P78410]	NM_007047
ENSG00000166167	1.43384	2.09204e-08	BTRC	F-box/WD repeat-containing protein 1A (F-box and WD repeats protein beta-TrCP)(E3RSIkappaB)(pIkappaBalpha-E3 receptor subunit) [Source:UniProtKB/Swiss-Prot;Acc:Q9Y297]	NM_033637,NM_003939
ENSG00000156970,ENSG00000137843	0.267666	0.501913	BUB1B,PAK6	NA	NM_001211.5
ENSG00000137656	0.0676286	0.908373	BUD13	BUD13 homolog [Source:UniProtKB/Swiss-Prot;Acc:Q9BRD0]	NM_032725,NM_001159736
ENSG00000106245	0.697566	0.0210203	BUD31	Protein BUD31 homolog (Protein G10 homolog)(EDG-2) [Source:UniProtKB/Swiss-Prot;Acc:P41223]	NM_003910
ENSG00000106245	-0.498232	0.0367095	BUD31	Protein BUD31 homolog (Protein G10 homolog)(EDG-2) [Source:UniProtKB/Swiss-Prot;Acc:P41223]	NM_003910
ENSG00000238261,ENSG00000233434,ENSG00000233207	-0.716511	0.0503128	BX004987.5,RP11-195B21.1,RP11-216M21.7	NA	NA
ENSG00000237318	-0.00511502	0.993938	BX322557.1-1	Uncharacterized protein C21orf86 [Source:UniProtKB/Swiss-Prot;Acc:P59089]	NA
ENSG00000223366	0.213065	0.553646	BX640514.3	CDNA FLJ26894 fis, clone RCT00440 [Source:UniProtKB/TrEMBL;Acc:Q6ZNY1]	NA
ENSG00000197180	-0.0507681	0.940397	BX936347.3	pseudogene	NA
ENSG00000197498	0.453425	0.467245	BXDC1	Brix domain-containing protein 1 [Source:UniProtKB/Swiss-Prot;Acc:Q9H7B2]	NM_032194
ENSG00000225357,ENSG00000197498	-0.237747	0.581884	BXDC1P,BXDC1	NA	NM_032194.1
ENSG00000113460	0.194515	0.300442	BXDC2	Brix domain-containing protein 2 (Ribosome biogenesis protein Brix) [Source:UniProtKB/Swiss-Prot;Acc:Q8TDN6]	NM_018321
ENSG00000113460	-0.379192	0.403827	BXDC2	Brix domain-containing protein 2 (Ribosome biogenesis protein Brix) [Source:UniProtKB/Swiss-Prot;Acc:Q8TDN6]	NM_018321
ENSG00000117133	1.59909	0.000145471	BXDC5	Ribosome production factor 1 (Ribosome biogenesis protein RPF1)(Brix domain-containing protein 5) [Source:UniProtKB/Swiss-Prot;Acc:Q9H9Y2]	NM_025065
ENSG00000112578	0.299163	0.337245	BYSL	Bystin [Source:UniProtKB/Swiss-Prot;Acc:Q13895]	NM_004053
ENSG00000005379	0.577575	0.63368	BZRAP1	Peripheral-type benzodiazepine receptor-associated protein 1 (PRAX-1)(Peripheral benzodiazepine receptor-interacting protein)(PBR-IP)(RIMS-binding protein 1)(RIM-BP1) [Source:UniProtKB/Swiss-Prot;Acc:O95153]	NM_004758,NM_024418
ENSG00000082153,ENSG00000198406	-0.762589	2.41185e-05	BZW1,BZW1L1	NA	NM_014670.2
ENSG00000082153,ENSG00000236686	1.6412	0.0161923	BZW1,RP11-1K20.2	NA	NM_014670.2
ENSG00000136261	1.30682	0.00422912	BZW2	Basic leucine zipper and W2 domain-containing protein 2 [Source:UniProtKB/Swiss-Prot;Acc:Q9Y6E2]	NM_014038,NM_001159767,NR_027624
ENSG00000166295	-1.77206	2.788e-06	C10orf104	UPF0448 protein C10orf104 [Source:UniProtKB/Swiss-Prot;Acc:Q96DE5]	NM_173473
ENSG00000148655	0.224245	0.614898	C10orf11	Leucine-rich repeat-containing protein C10orf11 [Source:UniProtKB/Swiss-Prot;Acc:Q9H2I8]	NM_032024
ENSG00000148655	-0.769026	0.00864048	C10orf11	Leucine-rich repeat-containing protein C10orf11 [Source:UniProtKB/Swiss-Prot;Acc:Q9H2I8]	NM_032024
ENSG00000165813	0.0172276	0.983408	C10orf118	Uncharacterized protein C10orf118 (CTCL tumor antigen HD-CL-01/L14-2) [Source:UniProtKB/Swiss-Prot;Acc:Q7Z3E2]	NM_018017
ENSG00000175018	-1.151	0.00164433	C10orf122	Putative uncharacterized protein C10orf122 [Source:UniProtKB/Swiss-Prot;Acc:Q5VZQ5]	NM_001128202
ENSG00000204365	-0.565838	0.111384	C10orf126	Putative uncharacterized protein C10orf126 [Source:UniProtKB/Swiss-Prot;Acc:Q8N4M7]	NA
ENSG00000119943	-0.169322	0.639866	C10orf33	Probable oxidoreductase C10orf33 (EC 1.-.-.-) [Source:UniProtKB/Swiss-Prot;Acc:Q8N2H3]	NM_032709
ENSG00000148690	-0.273005	0.44964	C10orf4	Protein FRA10AC1 [Source:UniProtKB/Swiss-Prot;Acc:Q70Z53]	NM_145246
ENSG00000148690	-0.557608	0.124703	C10orf4	Protein FRA10AC1 [Source:UniProtKB/Swiss-Prot;Acc:Q70Z53]	NM_145246
ENSG00000237149	-0.404908	0.463552	C10orf41	Putative uncharacterized protein C10orf41 [Source:UniProtKB/Swiss-Prot;Acc:A6NEH8]	NA
ENSG00000107738	-0.556028	0.151316	C10orf54	Platelet receptor Gi24 Precursor [Source:UniProtKB/Swiss-Prot;Acc:Q9H7M9]	NM_022153
ENSG00000155252	-0.0467117	0.967791	C10orf65	Dihydrodipicolinate synthase-like, mitochondrial Precursor (DHDPS-like protein)(EC 4.-.-.-) [Source:UniProtKB/Swiss-Prot;Acc:Q86XE5]	NM_018425
ENSG00000155252	-1.2579	5.19048e-05	C10orf65	Dihydrodipicolinate synthase-like, mitochondrial Precursor (DHDPS-like protein)(EC 4.-.-.-) [Source:UniProtKB/Swiss-Prot;Acc:Q86XE5]	NM_018425
ENSG00000150076	0.216705	0.672735	C10orf68	Uncharacterized protein C10orf68 [Source:UniProtKB/Swiss-Prot;Acc:Q9H943]	NM_024688
ENSG00000165633	0.177302	0.637845	C10orf72	Uncharacterized Ig-like domain-containing protein C10orf72 Precursor [Source:UniProtKB/Swiss-Prot;Acc:Q8IW00]	NM_001031746,NM_144984
ENSG00000156384,ENSG00000227541	0.623256	0.105101	C10orf78,RP3-525N14.2	NA	NM_001002759.1,NM_145247.4
ENSG00000165863	-0.214887	0.833347	C10orf82	Uncharacterized protein C10orf82 [Source:UniProtKB/Swiss-Prot;Acc:Q8WW14]	NM_144661
ENSG00000119965	2.15071	4.5995e-15	C10orf88	Uncharacterized protein C10orf88 [Source:UniProtKB/Swiss-Prot;Acc:Q9H8K7]	NM_024942
ENSG00000148481	1.91788	0.000244855	C10orf97	Protein CARP (Dermal papilla-derived protein 5)(Protein FAM188A) [Source:UniProtKB/Swiss-Prot;Acc:Q9H8M7]	NM_024948
ENSG00000134825	0.221993	0.40633	C11orf10	UPF0197 transmembrane protein C11orf10 [Source:UniProtKB/Swiss-Prot;Acc:P61165]	NM_014206
ENSG00000166452	0.406393	0.0207644	C11orf17	Proline-rich protein BCA3 (Breast cancer-associated gene 3 protein)(PKA-interacting protein)(AKIP1) [Source:UniProtKB/Swiss-Prot;Acc:Q9NQ31]	NM_182901,NM_020642
ENSG00000149823	1.14772	8.65691e-09	C11orf2	Protein fat-free homolog (Another new gene 2 protein) [Source:UniProtKB/Swiss-Prot;Acc:Q9UID3]	NM_013265
ENSG00000171067	-0.847859	0.0218464	C11orf24	Uncharacterized protein C11orf24 Precursor (Protein DM4E3) [Source:UniProtKB/Swiss-Prot;Acc:Q96F05]	NM_022338
ENSG00000180878	-0.295706	0.610258	C11orf42	Uncharacterized protein C11orf42 [Source:UniProtKB/Swiss-Prot;Acc:Q8N5U0]	NM_173525
ENSG00000179532	0.610046	0.0851549	C11orf47	Uncharacterized protein C11orf47 [Source:UniProtKB/Swiss-Prot;Acc:Q2NKK8]	NM_173589,NM_144666
ENSG00000162194	-1.33553	8.95076e-08	C11orf48	Uncharacterized protein C11orf48 [Source:UniProtKB/Swiss-Prot;Acc:Q9BQE6]	NM_024099
ENSG00000149179	-0.505359	0.015212	C11orf49	UPF0705 protein C11orf49 [Source:UniProtKB/Swiss-Prot;Acc:Q9H6J7]	NM_001003678,NM_001003677,NM_024113,NM_001003676
ENSG00000149300	0.0746439	0.807207	C11orf52	Uncharacterized protein C11orf52 [Source:UniProtKB/Swiss-Prot;Acc:Q96A22]	NM_080659
ENSG00000182919	1.76746	0.00095231	C11orf54	Ester hydrolase C11orf54 (EC 3.1.-.-) [Source:UniProtKB/Swiss-Prot;Acc:Q9H0W9]	NM_014039
ENSG00000182919	1.25897	0.00086717	C11orf54	Ester hydrolase C11orf54 (EC 3.1.-.-) [Source:UniProtKB/Swiss-Prot;Acc:Q9H0W9]	NM_014039
ENSG00000110696	2.08499	1.57219e-05	C11orf58	Small acidic protein [Source:UniProtKB/Swiss-Prot;Acc:O00193]	NM_014267,NM_001142705
ENSG00000149357	0.427154	0.162768	C11orf59	UPF0404 protein C11orf59 [Source:UniProtKB/Swiss-Prot;Acc:Q6IAA8]	NM_017907
ENSG00000149357	-0.291842	0.515575	C11orf59	UPF0404 protein C11orf59 [Source:UniProtKB/Swiss-Prot;Acc:Q6IAA8]	NM_017907
ENSG00000118096	0.843006	0.0369223	C11orf60	UPF0360 protein C11orf60 [Source:UniProtKB/Swiss-Prot;Acc:Q9NQC8]	NM_020153
ENSG00000120458	0.665115	0.138532	C11orf61	Uncharacterized protein C11orf61 [Source:UniProtKB/Swiss-Prot;Acc:Q6P1R3]	NM_024631
ENSG00000162148	-0.416232	0.549554	C11orf66	Uncharacterized protein C11orf66 [Source:UniProtKB/Swiss-Prot;Acc:Q7Z5V6]	NM_145017
ENSG00000087884	0.734195	0.0481778	C11orf67	UPF0366 protein C11orf67 [Source:UniProtKB/Swiss-Prot;Acc:Q9H7C9]	NM_024684
ENSG00000149196,ENSG00000226774,ENSG00000165186	-0.0967486	0.723476	C11orf73,RP11-654E17.2,PTCHD1	NA	NM_016401.3
ENSG00000166002	0.606598	0.274543	C11orf75	UPF0443 protein C11orf75 (Protein FN5) [Source:UniProtKB/Swiss-Prot;Acc:Q9NRQ5]	NM_020179
ENSG00000171671	-0.788302	0.0264159	C11orf76	processed transcript	NA
ENSG00000167985	-0.497306	0.00398641	C11orf79	Protein EMI5 homolog, mitochondrial Precursor [Source:UniProtKB/Swiss-Prot;Acc:Q9NX18]	NM_017841
ENSG00000165490	-1.02572	0.00169184	C11orf82	Nitric oxide-inducible gene protein [Source:UniProtKB/Swiss-Prot;Acc:Q8IXT1]	NM_145018
ENSG00000204922	-1.14167	1.25366e-06	C11orf83	Uncharacterized protein C11orf83 Precursor [Source:UniProtKB/Swiss-Prot;Acc:Q6UW78]	NM_001085372
ENSG00000168005	-0.0714818	0.782732	C11orf84	Uncharacterized protein C11orf84 [Source:UniProtKB/Swiss-Prot;Acc:Q9BUA3]	NM_138471
ENSG00000139637	-1.07279	1.76979e-05	C12orf10	UPF0160 protein MYG1, mitochondrial Precursor [Source:UniProtKB/Swiss-Prot;Acc:Q9HB07]	NM_021640
ENSG00000064102	2.353	6.1949e-15	C12orf11	Uncharacterized protein C12orf11 (Sarcoma antigen NY-SAR-95) [Source:UniProtKB/Swiss-Prot;Acc:Q9NVM9]	NM_018164
ENSG00000204856	-0.326537	0.52842	C12orf24	Uncharacterized protein C12orf24 [Source:UniProtKB/Swiss-Prot;Acc:Q8WUB2]	NM_013300
ENSG00000127720	-0.195778	0.507476	C12orf26	Uncharacterized protein C12orf26 [Source:UniProtKB/Swiss-Prot;Acc:Q8N6Q8]	NM_032230
ENSG00000111300	1.89177	0.00203089	C12orf30	TPR repeat-containing protein C12orf30 (p120) [Source:UniProtKB/Swiss-Prot;Acc:Q14CX7]	NM_024953
ENSG00000171792	-0.981091	0.039208	C12orf32	Uncharacterized protein C12orf32 [Source:UniProtKB/Swiss-Prot;Acc:Q9BSD3]	NR_027363,NR_027365,NR_027364
ENSG00000214851	-0.401839	0.396995	C12orf33	Putative uncharacterized protein C12orf33 [Source:UniProtKB/Swiss-Prot;Acc:Q8N6U2]	NA
ENSG00000139620	-0.398468	0.107948	C12orf41	Uncharacterized protein C12orf41 [Source:UniProtKB/Swiss-Prot;Acc:Q9H9L4]	NM_017822
ENSG00000179088	-1.03972	0.000190762	C12orf42	Uncharacterized protein C12orf42 [Source:UniProtKB/Swiss-Prot;Acc:Q96LP6]	NM_001099336,NM_198521
ENSG00000157895	-0.176214	0.336854	C12orf43	Uncharacterized protein C12orf43 [Source:UniProtKB/Swiss-Prot;Acc:Q96C57]	NM_022895
ENSG00000123395	0.190405	0.330875	C12orf44	UPF0453 protein C12orf44 [Source:UniProtKB/Swiss-Prot;Acc:Q9BSB4]	NM_001098673,NM_021934
ENSG00000111412	-0.234343	0.57363	C12orf49	UPF0454 protein C12orf49 Precursor [Source:UniProtKB/Swiss-Prot;Acc:Q9H741]	NM_024738
ENSG00000078237	0.909863	0.0235768	C12orf5	Probable fructose-2,6-bisphosphatase TIGAR (EC 3.1.3.46)(TP53-induced glycolysis and apoptosis regulator) [Source:UniProtKB/Swiss-Prot;Acc:Q9NQ88]	NM_020375
ENSG00000165805	-0.434241	0.523381	C12orf50	Uncharacterized protein C12orf50 [Source:UniProtKB/Swiss-Prot;Acc:Q8NA57]	NM_152589
ENSG00000173064	0.228333	0.641029	C12orf51	Probable E3 ubiquitin-protein ligase KIAA0614 (EC 6.3.2.-) [Source:UniProtKB/Swiss-Prot;Acc:Q9Y4D8]	NM_001109662
ENSG00000139405	0.579274	0.0231881	C12orf52	Uncharacterized protein C12orf52 [Source:UniProtKB/Swiss-Prot;Acc:Q96K30]	NM_032848
ENSG00000185306	0.13701	0.695177	C12orf56	Uncharacterized protein C12orf56 [Source:UniProtKB/Swiss-Prot;Acc:Q8IXR9]	NM_001099676
ENSG00000111678	0.708112	0.00119133	C12orf57	Protein C10 [Source:UniProtKB/Swiss-Prot;Acc:Q99622]	NM_138425
ENSG00000165685	0.631077	0.11923	C12orf59	Uncharacterized protein C12orf59 Precursor [Source:UniProtKB/Swiss-Prot;Acc:Q4KMG9]	NM_153022
ENSG00000130921	-1.81322	4.59457e-11	C12orf65	Uncharacterized protein C12orf65 [Source:UniProtKB/Swiss-Prot;Acc:Q9H3J6]	NM_152269,NM_001143905
ENSG00000197503	-0.671799	0.292245	C12orf67	Transmembrane protein C12orf67 [Source:UniProtKB/Swiss-Prot;Acc:Q96M19]	NA
ENSG00000177875	-1.14846	0.00855584	C12orf68	Uncharacterized protein C12orf68 [Source:UniProtKB/Swiss-Prot;Acc:Q52MB2]	NM_001013635
ENSG00000139160	0.296758	0.543946	C12orf72	UPF0516 protein C12orf72 [Source:UniProtKB/Swiss-Prot;Acc:Q8IXQ9]	NM_001135864,NM_173802,NM_001135863
ENSG00000235162	1.46053	0.00209644	C12orf75	processed transcript	NM_001145199
ENSG00000123178	-0.860358	0.0131209	C13orf1	Chronic lymphocytic leukemia deletion region gene 6 protein (CLL deletion region gene 6 protein) [Source:UniProtKB/Swiss-Prot;Acc:Q5W111]	NM_020456,NM_001127482
ENSG00000102760	1.24574	2.30055e-07	C13orf15	Response gene to complement 32 protein (RGC-32) [Source:UniProtKB/Swiss-Prot;Acc:Q9H4X1]	NM_014059
ENSG00000120685	-0.370831	0.0199008	C13orf23	Uncharacterized protein KIAA2032 [Source:UniProtKB/Swiss-Prot;Acc:Q86XN7]	NM_025138,NM_170719
ENSG00000175664	0.520349	0.60714	C13orf26	Uncharacterized protein C13orf26 [Source:UniProtKB/Swiss-Prot;Acc:Q8N6G2]	NM_152325
ENSG00000165480	0.854555	0.000571709	C13orf3	Spindle and kinetochore-associated protein RAMA1 [Source:UniProtKB/Swiss-Prot;Acc:Q8IX90]	NM_145061
ENSG00000136122	1.84185	6.13667e-09	C13orf34	Protein aurora borealis (HsBora) [Source:UniProtKB/Swiss-Prot;Acc:Q6PGQ7]	NM_024808
ENSG00000198824	-0.759964	0.016491	C13orf8	Zinc finger protein 828 [Source:UniProtKB/Swiss-Prot;Acc:Q96JM3]	NM_032436
ENSG00000092020	-0.273898	0.269988	C14orf10	Serine/threonine-protein phosphatase 2A regulatory subunit B'' subunit gamma (Protein phosphatase subunit G5PR)(Rhabdomyosarcoma antigen MU-RMS-40.6A)(Rhabdomyosarcoma antigen Mu-RMS-40.6C) [Source:UniProtKB/Swiss-Prot;Acc:Q969Q6]	NM_017917
ENSG00000050130	2.14213	0.00114521	C14orf100	JNK1-associated membrane protein (JAMP)(Medulloblastoma antigen MU-MB-50.4) [Source:UniProtKB/Swiss-Prot;Acc:Q9P055]	NM_001098625,NM_016475
ENSG00000119720	0.864648	0.00168131	C14orf102	UPF0614 protein C14orf102 [Source:UniProtKB/Swiss-Prot;Acc:Q9H7Z3]	NM_017970,NM_199043
ENSG00000133980	0.0329494	0.977895	C14orf115	Uncharacterized protein C14orf115 [Source:UniProtKB/Swiss-Prot;Acc:Q9H8Y1]	NM_018228
ENSG00000089916	0.344035	0.36537	C14orf118	Uncharacterized protein C14orf118 [Source:UniProtKB/Swiss-Prot;Acc:Q9NWQ4]	NM_017972,NM_017926
ENSG00000227051	0.550554	0.185953	C14orf132	Uncharacterized protein C14orf132 [Source:UniProtKB/Swiss-Prot;Acc:Q9NPU4]	NR_023938
ENSG00000151445	0.169793	0.761638	C14orf133	Uncharacterized protein C14orf133 [Source:UniProtKB/Swiss-Prot;Acc:Q9H9C1]	NM_022067
ENSG00000170270	1.26392	7.03173e-09	C14orf142	Uncharacterized protein C14orf142 [Source:UniProtKB/Swiss-Prot;Acc:Q9BXV9]	NM_032490
ENSG00000100629	0.138411	0.753347	C14orf145	Uncharacterized protein C14orf145 [Source:UniProtKB/Swiss-Prot;Acc:Q6ZU80]	NM_152446
ENSG00000100629	-0.71986	0.135516	C14orf145	Uncharacterized protein C14orf145 [Source:UniProtKB/Swiss-Prot;Acc:Q6ZU80]	NM_152446
ENSG00000165389	1.15885	0.00700023	C14orf147	UPF0445 transmembrane protein C14orf147 [Source:UniProtKB/Swiss-Prot;Acc:Q969W0]	NM_138288
ENSG00000119705	1.11587	0.020486	C14orf156	SRA stem-loop-interacting RNA-binding protein, mitochondrial Precursor [Source:UniProtKB/Swiss-Prot;Acc:Q9GZT3]	NM_031210
ENSG00000133943	0.0803809	0.869592	C14orf159	UPF0317 protein C14orf159, mitochondrial Precursor [Source:UniProtKB/Swiss-Prot;Acc:Q7Z3D6]	NM_024952,NM_001102366,NM_001102367,NM_001102368,NM_001102369
ENSG00000224433	-0.282112	0.175166	C14orf162	Uncharacterized protein C14orf162 (Myelin proteolipid protein-like protein) [Source:UniProtKB/Swiss-Prot;Acc:Q9NQR7]	NR_024630
ENSG00000087302	0.692912	0.0102533	C14orf166	UPF0568 protein C14orf166 [Source:UniProtKB/Swiss-Prot;Acc:Q9Y224]	NM_016039
ENSG00000100583	-0.605877	0.137418	C14orf174	SAM domain-containing protein C14orf174 [Source:UniProtKB/Swiss-Prot;Acc:Q9P1V8]	NM_001010860
ENSG00000176605	-0.0203929	0.977527	C14orf177	Putative uncharacterized protein C14orf177 [Source:UniProtKB/Swiss-Prot;Acc:Q52M58]	NM_182560
ENSG00000119650	0.282762	0.495746	C14orf179	Uncharacterized protein C14orf179 [Source:UniProtKB/Swiss-Prot;Acc:Q96FT9]	NM_052873,NM_001102564
ENSG00000184601	-0.671543	0.406635	C14orf180	Transmembrane protein C14orf180 [Source:UniProtKB/Swiss-Prot;Acc:Q8N912]	NM_001008404
ENSG00000214900	0.120198	0.870337	C14orf182	Uncharacterized protein C14orf182 [Source:UniProtKB/Swiss-Prot;Acc:A1A4T8]	NM_001012706
ENSG00000214900	0.036981	0.929185	C14orf182	Uncharacterized protein C14orf182 [Source:UniProtKB/Swiss-Prot;Acc:A1A4T8]	NM_001012706
ENSG00000156411	1.09838	0.00310718	C14orf2	6.8 kDa mitochondrial proteolipid [Source:UniProtKB/Swiss-Prot;Acc:P56378]	NM_001127393,NM_004894
ENSG00000156411	0.331145	0.166403	C14orf2	6.8 kDa mitochondrial proteolipid [Source:UniProtKB/Swiss-Prot;Acc:P56378]	NM_001127393,NM_004894
ENSG00000196943	0.550918	0.0634295	C14orf21	Pumilio domain-containing protein C14orf21 [Source:UniProtKB/Swiss-Prot;Acc:Q86U38]	NM_174913
ENSG00000196943	-0.784451	0.00688616	C14orf21	Pumilio domain-containing protein C14orf21 [Source:UniProtKB/Swiss-Prot;Acc:Q86U38]	NM_174913
ENSG00000119669	-0.00109892	0.998208	C14orf4	Enhanced at puberty protein 1 [Source:UniProtKB/Swiss-Prot;Acc:Q9H1B7]	NM_024496
ENSG00000156030	-0.66378	0.00914657	C14orf43	Uncharacterized protein C14orf43 [Source:UniProtKB/Swiss-Prot;Acc:Q6PJG2]	NM_001043318,NM_194278
ENSG00000119636	0.224008	0.416769	C14orf45	Uncharacterized protein C14orf45 [Source:UniProtKB/Swiss-Prot;Acc:Q8ND07]	NM_025057
ENSG00000236314,ENSG00000237147	-0.829704	0.139686	C14orf65,AL110504.6-1	NA	NM_001144995.1
ENSG00000140107	-0.24713	0.622339	C14orf68	Hepatocellular carcinoma down-regulated mitochondrial carrier protein [Source:UniProtKB/Swiss-Prot;Acc:Q6Q0C1]	NM_207117
ENSG00000185347	1.08845	0.0636605	C14orf80	Uncharacterized protein C14orf80 [Source:UniProtKB/Swiss-Prot;Acc:Q86SX3]	NM_001134876,NM_001134877,NM_001134875
ENSG00000185347	-0.681164	0.0852967	C14orf80	Uncharacterized protein C14orf80 [Source:UniProtKB/Swiss-Prot;Acc:Q86SX3]	NM_001134876,NM_001134877,NM_001134875
ENSG00000100802	-0.226624	0.63495	C14orf93	Uncharacterized protein C14orf93 Precursor [Source:UniProtKB/Swiss-Prot;Acc:Q9H972]	NM_001130706,NM_021944,NM_001130708
ENSG00000137876,ENSG00000198677,ENSG00000231556	0.642063	0.0739814	C15orf15,TTC37,RP11-746P2.2	NA	NM_016304.2
ENSG00000178761	-0.0575708	0.875308	C15orf17	Uncharacterized protein C15orf17 [Source:UniProtKB/Swiss-Prot;Acc:Q5XKK7]	NM_020447
ENSG00000140451	0.593696	0.089796	C15orf20	ATP-dependent DNA helicase PIF1 (EC 3.6.1.-)(PIF1/RRM3 DNA helicase-like protein) [Source:UniProtKB/Swiss-Prot;Acc:Q9H611]	NM_025049
ENSG00000128944	0.962138	0.00215921	C15orf23	Putative TRAF4-associated factor 1 [Source:UniProtKB/Swiss-Prot;Acc:Q9Y448]	NM_033286,NM_001142761,NM_001142762
ENSG00000134153	2.03938	1.06562e-08	C15orf24	UPF0480 protein C15orf24 Precursor [Source:UniProtKB/Swiss-Prot;Acc:Q9NPA0]	NM_020154
ENSG00000169758	-0.86181	0.000393301	C15orf27	Transmembrane protein C15orf27 [Source:UniProtKB/Swiss-Prot;Acc:Q2M3C6]	NM_152335
ENSG00000134152	-2.33991	2.35718e-11	C15orf29	Uncharacterized protein C15orf29 [Source:UniProtKB/Swiss-Prot;Acc:Q9H079]	NM_024713
ENSG00000223712	0.213744	0.670692	C15orf37	Putative uncharacterized protein C15orf37 [Source:UniProtKB/Swiss-Prot;Acc:Q8NBB2]	NM_175898
ENSG00000167173	0.172199	0.568826	C15orf39	Uncharacterized protein C15orf39 [Source:UniProtKB/Swiss-Prot;Acc:Q6ZRI6]	NM_015492
ENSG00000169609	-0.00671757	0.976704	C15orf40	UPF0235 protein C15orf40 [Source:UniProtKB/Swiss-Prot;Acc:Q8WUR7]	NM_144597
ENSG00000169609	-0.548668	0.0770998	C15orf40	UPF0235 protein C15orf40 [Source:UniProtKB/Swiss-Prot;Acc:Q8WUR7]	NM_144597
ENSG00000186073	-0.238722	0.503207	C15orf41	Uncharacterized protein C15orf41 (Protein HH114) [Source:UniProtKB/Swiss-Prot;Acc:Q9Y2V0]	NM_001130010,NM_032499
ENSG00000140534	-0.0997753	0.85787	C15orf42	Uncharacterized protein C15orf42 [Source:UniProtKB/Swiss-Prot;Acc:Q7Z2Z1]	NM_152259
ENSG00000167014	0.06325	0.926729	C15orf43	Uncharacterized protein C15orf43 [Source:UniProtKB/Swiss-Prot;Acc:Q8NHR7]	NM_152448
ENSG00000188549	0.195853	0.8185	C15orf52	Uncharacterized protein C15orf52 [Source:UniProtKB/Swiss-Prot;Acc:Q6ZUT6]	NM_207380
ENSG00000175746	-0.586097	0.432403	C15orf54	Putative uncharacterized protein C15orf54 [Source:UniProtKB/Swiss-Prot;Acc:Q8N8G6]	NM_207445
ENSG00000128891	-1.21647	1.9542e-09	C15orf57	Uncharacterized protein C15orf57 (Protein CCDC32) [Source:UniProtKB/Swiss-Prot;Acc:Q9BV29]	NM_001080792,NM_052849,NM_001080791
ENSG00000183208	-1.11603	0.000459817	C15orf58	UPF0580 protein C15orf58 [Source:UniProtKB/Swiss-Prot;Acc:Q6ZNW5]	NM_001013657
ENSG00000205363	-0.42643	0.298103	C15orf59	UPF0583 protein C15orf59 [Source:UniProtKB/Swiss-Prot;Acc:Q2T9L4]	NM_001039614
ENSG00000188277	-0.247696	0.295824	C15orf62	Uncharacterized protein C15orf62, mitochondrial Precursor [Source:UniProtKB/Swiss-Prot;Acc:A8K5M9]	NM_001130448
ENSG00000172366	0.0104491	0.96589	C16orf14	Uncharacterized protein C16orf14 [Source:UniProtKB/Swiss-Prot;Acc:Q9BUT9]	NM_138418
ENSG00000059145	1.07786	0.00010492	C16orf28	RING finger protein unkempt-like [Source:UniProtKB/Swiss-Prot;Acc:Q9H9P5]	NM_023076
ENSG00000059145	-0.220281	0.649985	C16orf28	RING finger protein unkempt-like [Source:UniProtKB/Swiss-Prot;Acc:Q9H9P5]	NM_023076
ENSG00000206053	0.806961	0.118484	C16orf34	Hematological and neurological expressed 1-like protein (HN1-like protein) [Source:UniProtKB/Swiss-Prot;Acc:Q9H910]	NM_144570
ENSG00000135686	0.0942466	0.778988	C16orf44	Kelch-like protein 36 [Source:UniProtKB/Swiss-Prot;Acc:Q8N4N3]	NM_024731
ENSG00000135686	-0.0100819	0.953953	C16orf44	Kelch-like protein 36 [Source:UniProtKB/Swiss-Prot;Acc:Q8N4N3]	NM_024731
ENSG00000166780	-1.63511	0.00724249	C16orf45	Uncharacterized protein C16orf45 [Source:UniProtKB/Swiss-Prot;Acc:Q96MC5]	NM_033201,NM_001142469
ENSG00000166455	0.561793	0.0867327	C16orf46	Uncharacterized protein C16orf46 [Source:UniProtKB/Swiss-Prot;Acc:Q6P387]	NM_001100873,NM_152337
ENSG00000166455	0.101064	0.867848	C16orf46	Uncharacterized protein C16orf46 [Source:UniProtKB/Swiss-Prot;Acc:Q6P387]	NM_001100873,NM_152337
ENSG00000197445	0.0342157	0.91026	C16orf47	Putative uncharacterized protein C16orf47 [Source:UniProtKB/Swiss-Prot;Acc:Q6ZP98]	NA
ENSG00000089486	0.0727736	0.904697	C16orf5	LITAF-like protein (Transmembrane protein I1)(Cell death-inducing protein) [Source:UniProtKB/Swiss-Prot;Acc:Q9H305]	NM_013399
ENSG00000185716	-0.25368	0.368647	C16orf52	processed transcript	NR_024104
ENSG00000185928	-0.15533	0.459828	C16orf53	PAXIP1-associated protein 1 (PTIP-associated protein 1) [Source:UniProtKB/Swiss-Prot;Acc:Q9BTK6]	NM_024516
ENSG00000167523	0.0636677	0.888845	C16orf55	Uncharacterized protein C16orf55 [Source:UniProtKB/Swiss-Prot;Acc:Q96N06]	NM_153025
ENSG00000167523	-1.97174	2.98399e-16	C16orf55	Uncharacterized protein C16orf55 [Source:UniProtKB/Swiss-Prot;Acc:Q96N06]	NM_153025
ENSG00000103005	-0.375926	0.152409	C16orf57	UPF0406 protein C16orf57 [Source:UniProtKB/Swiss-Prot;Acc:Q9BQ65]	NM_024598
ENSG00000162062	-0.172822	0.674778	C16orf59	Uncharacterized protein C16orf59 [Source:UniProtKB/Swiss-Prot;Acc:Q7L2K0]	NM_025108
ENSG00000103121	0.653585	0.0479806	C16orf61	Uncharacterized protein C16orf61 [Source:UniProtKB/Swiss-Prot;Acc:Q9NRP2]	NM_020188
ENSG00000067365	-0.0695123	0.816627	C16orf68	Uncharacterized protein C16orf68 [Source:UniProtKB/Swiss-Prot;Acc:Q9BUU2]	NM_024109
ENSG00000075399	-0.501327	0.105333	C16orf7	Uncharacterized protein C16orf7 (Protein ATP-BL) [Source:UniProtKB/Swiss-Prot;Acc:Q9Y2B5]	NM_004913
ENSG00000154102	-0.452685	0.335224	C16orf74	Uncharacterized protein C16orf74 [Source:UniProtKB/Swiss-Prot;Acc:Q96GX8]	NM_206967
ENSG00000158792	-0.282929	0.438935	C16orf76	Spermatogenesis-associated protein 2-like protein (SPATA2-like protein) [Source:UniProtKB/Swiss-Prot;Acc:Q8IUW3]	NM_152339
ENSG00000166152	-0.250453	0.574179	C16orf78	Uncharacterized protein C16orf78 [Source:UniProtKB/Swiss-Prot;Acc:Q8WTQ4]	NM_144602
ENSG00000070761	-1.54943	9.57531e-06	C16orf80	UPF0468 protein C16orf80 (Transcription factor IIB) [Source:UniProtKB/Swiss-Prot;Acc:Q9Y6A4]	NM_013242
ENSG00000159761	-1.69875	0.00072116	C16orf86	Uncharacterized protein C16orf86 [Source:UniProtKB/Swiss-Prot;Acc:Q6ZW13]	NM_001012984
ENSG00000155330	0.989169	1.80626e-05	C16orf87	UPF0547 protein C16orf87 [Source:UniProtKB/Swiss-Prot;Acc:Q6PH81]	NM_001001436
ENSG00000174109	0.289921	0.336288	C16orf91	Protein CCSMST1 Precursor [Source:UniProtKB/Swiss-Prot;Acc:Q4G0I0]	NM_001010878
ENSG00000181396	-0.393863	0.156776	C17orf101	PKHD domain-containing transmembrane protein C17orf101 (EC 1.14.-.-) [Source:UniProtKB/Swiss-Prot;Acc:Q6PK18]	NM_024648,NM_175902
ENSG00000181396	-0.563719	0.293368	C17orf101	PKHD domain-containing transmembrane protein C17orf101 (EC 1.14.-.-) [Source:UniProtKB/Swiss-Prot;Acc:Q6PK18]	NM_024648,NM_175902
ENSG00000167861	0.698328	0.129084	C17orf28	UPF0663 transmembrane protein C17orf28 (Down-regulated in multiple cancers 1) [Source:UniProtKB/Swiss-Prot;Acc:Q8IV36]	NM_030630
ENSG00000004139	-0.185646	0.384755	C17orf32	Transmembrane protein 199 [Source:UniProtKB/Swiss-Prot;Acc:Q8N511]	NM_015077
ENSG00000004139	-0.677759	0.0356081	C17orf32	Transmembrane protein 199 [Source:UniProtKB/Swiss-Prot;Acc:Q8N511]	NM_015077
ENSG00000141741	-1.01752	0.00641559	C17orf37	Uncharacterized protein C17orf37 (Protein C35)(HBV X-transactivated gene 4 protein) [Source:UniProtKB/Swiss-Prot;Acc:Q9BRT3]	NM_032339
ENSG00000141034	0.0141459	0.984605	C17orf39	Uncharacterized protein C17orf39 [Source:UniProtKB/Swiss-Prot;Acc:Q8IVV7]	NM_024052
ENSG00000172171	0.570173	0.292437	C17orf42	UPF0629 protein C17orf42 [Source:UniProtKB/Swiss-Prot;Acc:Q96QE5]	NM_024683
ENSG00000175061	-0.85954	0.000196041	C17orf45	Putative uncharacterized protein C17orf45, mitochondrial Precursor [Source:UniProtKB/Swiss-Prot;Acc:Q8N1F1]	NR_027158,NR_027667,NR_027170,NR_027163,NR_027162,NR_002744,NR_003043,NR_027168,NR_027166,NR_027159,NR_003054,NR_027169,NR_027167,NR_027161
ENSG00000161939	-1.35006	1.56835e-07	C17orf49	Uncharacterized potential DNA-binding protein C17orf49 [Source:UniProtKB/Swiss-Prot;Acc:Q8IXM2]	NM_001142798,NM_174893,NM_001142799
ENSG00000154768	0.111645	0.951476	C17orf50	Uncharacterized protein C17orf50 [Source:UniProtKB/Swiss-Prot;Acc:Q8WW18]	NM_145272
ENSG00000125319	0.0851122	0.7908	C17orf53	Uncharacterized protein C17orf53 [Source:UniProtKB/Swiss-Prot;Acc:Q8N3J3]	NM_024032
ENSG00000185168	-0.723961	0.0206065	C17orf55	Uncharacterized protein C17orf55 [Source:UniProtKB/Swiss-Prot;Acc:Q8N8I6]	NM_178519
ENSG00000167302	0.845198	0.065485	C17orf56	Uncharacterized protein C17orf56 [Source:UniProtKB/Swiss-Prot;Acc:Q96N21]	NM_144679
ENSG00000186665	0.687333	0.160744	C17orf58	UPF0450 protein C17orf58 [Source:UniProtKB/Swiss-Prot;Acc:Q2M2W7]	NM_181655,NM_181656
ENSG00000196544	0.459099	0.0537839	C17orf59	Uncharacterized protein C17orf59 [Source:UniProtKB/Swiss-Prot;Acc:Q96GS4]	NM_017622
ENSG00000205544	0.357705	0.288979	C17orf61	UPF0451 protein C17orf61 Precursor [Source:UniProtKB/Swiss-Prot;Acc:Q8N2U0]	NM_152766
ENSG00000173065	1.75595	3.17079e-13	C17orf63	Uncharacterized protein C17orf63 [Source:UniProtKB/Swiss-Prot;Acc:Q8WU58]	NM_018182,NM_001077498
ENSG00000173065	-1.15121	0.0322888	C17orf63	Uncharacterized protein C17orf63 [Source:UniProtKB/Swiss-Prot;Acc:Q8WU58]	NM_018182,NM_001077498
ENSG00000168597	0.178297	0.69137	C17orf65	Uncharacterized protein C17orf65 [Source:UniProtKB/Swiss-Prot;Acc:Q495Z4]	NM_178542
ENSG00000214226	0.225444	0.594292	C17orf67	Uncharacterized protein C17orf67 Precursor [Source:UniProtKB/Swiss-Prot;Acc:Q0P5P2]	NM_001085430
ENSG00000214226	-1.05402	0.0139629	C17orf67	Uncharacterized protein C17orf67 Precursor [Source:UniProtKB/Swiss-Prot;Acc:Q0P5P2]	NM_001085430
ENSG00000178971	-0.95114	0.00459499	C17orf68	Uncharacterized protein C17orf68 (HBV DNAPTP1-transactivated protein B) [Source:UniProtKB/Swiss-Prot;Acc:Q2NKJ3]	NM_025099
ENSG00000167159,ENSG00000230644	-0.0998575	0.877703	C17orf69,AC225613.2-1	NA	NA
ENSG00000185504	-0.744356	0.0191984	C17orf70	Fanconi anemia-associated protein of 100 kDa [Source:UniProtKB/Swiss-Prot;Acc:Q0VG06]	NM_001109760,NM_025161
ENSG00000167447	0.0110468	0.965127	C17orf71	UPF0487 protein C17orf71 (Amplified in breast cancer gene 2 protein) [Source:UniProtKB/Swiss-Prot;Acc:Q8ND04]	NM_018149
ENSG00000224383	-0.671534	0.273344	C17orf72	Uncharacterized protein C17orf72 [Source:UniProtKB/Swiss-Prot;Acc:P0C7W0]	NA
ENSG00000184560	-0.505797	0.454284	C17orf74	Uncharacterized protein C17orf74 [Source:UniProtKB/Swiss-Prot;Acc:Q0P670]	NM_175734
ENSG00000181350	-0.704078	0.0436751	C17orf76	Leucine-rich repeat-containing protein C17orf76 [Source:UniProtKB/Swiss-Prot;Acc:Q8NAA5]	NM_001113567,NM_207387
ENSG00000167230	0.257803	0.617634	C17orf78	Uncharacterized protein C17orf78 [Source:UniProtKB/Swiss-Prot;Acc:Q8N4C9]	NM_173625
ENSG00000172301	-0.876095	6.35842e-05	C17orf79	Uncharacterized protein C17orf79 (Protein TTP1) [Source:UniProtKB/Swiss-Prot;Acc:Q9NQ92]	NM_018405
ENSG00000172301,ENSG00000236440,ENSG00000168702	-1.26558	2.56114e-06	C17orf79,AC117947.1,LRP1B	NA	NM_018405.3
ENSG00000170291	-0.337999	0.422509	C17orf81	Dermal papilla-derived protein 6 (S-phase 2 protein) [Source:UniProtKB/Swiss-Prot;Acc:Q8TE02]	NM_203415,NM_203414,NM_015362,NM_203413
ENSG00000161929	-0.623686	0.0346467	C17orf87	Transmembrane protein C17orf87 [Source:UniProtKB/Swiss-Prot;Acc:Q6UWF3]	NM_207103
ENSG00000227580	-0.350277	0.391947	C17orf88	Apoptosis-related protein 2 (APR-2) [Source:UniProtKB/Swiss-Prot;Acc:Q9Y5M1]	NR_026770
ENSG00000181038	0.172143	0.666807	C17orf95	UPF0563 protein C17orf95 [Source:UniProtKB/Swiss-Prot;Acc:Q86XA0]	NM_001080510
ENSG00000187624	-0.854685	0.0786933	C17orf97	Uncharacterized protein C17orf97 [Source:UniProtKB/Swiss-Prot;Acc:Q6ZQX7]	NM_001013672
ENSG00000134779	0.511025	0.023549	C18orf10	Tubulin polyglutamylase complex subunit 2 (PGs2) [Source:UniProtKB/Swiss-Prot;Acc:Q68CL5]	NM_015476
ENSG00000134779	-0.189708	0.40959	C18orf10	Tubulin polyglutamylase complex subunit 2 (PGs2) [Source:UniProtKB/Swiss-Prot;Acc:Q68CL5]	NM_015476
ENSG00000177150	0.146393	0.765039	C18orf19	Uncharacterized protein C18orf19 [Source:UniProtKB/Swiss-Prot;Acc:Q96ND0]	NM_001098801,NM_152352
ENSG00000141428	0.0197794	0.917381	C18orf21	UPF0711 protein C18orf21 (HBV X-transactivated gene 13 protein) [Source:UniProtKB/Swiss-Prot;Acc:Q32NC0]	NM_031446
ENSG00000101546	0.459929	0.377036	C18orf22	Putative ribosome-binding factor A, mitochondrial Precursor [Source:UniProtKB/Swiss-Prot;Acc:Q8N0V3]	NM_024805
ENSG00000154839	-0.404857	0.0571696	C18orf24	Spindle and kinetochore-associated protein 1 [Source:UniProtKB/Swiss-Prot;Acc:Q96BD8]	NM_001039535,NM_145060
ENSG00000141391	-0.719269	0.206545	C18orf43	Protein slowmo homolog 1 [Source:UniProtKB/Swiss-Prot;Acc:Q96N28]	NM_006553,NM_001142405
ENSG00000075336	0.283901	0.447689	C18orf55	TIM21-like protein, mitochondrial Precursor [Source:UniProtKB/Swiss-Prot;Acc:Q9BVV7]	NM_014177
ENSG00000141452	0.312637	0.379696	C18orf8	Uncharacterized protein C18orf8 (Colon cancer-associated protein Mic1)(Mic-1) [Source:UniProtKB/Swiss-Prot;Acc:Q96DM3]	NM_013326
ENSG00000074842	1.01553	2.6094e-05	C19orf10	UPF0556 protein C19orf10 Precursor (Stromal cell-derived growth factor SF20)(Interleukin-25)(IL-25) [Source:UniProtKB/Swiss-Prot;Acc:Q969H8]	NM_019107
ENSG00000074842	0.444155	0.0131623	C19orf10	UPF0556 protein C19orf10 Precursor (Stromal cell-derived growth factor SF20)(Interleukin-25)(IL-25) [Source:UniProtKB/Swiss-Prot;Acc:Q969H8]	NM_019107
ENSG00000131943	-0.0489317	0.817457	C19orf12	Uncharacterized protein C19orf12 [Source:UniProtKB/Swiss-Prot;Acc:Q9NSK7]	NM_031448,NM_001031726
ENSG00000099338	0.0148896	0.981518	C19orf15	Uncharacterized protein C19orf15 Precursor [Source:UniProtKB/Swiss-Prot;Acc:Q6ZRH7]	NM_021185
ENSG00000105176	0.291655	0.428833	C19orf2	Unconventional prefoldin RPB5 interactor (RNA polymerase II subunit 5-mediating protein)(RPB5-mediating protein)(Protein NNX3) [Source:UniProtKB/Swiss-Prot;Acc:O94763]	NM_003796,NM_134447
ENSG00000141933	0.258831	0.861808	C19orf20	Tubulin polyglutamylase complex subunit 1 (PGs1) [Source:UniProtKB/Swiss-Prot;Acc:Q6ZTW0]	NM_033513
ENSG00000099812	-0.630126	0.00587805	C19orf21	Uncharacterized protein C19orf21 [Source:UniProtKB/Swiss-Prot;Acc:Q8IVT2]	NM_173481
ENSG00000198858	-0.741244	0.00279075	C19orf22	R3H domain-containing protein C19orf22 [Source:UniProtKB/Swiss-Prot;Acc:Q96D70]	NM_138774
ENSG00000228300,ENSG00000226593	0.436959	0.0536609	C19orf24,AC004258.1	NA	NM_017914.3
ENSG00000119559	0.444076	0.390871	C19orf25	UPF0449 protein C19orf25 [Source:UniProtKB/Swiss-Prot;Acc:Q9UFG5]	NM_152482
ENSG00000119559	-0.20175	0.674684	C19orf25	UPF0449 protein C19orf25 [Source:UniProtKB/Swiss-Prot;Acc:Q9UFG5]	NM_152482
ENSG00000176840	0.492982	0.242924	C19orf30	processed transcript	NR_027148
ENSG00000099840	0.489115	0.410042	C19orf36	Uncharacterized protein C19orf36 Precursor (Sperm 22 kDa protein c113) [Source:UniProtKB/Swiss-Prot;Acc:Q1ZYL8]	NM_001039846,NM_001031735
ENSG00000214212	-0.415731	0.128286	C19orf38	Protein HIDE1 Precursor [Source:UniProtKB/Swiss-Prot;Acc:A8MVS5]	NM_001136482
ENSG00000131944	-0.777843	0.0344902	C19orf40	Fanconi anemia-associated protein of 24 kDa [Source:UniProtKB/Swiss-Prot;Acc:Q9BTP7]	NM_152266
ENSG00000123144	-0.138541	0.539701	C19orf43	Uncharacterized protein C19orf43 [Source:UniProtKB/Swiss-Prot;Acc:Q9BQ61]	NM_024038
ENSG00000123144	-0.87474	0.0175607	C19orf43	Uncharacterized protein C19orf43 [Source:UniProtKB/Swiss-Prot;Acc:Q9BQ61]	NM_024038
ENSG00000181392	0.920029	0.0157414	C19orf46	KASH domain-containing protein C19orf46 [Source:UniProtKB/Swiss-Prot;Acc:Q8N205]	NM_001039876
ENSG00000181392	-0.373284	0.423468	C19orf46	KASH domain-containing protein C19orf46 [Source:UniProtKB/Swiss-Prot;Acc:Q8N205]	NM_001039876
ENSG00000167747	0.384998	0.148008	C19orf48	Uncharacterized protein C19orf48 (Multidrug resistance-related protein) [Source:UniProtKB/Swiss-Prot;Acc:Q6RUI8]	NM_199250,NM_199249
ENSG00000105700	0.462868	0.191171	C19orf50	UPF0459 protein C19orf50 [Source:UniProtKB/Swiss-Prot;Acc:Q9BQD3]	NM_024069
ENSG00000167646	1.48925	0.00956749	C19orf51	UPF0470 protein C19orf51 [Source:UniProtKB/Swiss-Prot;Acc:Q8N9W5]	NM_178837
ENSG00000104979	-0.144119	0.491087	C19orf53	Leydig cell tumor 10 kDa protein homolog [Source:UniProtKB/Swiss-Prot;Acc:Q9UNZ5]	NM_014047
ENSG00000188493	-0.708083	0.0012111	C19orf54	UPF0692 protein C19orf54 [Source:UniProtKB/Swiss-Prot;Acc:Q5BKX5]	NM_198476
ENSG00000167595	0.154291	0.766743	C19orf55	Uncharacterized protein C19orf55 [Source:UniProtKB/Swiss-Prot;Acc:Q2NL68]	NM_001039887
ENSG00000105583	0.15404	0.573788	C19orf56	UPF0139 membrane protein C19orf56 [Source:UniProtKB/Swiss-Prot;Acc:Q9Y284]	NM_016145
ENSG00000132016	-0.750899	0.205369	C19orf57	Uncharacterized protein C19orf57 (Pre-T/NK cell-associated protein 3B3) [Source:UniProtKB/Swiss-Prot;Acc:Q0VDD7]	NM_024323
ENSG00000182087	-0.1624	0.386208	C19orf6	Membralin [Source:UniProtKB/Swiss-Prot;Acc:Q4ZIN3]	NM_001033026,NM_033420
ENSG00000006015	0.660933	0.0395981	C19orf60	Uncharacterized protein C19orf60 [Source:UniProtKB/Swiss-Prot;Acc:Q96EN9]	NM_001100418,NM_001100419
ENSG00000105771	-0.4578	0.204427	C19orf61	Uncharacterized protein C19orf61 [Source:UniProtKB/Swiss-Prot;Acc:Q9H0W8]	NM_019108
ENSG00000105393	0.868738	0.00151863	C19orf62	BRCA1-A complex subunit MERIT40 (Mediator of RAP80 interactions and targeting subunit of 40 kDa)(New component of the BRCA1-A complex) [Source:UniProtKB/Swiss-Prot;Acc:Q9NWV8]	NM_001033549,NM_014173
ENSG00000161671	1.25247	3.1265e-06	C19orf63	UPF0510 protein C19orf63 Precursor (Hematopoietic signal peptide-containing membrane domain-containing protein 1) [Source:UniProtKB/Swiss-Prot;Acc:Q5UCC4]	NM_206538,NM_175063
ENSG00000185453	-1.60477	0.00156285	C19orf68	Uncharacterized protein C19orf68 [Source:UniProtKB/Swiss-Prot;Acc:Q86XI8]	NA
ENSG00000221916	-1.08454	0.0109259	C19orf73	Putative uncharacterized protein FLJ10490 [Source:UniProtKB/Swiss-Prot;Acc:Q9NVV2]	NM_018111
ENSG00000179397	-0.431523	0.257709	C1orf101	Uncharacterized protein C1orf101 Precursor [Source:UniProtKB/Swiss-Prot;Acc:Q5SY80]	NM_001130957,NM_173807
ENSG00000121931	0.0224423	0.926388	C1orf103	Uncharacterized protein C1orf103 (Receptor-interacting factor 1) [Source:UniProtKB/Swiss-Prot;Acc:Q5T3J3]	NM_018372,NM_001006945
ENSG00000163362	1.70668	1.97206e-06	C1orf106	Uncharacterized protein C1orf106 [Source:UniProtKB/Swiss-Prot;Acc:Q3KP66]	NM_018265,NM_001142569
ENSG00000117597	-0.962006	0.000286911	C1orf107	Digestive organ expansion factor homolog [Source:UniProtKB/Swiss-Prot;Acc:Q68CQ4]	NM_014388
ENSG00000116922	1.81163	6.66502e-10	C1orf109	Uncharacterized protein C1orf109 [Source:UniProtKB/Swiss-Prot;Acc:Q9NX04]	NM_017850
ENSG00000116922	-0.825847	0.199401	C1orf109	Uncharacterized protein C1orf109 [Source:UniProtKB/Swiss-Prot;Acc:Q9NX04]	NM_017850
ENSG00000162817	-0.357857	0.412648	C1orf115	Uncharacterized protein C1orf115 [Source:UniProtKB/Swiss-Prot;Acc:Q9H7X2]	NM_024709
ENSG00000182795	0.914591	0.00921225	C1orf116	Specifically androgen-regulated gene protein [Source:UniProtKB/Swiss-Prot;Acc:Q9BW04]	NM_023938,NM_001083924
ENSG00000197982	-0.2686	0.104444	C1orf122	Uncharacterized protein C1orf122 [Source:UniProtKB/Swiss-Prot;Acc:Q6ZSJ8]	NM_198446,NM_001142726
ENSG00000162384	-1.0633	2.55602e-05	C1orf123	UPF0587 protein C1orf123 [Source:UniProtKB/Swiss-Prot;Acc:Q9NWV4]	NM_017887
ENSG00000010072	1.2486	0.100309	C1orf124	Zinc finger RAD18 domain-containing protein C1orf124 [Source:UniProtKB/Swiss-Prot;Acc:Q9H040]	NM_032018,NM_001010984
ENSG00000162779	-0.533469	0.163246	C1orf125	Uncharacterized protein C1orf125 [Source:UniProtKB/Swiss-Prot;Acc:Q5T1B0]	NM_144696,NM_182766
ENSG00000057757	1.61506	5.50477e-08	C1orf128	UPF0424 protein C1orf128 [Source:UniProtKB/Swiss-Prot;Acc:Q9GZP4]	NM_020362
ENSG00000143633	0.133369	0.494441	C1orf131	Uncharacterized protein C1orf131 [Source:UniProtKB/Swiss-Prot;Acc:Q8NDD1]	NM_152379
ENSG00000127423	-1.85913	1.56896e-08	C1orf135	Uncharacterized protein C1orf135 [Source:UniProtKB/Swiss-Prot;Acc:Q9H7T9]	NM_024037
ENSG00000228208	-0.103811	0.872167	C1orf143	None	NA
ENSG00000055070	-0.785139	0.000125282	C1orf144	UPF0485 protein C1orf144 (Putative MAPK-activating protein PM18/PM20/PM22) [Source:UniProtKB/Swiss-Prot;Acc:Q7Z422]	NM_015609,NM_001114600
ENSG00000163875,ENSG00000229670	0.699047	0.0184996	C1orf149,AC013409.4	NA	NM_022756.4
ENSG00000173436	-0.854668	0.000306251	C1orf151	UPF0327 protein C1orf151 [Source:UniProtKB/Swiss-Prot;Acc:Q5TGZ0]	NM_001032363
ENSG00000171806	0.158577	0.50318	C1orf156	UPF0558 protein C1orf156 (Arsenic-transactivated protein 2)(AsTP2) [Source:UniProtKB/Swiss-Prot;Acc:O95568]	NM_033418
ENSG00000131591	-0.594135	0.0351187	C1orf159	Uncharacterized protein C1orf159 Precursor [Source:UniProtKB/Swiss-Prot;Acc:Q96HA4]	NM_017891
ENSG00000162377	-1.41773	0.000178654	C1orf163	Hcp beta-lactamase-like protein C1orf163 [Source:UniProtKB/Swiss-Prot;Acc:Q96BR5]	NM_023077
ENSG00000215910	-0.995819	0.0699972	C1orf167	Uncharacterized protein C1orf167 [Source:UniProtKB/Swiss-Prot;Acc:Q5SNV9]	NA
ENSG00000198912	0.440131	0.199545	C1orf174	UPF0688 protein C1orf174 [Source:UniProtKB/Swiss-Prot;Acc:Q8IYL3]	NM_207356
ENSG00000184313	0.379403	0.33795	C1orf175	Tetratricopeptide repeat protein 4 (TPR repeat protein 4) [Source:UniProtKB/Swiss-Prot;Acc:O95801]	NR_026782,NM_001039464
ENSG00000184313	-0.925367	0.00497129	C1orf175	Tetratricopeptide repeat protein 4 (TPR repeat protein 4) [Source:UniProtKB/Swiss-Prot;Acc:O95801]	NR_026782,NM_001039464
ENSG00000188761	-0.0415551	0.912803	C1orf178	Bcl-2-like protein 15 (Bcl2-L-15) [Source:UniProtKB/Swiss-Prot;Acc:Q5TBC7]	NM_001010922
ENSG00000163467	-0.698241	0.128611	C1orf182	Uncharacterized protein C1orf182 (SSTK-interacting protein)(SSTK-IP) [Source:UniProtKB/Swiss-Prot;Acc:Q96A04]	NM_144627
ENSG00000197852	0.313534	0.333147	C1orf183	Uncharacterized protein C1orf183 [Source:UniProtKB/Swiss-Prot;Acc:Q9NTI7]	NM_019099,NM_198926
ENSG00000163263	-1.16538	0.00661842	C1orf189	Uncharacterized protein C1orf189 [Source:UniProtKB/Swiss-Prot;Acc:Q5VU69]	NM_001010979
ENSG00000119280	-0.771634	1.10806e-06	C1orf198	Uncharacterized protein C1orf198 [Source:UniProtKB/Swiss-Prot;Acc:Q9H425]	NM_032800,NM_001136494,NM_001136495
ENSG00000160767	-0.287192	0.337704	C1orf2	Protein COTE1 [Source:UniProtKB/Swiss-Prot;Acc:P81408]	NM_006589,NM_198264
ENSG00000179840	-0.275489	0.214688	C1orf200	Putative uncharacterized protein C1orf200 [Source:UniProtKB/Swiss-Prot;Acc:Q5SR53]	NR_027045
ENSG00000001460	0.898904	0.0454528	C1orf201	UPF0490 protein C1orf201 [Source:UniProtKB/Swiss-Prot;Acc:Q5TH74]	NM_178122
ENSG00000188004	-1.0364	0.00280621	C1orf204	V-set and immunoglobulin domain-containing protein 8 Precursor [Source:UniProtKB/Swiss-Prot;Acc:Q5VU13]	NM_001134233
ENSG00000184157	-0.430022	0.310259	C1orf210	processed transcript	NM_182517
ENSG00000163866	0.256573	0.706358	C1orf212	processed transcript	NM_138428
ENSG00000163866	-0.118766	0.634319	C1orf212	processed transcript	NM_138428
ENSG00000187251	1.08254	0.0447712	C1orf213	Putative uncharacterized protein C1orf213 [Source:UniProtKB/Swiss-Prot;Acc:Q8NC38]	NM_001008896,NM_138479
ENSG00000221953,ENSG00000184991	0.165156	0.903308	C1orf229,TTTY13	NA	NA
ENSG00000121486	0.10059	0.760328	C1orf25	TRM1-like protein [Source:UniProtKB/Swiss-Prot;Acc:Q7Z2T5]	NM_030934
ENSG00000157181	0.404017	0.466911	C1orf27	Protein odr-4 homolog (hODR-4)(Transactivated by transforming growth factor beta protein 1)(LAG1-interacting protein) [Source:UniProtKB/Swiss-Prot;Acc:Q5SWX8]	NM_017847
ENSG00000143793	0.797592	0.107355	C1orf35	Multiple myeloma tumor-associated protein 2 (hMMTAG2) [Source:UniProtKB/Swiss-Prot;Acc:Q9BU76]	NM_024319
ENSG00000143612	0.516604	0.00670644	C1orf43	Uncharacterized protein C1orf43 (Hepatitis C virus NS5A-transactivated protein 4)(HCV NS5A-transactivated protein 4)(Protein NICE-3)(S863-3) [Source:UniProtKB/Swiss-Prot;Acc:Q9BWL3]	NM_015449,NM_001098616,NM_138740
ENSG00000184909	-0.22551	0.616809	C1orf49	Uncharacterized protein C1orf49 [Source:UniProtKB/Swiss-Prot;Acc:Q5T0J7]	NA
ENSG00000164008	-0.103056	0.767228	C1orf50	Uncharacterized protein C1orf50 [Source:UniProtKB/Swiss-Prot;Acc:Q9BV19]	NM_024097
ENSG00000232477	-0.314757	0.594163	C1orf50	None	NA
ENSG00000159208	-0.312113	0.302728	C1orf51	Uncharacterized protein C1orf51 [Source:UniProtKB/Swiss-Prot;Acc:Q8N365]	NM_144697
ENSG00000203724	0.116524	0.701636	C1orf53	Uncharacterized protein C1orf53 [Source:UniProtKB/Swiss-Prot;Acc:Q5VUE5]	NM_001024594
ENSG00000118292	-0.962752	0.0146062	C1orf54	Uncharacterized protein C1orf54 Precursor [Source:UniProtKB/Swiss-Prot;Acc:Q8WWF1]	NM_024579
ENSG00000143443	-0.569872	0.0724865	C1orf56	Uncharacterized protein C1orf56 Precursor [Source:UniProtKB/Swiss-Prot;Acc:Q9BUN1]	NM_017860
ENSG00000135778	0.0433632	0.88513	C1orf57	Nucleoside-triphosphatase C1orf57 (NTPase)(EC 3.6.1.15)(Nucleoside triphosphate phosphohydrolase) [Source:UniProtKB/Swiss-Prot;Acc:Q9BSD7]	NM_032324
ENSG00000125462	-1.05672	0.137933	C1orf61	Protein CROC-4 (Contingent replication of cDNA 4) [Source:UniProtKB/Swiss-Prot;Acc:Q13536]	NM_006365
ENSG00000117616	0.957488	0.003494	C1orf63	UPF0471 protein C1orf63 [Source:UniProtKB/Swiss-Prot;Acc:Q9BUV0]	NM_020317
ENSG00000117616	-1.16688	5.38121e-05	C1orf63	UPF0471 protein C1orf63 [Source:UniProtKB/Swiss-Prot;Acc:Q9BUV0]	NM_020317
ENSG00000183888	0.389499	0.496852	C1orf64	Putative uncharacterized protein C1orf64 [Source:UniProtKB/Swiss-Prot;Acc:Q8NEQ6]	NM_178840
ENSG00000143303	-0.989995	9.97817e-06	C1orf66	UPF0431 protein C1orf66 [Source:UniProtKB/Swiss-Prot;Acc:Q96FB5]	NM_015997,NM_001142560
ENSG00000181873	-0.158293	0.732325	C1orf69	Putative transferase C1orf69, mitochondrial Precursor (EC 2.1.-.-) [Source:UniProtKB/Swiss-Prot;Acc:Q5T440]	NM_001010867
ENSG00000181873	-0.767371	0.00118902	C1orf69	Putative transferase C1orf69, mitochondrial Precursor (EC 2.1.-.-) [Source:UniProtKB/Swiss-Prot;Acc:Q5T440]	NM_001010867
ENSG00000162852	0.673417	0.174404	C1orf71	Uncharacterized protein C1orf71 [Source:UniProtKB/Swiss-Prot;Acc:Q6PJW8]	NM_152609,NM_001139459
ENSG00000160679	0.870809	0.0459149	C1orf77	Uncharacterized protein C1orf77 [Source:UniProtKB/Swiss-Prot;Acc:Q9Y3Y2]	NM_015607
ENSG00000198715	0.723353	0.286372	C1orf85	Uncharacterized protein C1orf85 Precursor [Source:UniProtKB/Swiss-Prot;Acc:Q8WWB7]	NM_144580
ENSG00000162585	-0.185013	0.611991	C1orf86	Uncharacterized protein C1orf86 [Source:UniProtKB/Swiss-Prot;Acc:Q6NZ36]	NM_182533
ENSG00000162585	-0.992752	6.04596e-05	C1orf86	Uncharacterized protein C1orf86 [Source:UniProtKB/Swiss-Prot;Acc:Q6NZ36]	NM_182533
ENSG00000162598	-0.263463	0.672596	C1orf87	Uncharacterized protein C1orf87 [Source:UniProtKB/Swiss-Prot;Acc:Q8N0U7]	NM_152377
ENSG00000132881	-0.167461	0.773262	C1orf89	Miro domain-containing protein C1orf89 [Source:UniProtKB/Swiss-Prot;Acc:Q9BU20]	NM_030907
ENSG00000094975	1.54013	0.00112384	C1orf9	Protein C1orf9 Precursor [Source:UniProtKB/Swiss-Prot;Acc:Q9UBS9]	NM_014283,NM_016227
ENSG00000153363	-0.851698	0.000176671	C1orf97	Putative uncharacterized protein C1orf97 [Source:UniProtKB/Swiss-Prot;Acc:Q9BRT7]	NR_026761
ENSG00000230426	-1.20585	0.0715467	C1orf99	processed transcript	NA
ENSG00000173369	-0.392487	0.798209	C1QB	Complement C1q subcomponent subunit B Precursor [Source:UniProtKB/Swiss-Prot;Acc:P02746]	NM_000491
ENSG00000108561	0.340379	0.569452	C1QBP	Complement component 1 Q subcomponent-binding protein, mitochondrial Precursor (Glycoprotein gC1qBP)(C1qBP)(GC1q-R protein)(Hyaluronan-binding protein 1)(Mitochondrial matrix protein p32)(p33) [Source:UniProtKB/Swiss-Prot;Acc:Q07021]	NM_001212
ENSG00000159189	-0.543341	0.0469884	C1QC	Complement C1q subcomponent subunit C Precursor [Source:UniProtKB/Swiss-Prot;Acc:P02747]	NM_172369,NM_001114101
ENSG00000131094	0.383042	0.490891	C1QL1	C1q-related factor Precursor (Complement component 1 Q subcomponent-like 1) [Source:UniProtKB/Swiss-Prot;Acc:O75973]	NM_006688
ENSG00000186897	0.0608344	0.866133	C1QL4	Complement C1q-like protein 4 Precursor [Source:UniProtKB/Swiss-Prot;Acc:Q86Z23]	NM_001008223
ENSG00000173918	0.675326	0.533023	C1QTNF1	Complement C1q tumor necrosis factor-related protein 1 Precursor (G protein-coupled receptor-interacting protein)(GIP) [Source:UniProtKB/Swiss-Prot;Acc:Q9BXJ1]	NM_198593,NM_030968,NM_198594
ENSG00000082196	0.0991544	0.859154	C1QTNF3	Complement C1q tumor necrosis factor-related protein 3 Precursor (Secretory protein CORS26) [Source:UniProtKB/Swiss-Prot;Acc:Q9BXJ4]	NM_030945,NM_181435
ENSG00000082196	-0.060921	0.925638	C1QTNF3	Complement C1q tumor necrosis factor-related protein 3 Precursor (Secretory protein CORS26) [Source:UniProtKB/Swiss-Prot;Acc:Q9BXJ4]	NM_030945,NM_181435
ENSG00000223953	0.65845	0.166374	C1QTNF5	Complement C1q tumor necrosis factor-related protein 5 Precursor [Source:UniProtKB/Swiss-Prot;Acc:Q9BXJ0]	NM_015645
ENSG00000133466	-0.884577	0.0021447	C1QTNF6	Complement C1q tumor necrosis factor-related protein 6 Precursor [Source:UniProtKB/Swiss-Prot;Acc:Q9BXI9]	NM_031910,NM_182486
ENSG00000163145	0.371786	0.482932	C1QTNF7	Complement C1q tumor necrosis factor-related protein 7 Precursor [Source:UniProtKB/Swiss-Prot;Acc:Q9BXJ2]	NM_031911,NM_001135170,NM_001135171
ENSG00000184471	-0.826408	0.670742	C1QTNF8	Complement C1q tumor necrosis factor-related protein 8 Precursor [Source:UniProtKB/Swiss-Prot;Acc:P60827]	NM_207419
ENSG00000182326	-1.55345	0.000381442	C1S	Complement C1s subcomponent Precursor (EC 3.4.21.42)(C1 esterase) [Contains Complement C1s subcomponent heavy chain;Complement C1s subcomponent light chain] [Source:UniProtKB/Swiss-Prot;Acc:P09871]	NM_201442,NM_001734
ENSG00000166278,ENSG00000204364,ENSG00000231543,ENSG00000235696,ENSG00000206372,ENSG00000235017,ENSG00000226560	0.401608	0.554352	C2,C2,C2,CFB,C2,CFB,CFB	NA	NA
ENSG00000166278,ENSG00000231543,ENSG00000235696,ENSG00000206372,ENSG00000235017,ENSG00000226560	-0.158533	0.702503	C2,C2,CFB,C2,CFB,CFB	NA	NM_001710.5
ENSG00000132821	0.0404811	0.864872	C20orf102	V-set and transmembrane domain-containing protein 2-like protein Precursor [Source:UniProtKB/Swiss-Prot;Acc:Q96N03]	NM_080607
ENSG00000124098	0.806711	0.000441957	C20orf108	Transmembrane protein C20orf108 [Source:UniProtKB/Swiss-Prot;Acc:Q96KR6]	NM_080821
ENSG00000101193	0.555229	0.0761966	C20orf11	Protein C20orf11 (Two hybrid-associated protein 1 with RanBPM)(Twa1) [Source:UniProtKB/Swiss-Prot;Acc:Q9NWU2]	NM_017896
ENSG00000197183	-0.145344	0.766492	C20orf112	Uncharacterized protein C20orf112 [Source:UniProtKB/Swiss-Prot;Acc:Q96MY1]	NM_080616
ENSG00000149639	-1.17915	0.00118905	C20orf117	Uncharacterized protein C20orf117 [Source:UniProtKB/Swiss-Prot;Acc:O94964]	NM_199181
ENSG00000089091	-0.23738	0.665881	C20orf12	Ankyrin repeat-containing protein C20orf12 [Source:UniProtKB/Swiss-Prot;Acc:Q9NVP4]	NM_001099407
ENSG00000101353	-0.474016	0.274514	C20orf132	Uncharacterized protein C20orf132 [Source:UniProtKB/Swiss-Prot;Acc:Q9H579]	NM_213632,NM_152503,NM_213631
ENSG00000172264	0.330511	0.499256	C20orf133	MACRO domain-containing protein 2 [Source:UniProtKB/Swiss-Prot;Acc:A1Z1Q3]	NM_001033087,NM_080676
ENSG00000198326	0.259305	0.459931	C20orf141	Uncharacterized protein C20orf141 [Source:UniProtKB/Swiss-Prot;Acc:Q9NUB4]	NA
ENSG00000125534	0.126022	0.707193	C20orf149	Exocrine differentiation and proliferation factor [Source:UniProtKB/Swiss-Prot;Acc:Q9H3Y8]	NM_024299
ENSG00000149646	-0.69764	0.0627208	C20orf152	Uncharacterized protein C20orf152 [Source:UniProtKB/Swiss-Prot;Acc:Q96M20]	NM_080834
ENSG00000149636	-0.634305	0.263434	C20orf172	Kinetochore-associated protein DSN1 homolog [Source:UniProtKB/Swiss-Prot;Acc:Q9H410]	NM_001145315,NM_024918,NM_001145317,NM_001145316,NM_001145318
ENSG00000042062,ENSG00000169519,ENSG00000232878,ENSG00000122512,ENSG00000186153	-0.190444	0.433296	C20orf175,METT5D1,RP11-526F14.1,PMS2,WWOX	NA	NA
ENSG00000196227	0.258782	0.658487	C20orf177	Uncharacterized protein C20orf177 [Source:UniProtKB/Swiss-Prot;Acc:Q9NTX9]	NM_022106
ENSG00000186191	0.552821	0.347305	C20orf186	Long palate, lung and nasal epithelium carcinoma-associated protein 4 Precursor (Ligand-binding protein RY2G5) [Source:UniProtKB/Swiss-Prot;Acc:P59827]	NM_182519
ENSG00000125899	0.313279	0.864159	C20orf187	Putative uncharacterized protein C20orf187 [Source:UniProtKB/Swiss-Prot;Acc:Q9UGB4]	NA
ENSG00000171984	0.0635243	0.937497	C20orf196	Uncharacterized protein C20orf196 [Source:UniProtKB/Swiss-Prot;Acc:Q8IYI0]	NM_152504
ENSG00000177410	0.723689	0.0671745	C20orf199	processed transcript	NR_003604,NR_003606,NR_003605
ENSG00000177410	0.567798	0.378759	C20orf199	processed transcript	NR_003604,NR_003606,NR_003605
ENSG00000101189	-0.13261	0.725789	C20orf20	MRG-binding protein [Source:UniProtKB/Swiss-Prot;Acc:Q9NV56]	NM_018270
ENSG00000174403	-0.933918	0.0217735	C20orf200	processed transcript	NM_152757
ENSG00000101084	0.00401709	0.987828	C20orf24	Uncharacterized protein C20orf24 (Rab5-interacting protein)(RIP5) [Source:UniProtKB/Swiss-Prot;Acc:Q9BUV8]	NR_026562,NM_199483,NM_018840
ENSG00000125843	-0.6449	0.0630688	C20orf29	Uncharacterized protein C20orf29 [Source:UniProtKB/Swiss-Prot;Acc:Q9NUS5]	NM_018347
ENSG00000101474	1.78566	1.06492e-07	C20orf3	Adipocyte plasma membrane-associated protein (Protein BSCv) [Source:UniProtKB/Swiss-Prot;Acc:Q9HDC9]	NM_020531
ENSG00000089063	1.11755	2.08083e-08	C20orf30	UPF0414 transmembrane protein C20orf30 [Source:UniProtKB/Swiss-Prot;Acc:Q96A57]	NM_001009925,NM_001009924,NM_014145,NM_001009923
ENSG00000131043	-0.643464	0.00998696	C20orf4	Uncharacterized protein C20orf4 [Source:UniProtKB/Swiss-Prot;Acc:Q9Y312]	NM_015511
ENSG00000101311	0.350992	0.311003	C20orf42	Fermitin family homolog 1 (Unc-112-related protein 1)(Kindlin-1)(Kindlerin)(Kindlin syndrome protein) [Source:UniProtKB/Swiss-Prot;Acc:Q9BQL6]	NM_017671
ENSG00000022277	-0.0355788	0.911539	C20orf43	UPF0549 protein C20orf43 [Source:UniProtKB/Swiss-Prot;Acc:Q9BY42]	NM_016407
ENSG00000125895	-0.347543	0.0991072	C20orf46	Transmembrane protein C20orf46 [Source:UniProtKB/Swiss-Prot;Acc:Q9NUR3]	NM_018354
ENSG00000125898	0.118483	0.70289	C20orf55	Protein FAM110A [Source:UniProtKB/Swiss-Prot;Acc:Q9BQ89]	NM_001042353,NM_207121,NM_031424
ENSG00000125898	0.0375457	0.90104	C20orf55	Protein FAM110A [Source:UniProtKB/Swiss-Prot;Acc:Q9BQ89]	NM_001042353,NM_207121,NM_031424
ENSG00000101198	-0.899037	0.0468818	C20orf58	Sodium/potassium-transporting ATPase subunit beta-1-interacting protein 4 (Na(+)/K(+)-transporting ATPase subunit beta-1-interacting protein 4)(Protein FAM77A) [Source:UniProtKB/Swiss-Prot;Acc:Q8IVV8]	NM_152864
ENSG00000101247	-0.388986	0.474742	C20orf7	Probable methyltransferase C20orf7, mitochondrial Precursor (EC 2.1.1.-) [Source:UniProtKB/Swiss-Prot;Acc:Q5TEU4]	NM_024120,NM_001039375
ENSG00000131050	-0.0587035	0.885584	C20orf70	Short palate, lung and nasal epithelium carcinoma-associated protein 2 Precursor (Parotid secretory protein)(PSP) [Source:UniProtKB/Swiss-Prot;Acc:Q96DR5]	NM_080574
ENSG00000125871	0.750023	0.0471814	C20orf72	Uncharacterized protein C20orf72 [Source:UniProtKB/Swiss-Prot;Acc:Q9BQP7]	NM_052865
ENSG00000101230	-0.549935	0.319411	C20orf82	Isthmin-1 Precursor [Source:UniProtKB/Swiss-Prot;Acc:B1AKI9]	NM_080826
ENSG00000149346	-1.22925	0.208302	C20orf94	UPF0492 protein C20orf94 [Source:UniProtKB/Swiss-Prot;Acc:Q5VYV7]	NM_001009608
ENSG00000238182	-0.263043	0.445556	C21orf119	Uncharacterized protein C21orf119 [Source:UniProtKB/Swiss-Prot;Acc:Q96HZ7]	NR_026845
ENSG00000183535	-1.16502	0.0106833	C21orf123	Uncharacterized protein C21orf123 [Source:UniProtKB/Swiss-Prot;Acc:Q8N8W7]	NR_027498,NR_028082
ENSG00000184385	-0.0181243	0.952805	C21orf128	Uncharacterized protein C21orf128 [Source:UniProtKB/Swiss-Prot;Acc:Q8N2C9]	NR_027243
ENSG00000160226	0.504265	0.615633	C21orf2	Uncharacterized protein C21orf2 (C21orf-HUMF09G8.5)(YF5/A2) [Source:UniProtKB/Swiss-Prot;Acc:O43822]	NM_004928
ENSG00000175894,ENSG00000205445	-0.311543	0.555829	C21orf29,KRTAP10-2	NA	NM_198693.2
ENSG00000175894,ENSG00000212933	-0.301995	0.377326	C21orf29,KRTAP12-4	NA	NM_198698.1
ENSG00000227451	0.68406	0.048485	C21orf30	Putative uncharacterized protein C21orf30 [Source:UniProtKB/Swiss-Prot;Acc:Q9UFM2]	NA
ENSG00000159055	-1.25803	0.000200593	C21orf45	Protein Mis18-alpha (FAPP1-associated protein 1) [Source:UniProtKB/Swiss-Prot;Acc:Q9NYP9]	NM_018944
ENSG00000205930	-0.392487	0.739522	C21orf49	Putative uncharacterized protein C21orf49 [Source:UniProtKB/Swiss-Prot;Acc:Q17RA5]	NR_024622,NR_024623
ENSG00000205670	-0.321126	0.179177	C21orf51	Protein FAM165B [Source:UniProtKB/Swiss-Prot;Acc:P58511]	NM_058182
ENSG00000160298	-0.209959	0.889704	C21orf58	Uncharacterized protein C21orf58 [Source:UniProtKB/Swiss-Prot;Acc:P58505]	NM_058180
ENSG00000156253	-0.49421	0.0256522	C21orf6	RWD domain-containing protein 2B [Source:UniProtKB/Swiss-Prot;Acc:P57060]	NM_016940
ENSG00000156253	-1.22643	0.00183397	C21orf6	RWD domain-containing protein 2B [Source:UniProtKB/Swiss-Prot;Acc:P57060]	NM_016940
ENSG00000166979	-1.3389	8.16611e-06	C21orf63	Uncharacterized protein C21orf63 Precursor (SUE21) [Source:UniProtKB/Swiss-Prot;Acc:P58658]	NM_058187
ENSG00000183250	-0.167812	0.779582	C21orf67	Uncharacterized protein C21orf67 [Source:UniProtKB/Swiss-Prot;Acc:P58512]	NR_027129,NR_027128
ENSG00000160256,ENSG00000228797,ENSG00000228533	-0.168308	0.900352	C21orf70,RP11-484H12.7,AP005212.2-2	NA	NM_058190.2
ENSG00000184856	-0.283169	0.86884	C21orf74	processed transcript	NA
ENSG00000185186	0.226273	0.515082	C21orf84	processed transcript	NR_026863
ENSG00000223768	-1.13329	0.000752137	C21orf86	None	NA
ENSG00000178457	-0.298994	0.318329	C21orf94	processed transcript	NR_027246
ENSG00000138867	-0.387648	0.0927663	C22orf13	Uncharacterized protein C22orf13 (Protein LLN4) [Source:UniProtKB/Swiss-Prot;Acc:Q96NT3]	NM_031444
ENSG00000169314	-0.402254	0.45985	C22orf15	Uncharacterized protein C22orf15 (N27C7-3 protein) [Source:UniProtKB/Swiss-Prot;Acc:Q8WYQ4]	NM_182520
ENSG00000128254	-1.40426	0.000175776	C22orf24	Uncharacterized protein C22orf24 [Source:UniProtKB/Swiss-Prot;Acc:Q9Y442]	NM_015372
ENSG00000100220	0.261685	0.260885	C22orf28	UPF0027 protein C22orf28 [Source:UniProtKB/Swiss-Prot;Acc:Q9Y3I0]	NM_014306
ENSG00000100220,ENSG00000184459	0.479752	0.469138	C22orf28,BPIL2	NA	NM_174932.2
ENSG00000215012,ENSG00000185838	-0.498609	0.420407	C22orf29,GNB1L	NA	NM_024627.5
ENSG00000188511	-0.57488	0.175708	C22orf34	Uncharacterized protein C22orf34 [Source:UniProtKB/Swiss-Prot;Acc:Q6ZV56]	NR_026997
ENSG00000237933	-0.758796	0.162854	C22orf37	Putative uncharacterized protein C22orf37 [Source:UniProtKB/Swiss-Prot;Acc:Q8N1L1]	NA
ENSG00000100364	0.486707	0.151329	C22orf9	Uncharacterized protein C22orf9 [Source:UniProtKB/Swiss-Prot;Acc:Q6ICG6]	NM_001009880,NM_015264
ENSG00000157617	-0.521064	0.406347	C2CD2	C2 domain-containing protein 2 Precursor [Source:UniProtKB/Swiss-Prot;Acc:Q9Y426]	NM_015500,NM_199050
ENSG00000172375	0.282866	0.278531	C2CD2L	C2 domain-containing protein 2-like (Transmembrane protein 24) [Source:UniProtKB/Swiss-Prot;Acc:O14523]	NM_014807
ENSG00000168014	1.18924	0.00370501	C2CD3	C2 domain-containing protein 3 [Source:UniProtKB/Swiss-Prot;Acc:Q4AC94]	NM_015531
ENSG00000185414	-1.05934	0.000112628	C2orf15	Uncharacterized protein C2orf15 [Source:UniProtKB/Swiss-Prot;Acc:Q8WU43]	NM_145213,NM_145212
ENSG00000185414	-1.25776	0.0244442	C2orf15	Uncharacterized protein C2orf15 [Source:UniProtKB/Swiss-Prot;Acc:Q8WU43]	NM_145213,NM_145212
ENSG00000213699	0.412748	0.404711	C2orf18	Transmembrane protein C2orf18 Precursor [Source:UniProtKB/Swiss-Prot;Acc:Q8N357]	NM_017877
ENSG00000144406	0.737864	0.012261	C2orf21	Protein unc-80 homolog [Source:UniProtKB/Swiss-Prot;Acc:Q8N2C7]	NM_032504,NM_182587
ENSG00000115649	-0.315047	0.0868284	C2orf24	Uncharacterized protein C2orf24 [Source:UniProtKB/Swiss-Prot;Acc:Q9BV87]	NM_015680
ENSG00000197927,ENSG00000212913,ENSG00000233657	-0.00064775	0.998762	C2orf27,CR382287.7-1,RP11-7G23.9	NA	NA
ENSG00000068912	2.72488	2.32107e-18	C2orf30	XTP3-transactivated gene B protein Precursor (ER lectin)(Erlectin) [Source:UniProtKB/Swiss-Prot;Acc:Q96DZ1]	NM_015701,NM_001127398,NM_001127397
ENSG00000118961	0.283524	0.54823	C2orf43	UPF0554 protein C2orf43 [Source:UniProtKB/Swiss-Prot;Acc:Q9H6V9]	NM_021925
ENSG00000162972	0.537909	0.14665	C2orf47	Uncharacterized protein C2orf47, mitochondrial Precursor [Source:UniProtKB/Swiss-Prot;Acc:Q8WWC4]	NM_024520
ENSG00000135974	0.454181	0.432271	C2orf49	Ashwin [Source:UniProtKB/Swiss-Prot;Acc:Q9BVC5]	NM_024093
ENSG00000150873	0.0848199	0.819835	C2orf50	Uncharacterized protein C2orf50 [Source:UniProtKB/Swiss-Prot;Acc:Q96LR7]	NM_182500
ENSG00000172478	1.16307	0.000825858	C2orf54	Uncharacterized protein C2orf54 [Source:UniProtKB/Swiss-Prot;Acc:Q08AI8]	NM_001085437,NM_024861
ENSG00000172478	-0.0841889	0.792054	C2orf54	Uncharacterized protein C2orf54 [Source:UniProtKB/Swiss-Prot;Acc:Q08AI8]	NM_001085437,NM_024861
ENSG00000003509	0.864795	0.0347617	C2orf56	Protein midA homolog, mitochondrial Precursor [Source:UniProtKB/Swiss-Prot;Acc:Q7L592]	NM_144736,NM_001083946
ENSG00000177673	0.254143	0.408283	C2orf57	Uncharacterized protein C2orf57 [Source:UniProtKB/Swiss-Prot;Acc:Q53QW1]	NM_152614
ENSG00000187944	0.274398	0.794365	C2orf66	Uncharacterized protein C2orf66 Precursor [Source:UniProtKB/Swiss-Prot;Acc:Q6UXQ4]	NM_213608
ENSG00000178074	0.239164	0.492984	C2orf69	UPF0565 protein C2orf69 Precursor [Source:UniProtKB/Swiss-Prot;Acc:Q8N8R5]	NM_153689
ENSG00000173557	-0.0529562	0.845846	C2orf70	UPF0573 protein C2orf70 [Source:UniProtKB/Swiss-Prot;Acc:A6NJV1]	NM_001105519
ENSG00000204128	-0.243783	0.596531	C2orf72	Uncharacterized protein C2orf72 Precursor [Source:UniProtKB/Swiss-Prot;Acc:A6NCS6]	NM_001144994
ENSG00000186132	0.173093	0.537029	C2orf76	UPF0538 protein C2orf76 [Source:UniProtKB/Swiss-Prot;Acc:Q3KRA6]	NM_001017927
ENSG00000184924	0.859135	0.0456567	C2orf79	Uncharacterized protein C2orf79 [Source:UniProtKB/Swiss-Prot;Acc:Q6GMV3]	NM_001013663
ENSG00000184924	0.427622	0.15537	C2orf79	Uncharacterized protein C2orf79 [Source:UniProtKB/Swiss-Prot;Acc:Q6GMV3]	NM_001013663
ENSG00000182600	-0.94287	0.0179849	C2orf82	Uncharacterized protein C2orf82 Precursor [Source:UniProtKB/Swiss-Prot;Acc:Q6UX34]	NM_206895
ENSG00000219626	-0.584005	0.186873	C2orf84	hypothetical protein LOC375190 [Source:RefSeq peptide;Acc:NP_001139182]	NM_001145710
ENSG00000219626,ENSG00000186453	-0.74016	0.389913	C2orf84,AC009228.1	NA	NA
ENSG00000187699	-0.277295	0.496328	C2orf88	UPF0733 protein MGC13057 [Source:UniProtKB/Swiss-Prot;Acc:Q9BSF0]	NM_001042520,NM_001042521,NM_032321,NM_001042519
ENSG00000113845	-0.451245	0.134871	C3orf1	Transmembrane protein C3orf1 (Protein M5-14) [Source:UniProtKB/Swiss-Prot;Acc:Q9NPL8]	NM_016589
ENSG00000113845	-0.975886	0.0153789	C3orf1	Transmembrane protein C3orf1 (Protein M5-14) [Source:UniProtKB/Swiss-Prot;Acc:Q9NPL8]	NM_016589
ENSG00000134075	0.969388	0.0645565	C3orf10	processed transcript	NM_018462
ENSG00000134075	-0.875196	0.00164243	C3orf10	processed transcript	NM_018462
ENSG00000114405	-0.0936131	0.788903	C3orf14	Uncharacterized protein C3orf14 [Source:UniProtKB/Swiss-Prot;Acc:Q9HBI5]	NM_020685
ENSG00000163608	-0.0128713	0.963951	C3orf17	Uncharacterized protein C3orf17 [Source:UniProtKB/Swiss-Prot;Acc:Q6NW34]	NM_015412,NR_027796,NR_027794
ENSG00000088543	0.59357	0.0440564	C3orf18	Uncharacterized protein C3orf18 (Protein G20) [Source:UniProtKB/Swiss-Prot;Acc:Q9UK00]	NM_016210
ENSG00000173950	0.344888	0.481829	C3orf21	Uncharacterized protein C3orf21 [Source:UniProtKB/Swiss-Prot;Acc:Q8NBI6]	NM_152531
ENSG00000179152	-0.375412	0.198438	C3orf23	Uncharacterized protein C3orf23 [Source:UniProtKB/Swiss-Prot;Acc:Q8N3R3]	NM_173826,NM_001029840,NM_001029839
ENSG00000172771	-0.353749	0.344823	C3orf25	EF-hand domain-containing protein C3orf25 [Source:UniProtKB/Swiss-Prot;Acc:Q6NXP0]	NM_207307
ENSG00000221972	-0.0428105	0.944017	C3orf36	Uncharacterized protein C3orf36 [Source:UniProtKB/Swiss-Prot;Acc:Q3SXR2]	NM_025041
ENSG00000183624	-1.09565	8.23803e-08	C3orf37	UPF0361 protein DC12 [Source:UniProtKB/Swiss-Prot;Acc:Q96FZ2]	NM_020187,NM_001006109
ENSG00000179021	0.394253	0.449278	C3orf38	Uncharacterized protein C3orf38 [Source:UniProtKB/Swiss-Prot;Acc:Q5JPI3]	NM_173824
ENSG00000144647	1.2873	2.9541e-06	C3orf39	Uncharacterized glycosyltransferase AGO61 Precursor (EC 2.4.-.-) [Source:UniProtKB/Swiss-Prot;Acc:Q8NAT1]	NM_032806
ENSG00000214097	0.0551064	0.90634	C3orf43	Uncharacterized protein C3orf43 [Source:UniProtKB/Swiss-Prot;Acc:Q147U7]	NM_001077657
ENSG00000198284	-0.041471	0.941239	C3orf46	Putative uncharacterized protein C3orf46 [Source:UniProtKB/Swiss-Prot;Acc:Q8IVU5]	NA
ENSG00000114529	0.755833	0.155465	C3orf52	TPA-induced transmembrane protein [Source:UniProtKB/Swiss-Prot;Acc:Q5BVD1]	NM_024616
ENSG00000196542	-1.80484	8.70992e-08	C3orf57	Protein ADMP [Source:UniProtKB/Swiss-Prot;Acc:Q8NFR3]	NM_001040100
ENSG00000188315	0.155341	0.610869	C3orf62	Uncharacterized protein C3orf62 [Source:UniProtKB/Swiss-Prot;Acc:Q6ZUJ4]	NM_198562
ENSG00000188315	0.076363	0.856187	C3orf62	Uncharacterized protein C3orf62 [Source:UniProtKB/Swiss-Prot;Acc:Q6ZUJ4]	NM_198562
ENSG00000187068	-0.927776	0.00672237	C3orf70	UPF0524 protein C3orf70 [Source:UniProtKB/Swiss-Prot;Acc:A6NLC5]	NM_001025266
ENSG00000228267,ENSG00000227746,ENSG00000224389,ENSG00000233312,ENSG00000226257,ENSG00000236625,ENSG00000198457,ENSG00000228454,ENSG00000206340,ENSG00000236625	0.66394	0.226152	C4B,C4A,C4A,C4B-1,STK19,C4A,CYP21A2,C4B-2,C4A,C4A	NA	NA
ENSG00000123843	0.397532	0.443185	C4BPB	C4b-binding protein beta chain Precursor [Source:UniProtKB/Swiss-Prot;Acc:P20851]	NM_001017364,NM_001017366,NM_001017367,NM_001017365,NM_000716
ENSG00000084092	0.111963	0.620454	C4orf14	Uncharacterized protein C4orf14 [Source:UniProtKB/Swiss-Prot;Acc:Q8NC60]	NM_032313
ENSG00000164125	0.678533	0.231229	C4orf18	Protein ENED (Expressed in nerve and epithelium during development) [Source:UniProtKB/Swiss-Prot;Acc:Q6UWH4]	NM_001031700,NM_001128424,NM_016613
ENSG00000155275	-0.263198	0.275398	C4orf23	Probable tRNA (uracil-O(2)-)-methyltransferase (EC 2.1.1.n2) [Source:UniProtKB/Swiss-Prot;Acc:Q8IYL2]	NM_152544
ENSG00000164096	0.31282	0.195658	C4orf3	Uncharacterized protein C4orf3 (Hepatitis C virus F protein-transactivated protein 1)(HCV F-transactivated protein 1) [Source:UniProtKB/Swiss-Prot;Acc:Q8WVX3]	NM_001001701
ENSG00000164096	-0.588739	0.0148214	C4orf3	Uncharacterized protein C4orf3 (Hepatitis C virus F protein-transactivated protein 1)(HCV F-transactivated protein 1) [Source:UniProtKB/Swiss-Prot;Acc:Q8WVX3]	NM_001001701
ENSG00000174749	1.50926	0.0143268	C4orf32	Uncharacterized protein C4orf32 [Source:UniProtKB/Swiss-Prot;Acc:Q8N8J7]	NM_152400
ENSG00000163683	-0.626631	0.000162657	C4orf34	Uncharacterized protein C4orf34 [Source:UniProtKB/Swiss-Prot;Acc:Q96QK8]	NM_174921
ENSG00000163633	-0.0162495	0.981103	C4orf36	Uncharacterized protein C4orf36 [Source:UniProtKB/Swiss-Prot;Acc:Q96KX1]	NM_144645
ENSG00000168538	-0.22148	0.513196	C4orf41	UPF0636 protein C4orf41 [Source:UniProtKB/Swiss-Prot;Acc:Q7Z392]	NM_021942,NM_199053
ENSG00000196810	0.812063	0.0966253	C4orf42	Uncharacterized protein C4orf42 [Source:UniProtKB/Swiss-Prot;Acc:Q0VAR9]	NM_052861
ENSG00000196810	0.259991	0.489856	C4orf42	Uncharacterized protein C4orf42 [Source:UniProtKB/Swiss-Prot;Acc:Q0VAR9]	NM_052861
ENSG00000196810	-0.139887	0.714643	C4orf42	Uncharacterized protein C4orf42 [Source:UniProtKB/Swiss-Prot;Acc:Q0VAR9]	NM_052861
ENSG00000198498	0.916329	0.0813755	C4orf43	UPF0534 protein C4orf43 [Source:UniProtKB/Swiss-Prot;Acc:Q96EY4]	NM_018352
ENSG00000181617	-0.772077	0.18251	C4orf7	Follicular dendritic cell secreted peptide Precursor (FDC secreted protein)(FDC-SP) [Source:UniProtKB/Swiss-Prot;Acc:Q8NFU4]	NM_152997
ENSG00000106804	0.731173	0.0311131	C5	Complement C5 Precursor (C3 and PZP-like alpha-2-macroglobulin domain-containing protein 4) [Contains Complement C5 beta chain;Complement C5 alpha chain;C5a anaphylatoxin;Complement C5 alpha' chain] [Source:UniProtKB/Swiss-Prot;Acc:P01031]	NM_001735
ENSG00000164620	-0.614532	0.171332	C5orf16	RELT-like protein 2 [Source:UniProtKB/Swiss-Prot;Acc:Q8NC24]	NM_173828,NM_001130029
ENSG00000170085	0.295253	0.379492	C5orf25	Uncharacterized protein C5orf25 [Source:UniProtKB/Swiss-Prot;Acc:Q8NDZ2]	NM_198567
ENSG00000120306	0.173356	0.660148	C5orf32	UPF0467 protein C5orf32 [Source:UniProtKB/Swiss-Prot;Acc:Q9H1C7]	NM_032412
ENSG00000152620	-0.428499	0.212589	C5orf33	UPF0465 protein C5orf33 [Source:UniProtKB/Swiss-Prot;Acc:Q4G0N4]	NM_153013,NM_001085411
ENSG00000155542	0.812281	0.00625164	C5orf35	Uncharacterized protein C5orf35 [Source:UniProtKB/Swiss-Prot;Acc:Q8NE22]	NM_153706
ENSG00000185261	-0.14454	0.727701	C5orf36	Uncharacterized protein C5orf36 [Source:UniProtKB/Swiss-Prot;Acc:Q8IV33]	NM_173665,NM_001145678
ENSG00000152359	0.153896	0.496514	C5orf37	Uncharacterized protein C5orf37 [Source:UniProtKB/Swiss-Prot;Acc:Q8NA72]	NM_001099271,NM_152408
ENSG00000186493	-0.312079	0.598618	C5orf38	Protein CEI Precursor (Coordinated expression to IRXA2 protein) [Source:UniProtKB/Swiss-Prot;Acc:Q86SI9]	NM_178569
[truncated: 9,246 more rows]

## Sheet: up-or down-regulated gene
number of total genes on chip: 30968	filter out condition: p-value > 0.05
accepted number of genes: 11245	up-regulated genes: 2153
	down-regulated genes: 1575
Ensembl_gene	log2 (Ratio) S/C	S/C P-value (Differentially expressed)	gene_symbol	gene_description	RefSeq_ID
ENSG00000078401	6.54956	2.69025e-29	EDN1	Endothelin-1 Precursor (Preproendothelin-1)(PPET1) [Contains Endothelin-1(ET-1);Big endothelin-1] [Source:UniProtKB/Swiss-Prot;Acc:P05305]	NM_001955
ENSG00000231624,ENSG00000224105,ENSG00000229432,ENSG00000225543,ENSG00000206461,ENSG00000204542	5.50501	3.17231e-12	C6orf15,C6orf15,C6orf15,C6orf15,C6orf15,C6orf15	NA	NM_014070.2
ENSG00000163536	4.62136	1.97972e-20	SERPINI1	Neuroserpin Precursor (Serpin I1)(Protease inhibitor 12) [Source:UniProtKB/Swiss-Prot;Acc:Q99574]	NM_005025,NM_001122752
ENSG00000135862	4.39824	7.1298e-20	LAMC1	Laminin subunit gamma-1 Precursor (Laminin B2 chain) [Source:UniProtKB/Swiss-Prot;Acc:P11047]	NM_002293
ENSG00000197442	4.30304	2.24644e-29	MAP3K5	Mitogen-activated protein kinase kinase kinase 5 (EC 2.7.11.25)(MAPK/ERK kinase kinase 5)(MEK kinase 5)(MEKK 5)(Apoptosis signal-regulating kinase 1)(ASK-1) [Source:UniProtKB/Swiss-Prot;Acc:Q99683]	NM_005923
ENSG00000137767	4.27334	3.50009e-10	SQRDL	Sulfide:quinone oxidoreductase, mitochondrial Precursor (EC 1.-.-.-) [Source:UniProtKB/Swiss-Prot;Acc:Q9Y6N5]	NM_021199
ENSG00000212901	4.17362	2.25187e-20	KRTAP3-1	Keratin-associated protein 3-1 (Keratin-associated protein 3.1)(High sulfur keratin-associated protein 3.1) [Source:UniProtKB/Swiss-Prot;Acc:Q9BYR8]	NM_031958
ENSG00000069535	4.11009	7.51603e-09	MAOB	Amine oxidase [flavin-containing] B (EC 1.4.3.4)(Monoamine oxidase type B)(MAO-B) [Source:UniProtKB/Swiss-Prot;Acc:P27338]	NM_000898
ENSG00000128590	3.94244	4.13364e-16	DNAJB9	DnaJ homolog subfamily B member 9 (Microvascular endothelial differentiation gene 1 protein)(Mdg-1) [Source:UniProtKB/Swiss-Prot;Acc:Q9UBS3]	NM_012328
ENSG00000138463	3.8314	2.24503e-12	DIRC2	Disrupted in renal carcinoma protein 2 (Disrupted in renal cancer protein 2) [Source:UniProtKB/Swiss-Prot;Acc:Q96SL1]	NM_032839
ENSG00000137267	3.72049	2.297e-13	TUBB2A	Tubulin beta-2A chain [Source:UniProtKB/Swiss-Prot;Acc:Q13885]	NM_001069
ENSG00000076716	3.57326	6.99112e-24	GPC4	Glypican-4 Precursor (K-glypican) [Contains Secreted glypican-4] [Source:UniProtKB/Swiss-Prot;Acc:O75487]	NM_001448
ENSG00000170776	3.56133	5.30863e-07	AKAP13	A-kinase anchor protein 13 (AKAP 13)(Protein kinase A-anchoring protein 13)(Breast cancer nuclear receptor-binding auxiliary protein)(Human thyroid-anchoring protein 31)(Guanine nucleotide exchange factor Lbc)(AKAP-Lbc)(P47)(Lymphoid blast crisis oncogene)(LBC oncogene)(Non-oncogenic Rho GTPase-specific GTP exchange factor) [Source:UniProtKB/Swiss-Prot;Acc:Q12802]	NM_006738,NM_007200,NM_144767
ENSG00000112773	3.40827	9.44199e-13	FAM46A	Protein FAM46A (HBV X-transactivated gene 11 protein) [Source:UniProtKB/Swiss-Prot;Acc:Q96IP4]	NM_017633
ENSG00000058085	3.39418	3.73432e-23	LAMC2	Laminin subunit gamma-2 Precursor (Laminin 5 gamma 2 subunit)(Kalinin/nicein/epiligrin 100 kDa subunit)(Laminin B2t chain)(Cell-scattering factor 140 kDa subunit)(CSF 140 kDa subunit)(Large adhesive scatter factor 140 kDa subunit)(Ladsin 140 kDa subunit) [Source:UniProtKB/Swiss-Prot;Acc:Q13753]	NM_005562,NM_018891
ENSG00000236876,ENSG00000167114,ENSG00000223551	3.38392	7.03423e-09	RP11-163G10.3,SLC27A4,TMSL4	NA	NA
ENSG00000238289,ENSG00000227772,ENSG00000233051,ENSG00000234218,ENSG00000231372,ENSG00000231225,ENSG00000204520,ENSG00000235233,ENSG00000183214,ENSG00000206449	3.35802	8.16339e-15	MICB,MICB,MICA,MICB,MICB,MICA,MICA,MICA,MICA,MICB	NA	NM_000247.1
ENSG00000131724	3.32867	7.01294e-15	IL13RA1	Interleukin-13 receptor alpha-1 chain Precursor (IL-13R-alpha-1)(IL-13RA-1)(Cancer/testis antigen 19)(CT19)(CD213a1 antigen) [Source:UniProtKB/Swiss-Prot;Acc:P78552]	NM_001560
ENSG00000103044	3.32289	4.76548e-12	HAS3	Hyaluronan synthase 3 (EC 2.4.1.212)(Hyaluronate synthase 3)(Hyaluronic acid synthase 3)(HA synthase 3) [Source:UniProtKB/Swiss-Prot;Acc:O00219]	NM_005329,NM_138612
ENSG00000152127	3.30671	4.85184e-09	MGAT5	Alpha-1,6-mannosylglycoprotein 6-beta-N-acetylglucosaminyltransferase A (EC 2.4.1.155)(Mannoside acetylglucosaminyltransferase 5)(Alpha-mannoside beta-1,6-N-acetylglucosaminyltransferase)(N-acetylglucosaminyl-transferase V)(GlcNAc-T V)(GNT-V) [Source:UniProtKB/Swiss-Prot;Acc:Q09328]	NR_024275,NM_002410
ENSG00000197329	3.30638	3.40057e-23	PELI1	Protein pellino homolog 1 (Pellino-1)(Pellino-related intracellular-signaling molecule) [Source:UniProtKB/Swiss-Prot;Acc:Q96FA3]	NM_020651
ENSG00000053747	3.25928	1.30214e-29	LAMA3	Laminin subunit alpha-3 Precursor (Epiligrin 170 kDa subunit)(E170)(Nicein subunit alpha) [Source:UniProtKB/Swiss-Prot;Acc:Q16787]	NM_198129,NM_000227,NM_001127718,NM_001127717
ENSG00000104312	3.24203	9.96155e-15	RIPK2	Receptor-interacting serine/threonine-protein kinase 2 (EC 2.7.11.1)(RIP-like-interacting CLARP kinase)(Receptor-interacting protein 2)(RIP-2)(CARD-containing interleukin-1 beta-converting enzyme-associated kinase)(CARD-containing IL-1 beta ICE-kinase) [Source:UniProtKB/Swiss-Prot;Acc:O43353]	NM_003821
ENSG00000130733	3.1882	9.10621e-07	YIPF2	Protein YIPF2 (YIP1 family member 2) [Source:UniProtKB/Swiss-Prot;Acc:Q9BWQ6]	NM_024029
ENSG00000176485	3.16326	7.26911e-09	PLA2G16	HRAS-like suppressor 3 (H-rev 107 protein homolog)(HREV107-3)(Renal carcinoma antigen NY-REN-65) [Source:UniProtKB/Swiss-Prot;Acc:P53816]	NM_001128203,NM_007069
ENSG00000132205	3.15707	1.74835e-11	EMILIN2	EMILIN-2 Precursor (Elastin microfibril interface-located protein 2)(Elastin microfibril interfacer 2)(Protein FOAP-10) [Source:UniProtKB/Swiss-Prot;Acc:Q9BXX0]	NM_032048
ENSG00000107959	3.14089	1.07531e-11	PITRM1	Presequence protease, mitochondrial Precursor (hPreP)(EC 3.4.24.-)(Pitrilysin metalloproteinase 1)(Metalloprotease 1)(hMP1) [Source:UniProtKB/Swiss-Prot;Acc:Q5JRX3]	NM_014889
ENSG00000055332	3.12433	1.09641e-15	EIF2AK2	Interferon-induced, double-stranded RNA-activated protein kinase (EC 2.7.11.1)(Interferon-inducible RNA-dependent protein kinase)(Eukaryotic translation initiation factor 2-alpha kinase 2)(eIF-2A protein kinase 2)(Protein kinase RNA-activated)(PKR)(p68 kinase)(P1/eIF-2A protein kinase) [Source:UniProtKB/Swiss-Prot;Acc:P19525]	NM_002759,NM_001135651,NM_001135652
ENSG00000111540	3.11974	9.63463e-09	RAB5B	Ras-related protein Rab-5B [Source:UniProtKB/Swiss-Prot;Acc:P61020]	NM_002868
ENSG00000102024	3.11415	2.23725e-20	PLS3	Plastin-3 (T-plastin) [Source:UniProtKB/Swiss-Prot;Acc:P13797]	NM_005032,NM_001136025
ENSG00000086065	3.11142	6.16021e-05	CHMP5	Charged multivesicular body protein 5 (Chromatin-modifying protein 5)(Vacuolar protein-sorting-associated protein 60)(Vps60)(hVps60)(SNF7 domain-containing protein 2) [Source:UniProtKB/Swiss-Prot;Acc:Q9NZZ3]	NM_016410
ENSG00000085063	3.10194	1.50884e-07	CD59	CD59 glycoprotein Precursor (Membrane attack complex inhibition factor)(MACIF)(MAC-inhibitory protein)(MAC-IP)(Protectin)(MEM43 antigen)(Membrane inhibitor of reactive lysis)(MIRL)(20 kDa homologous restriction factor)(HRF-20)(HRF20)(1F5 antigen)(CD59 antigen) [Source:UniProtKB/Swiss-Prot;Acc:P13987]	NM_203331,NM_203330,NM_203329,NM_000611,NM_001127227,NM_001127223,NM_001127225,NM_001127226
ENSG00000136478	3.09032	1.64299e-19	TEX2	Testis-expressed sequence 2 protein [Source:UniProtKB/Swiss-Prot;Acc:Q8IWB9]	NM_018469
ENSG00000091947	3.07129	0.0257243	TMEM101	Transmembrane protein 101 (Putative NF-kappa-B-activating protein 130) [Source:UniProtKB/Swiss-Prot;Acc:Q96IK0]	NM_032376
ENSG00000118855	3.05259	4.1476e-27	MFSD1	Major facilitator superfamily domain-containing protein 1 (Smooth muscle cell-associated protein 4)(SMAP-4) [Source:UniProtKB/Swiss-Prot;Acc:Q9H3U5]	NM_022736
ENSG00000138593	3.04995	3.1074e-18	SECISBP2L	SECIS-binding protein 2-like (Selenocysteine insertion sequence-binding protein 2-like) [Source:UniProtKB/Swiss-Prot;Acc:Q93073]	NM_014701
ENSG00000118200	3.04824	7.15373e-09	CAMSAP1L1	Calmodulin-regulated spectrin-associated protein 1-like protein 1 [Source:UniProtKB/Swiss-Prot;Acc:Q08AD1]	NM_203459
ENSG00000079277	3.0445	3.22119e-06	MKNK1	MAP kinase-interacting serine/threonine-protein kinase 1 (EC 2.7.11.1)(MAP kinase signal-integrating kinase 1)(Mnk1) [Source:UniProtKB/Swiss-Prot;Acc:Q9BUB5]	NM_003684,NR_024176,NM_001135553,NM_198973
ENSG00000064651	3.02002	3.48477e-15	SLC12A2	Solute carrier family 12 member 2 (Bumetanide-sensitive sodium-(potassium)-chloride cotransporter 1)(Basolateral Na-K-Cl symporter) [Source:UniProtKB/Swiss-Prot;Acc:P55011]	NM_001046
ENSG00000069812	2.9488	1.31097e-14	HES2	Transcription factor HES-2 (Hairy and enhancer of split 2) [Source:UniProtKB/Swiss-Prot;Acc:Q9Y543]	NM_019089
ENSG00000143158	2.94787	4.00332e-23	BRP44	Brain protein 44 [Source:UniProtKB/Swiss-Prot;Acc:O95563]	NM_015415,NM_001143674
ENSG00000227993,ENSG00000230726,ENSG00000206308,ENSG00000226260,ENSG00000234794,ENSG00000204287,ENSG00000228987	2.94746	2.31371e-25	HLA-DRA,HLA-DRA,HLA-DRA,HLA-DRA,HLA-DRA,HLA-DRA,HLA-DRA	NA	NM_019111.3
ENSG00000164938	2.94029	4.51685e-15	TP53INP1	Tumor protein p53-inducible nuclear protein 1 (p53-dependent damage-inducible nuclear protein 1)(p53DINP1)(Stress-induced protein) [Source:UniProtKB/Swiss-Prot;Acc:Q96A56]	NM_033285,NM_001135733
ENSG00000115290	2.91208	3.42313e-09	GRB14	Growth factor receptor-bound protein 14 (GRB14 adapter protein) [Source:UniProtKB/Swiss-Prot;Acc:Q14449]	NM_004490
ENSG00000135363	2.89944	1.28607e-14	LMO2	Rhombotin-2 (LIM domain only protein 2)(Cysteine-rich protein TTG-2)(T-cell translocation protein 2) [Source:UniProtKB/Swiss-Prot;Acc:P25791]	NM_005574,NM_001142316,NM_001142315
ENSG00000227345	2.89782	1.01278e-10	PARG	poly (ADP-ribose) glycohydrolase (PARG), mRNA [Source:RefSeq DNA;Acc:NM_003631]	NM_003631
ENSG00000171401	2.89008	3.8814e-08	KRT13	Keratin, type I cytoskeletal 13 (Cytokeratin-13)(CK-13)(Keratin-13)(K13) [Source:UniProtKB/Swiss-Prot;Acc:P13646]	NM_153490,NM_002274
ENSG00000127824	2.8865	5.49244e-06	TUBA1	Tubulin alpha-4A chain (Tubulin alpha-1 chain)(Alpha-tubulin 1)(Testis-specific alpha-tubulin)(Tubulin H2-alpha) [Source:UniProtKB/Swiss-Prot;Acc:P68366]	NM_006000
ENSG00000150787	2.87754	2.27919e-14	PTS	6-pyruvoyl tetrahydrobiopterin synthase (PTP synthase)(PTPS)(EC 4.2.3.12) [Source:UniProtKB/Swiss-Prot;Acc:Q03393]	NM_000317
ENSG00000091136	2.87677	1.51376e-14	LAMB1	Laminin subunit beta-1 Precursor (Laminin B1 chain) [Source:UniProtKB/Swiss-Prot;Acc:P07942]	NM_002291
ENSG00000100345	2.87518	2.60151e-11	MYH9	Myosin-9 (Myosin heavy chain 9)(Myosin heavy chain, non-muscle IIa)(Non-muscle myosin heavy chain IIa)(NMMHC II-a)(NMMHC-IIA)(Cellular myosin heavy chain, type A)(Non-muscle myosin heavy chain A)(NMMHC-A) [Source:UniProtKB/Swiss-Prot;Acc:P35579]	NM_002473
ENSG00000106537	2.85644	6.54533e-09	TSPAN13	Tetraspanin-13 (Tspan-13)(Transmembrane 4 superfamily member 13)(Tetraspan NET-6) [Source:UniProtKB/Swiss-Prot;Acc:O95857]	NM_014399
ENSG00000072274	2.84918	3.94524e-06	TFRC	Transferrin receptor protein 1 (TfR1)(TfR)(TR)(Trfr)(T9)(p90)(CD71 antigen) [Contains Transferrin receptor protein 1, serum form(sTfR)] [Source:UniProtKB/Swiss-Prot;Acc:P02786]	NM_001128148,NM_003234
ENSG00000131981	2.83982	2.87692e-06	LGALS3	Galectin-3 (Galactose-specific lectin 3)(Mac-2 antigen)(IgE-binding protein)(35 kDa lectin)(Carbohydrate-binding protein 35)(CBP 35)(Laminin-binding protein)(Lectin L-29)(L-31)(Galactoside-binding protein)(GALBP) [Source:UniProtKB/Swiss-Prot;Acc:P17931]	NM_002306,NR_003225
ENSG00000198744	2.83647	5.53408e-09	RP5-857K21.14	pseudogene	NA
ENSG00000117525	2.83492	1.46291e-05	F3	Tissue factor Precursor (TF)(Coagulation factor III)(Thromboplastin)(CD142 antigen) [Source:UniProtKB/Swiss-Prot;Acc:P13726]	NM_001993
ENSG00000152804	2.82855	1.89584e-11	HHEX	Hematopoietically-expressed homeobox protein HHEX (Homeobox protein HEX)(Homeobox protein PRH) [Source:UniProtKB/Swiss-Prot;Acc:Q03014]	NM_002729
ENSG00000161547	2.82816	2.25025e-25	SFRS2	Splicing factor, arginine/serine-rich 2 (Splicing factor SC35)(SC-35)(Splicing component, 35 kDa)(Protein PR264) [Source:UniProtKB/Swiss-Prot;Acc:Q01130]	NM_003016
ENSG00000129515	2.82504	2.24773e-08	SNX6	Sorting nexin-6 (TRAF4-associated factor 2) [Source:UniProtKB/Swiss-Prot;Acc:Q9UNH7]	NM_021249,NM_152233
ENSG00000196352	2.82061	3.52902e-11	CD55	Complement decay-accelerating factor Precursor (CD55 antigen) [Source:UniProtKB/Swiss-Prot;Acc:P08174]	NM_000574,NM_001114752
ENSG00000168036	2.8189	0.030723	CTNNB1	Catenin beta-1 (Beta-catenin) [Source:UniProtKB/Swiss-Prot;Acc:P35222]	NM_001098210,NM_001098209,NM_001904
ENSG00000137414	2.81837	3.45765e-08	FAM8A1	Protein FAM8A1 (Autosomal highly conserved protein) [Source:UniProtKB/Swiss-Prot;Acc:Q9UBU6]	NM_016255
ENSG00000223612,ENSG00000154978	2.80281	1.63915e-06	RP11-289I10.2,RP11-775L16.2	NA	NM_030796.3
ENSG00000129657	2.79489	3.25384e-08	SEC14L1	SEC14-like protein 1 [Source:UniProtKB/Swiss-Prot;Acc:Q92503]	NM_001039573,NM_003003,NM_001143999,NM_001143998,NR_026952,NM_001144001
ENSG00000136936	2.78086	7.53186e-11	XPA	DNA repair protein complementing XP-A cells (Xeroderma pigmentosum group A-complementing protein) [Source:UniProtKB/Swiss-Prot;Acc:P23025]	NM_000380,NR_027302
ENSG00000027075	2.77117	4.98637e-10	PRKCH	Protein kinase C eta type (EC 2.7.11.13)(nPKC-eta)(PKC-L) [Source:UniProtKB/Swiss-Prot;Acc:P24723]	NM_006255
ENSG00000203875	2.75827	2.41679e-08	SNHG5	processed transcript	NR_003044,NR_002743
ENSG00000124762	2.75417	2.45842e-09	CDKN1A	Cyclin-dependent kinase inhibitor 1 (p21)(CDK-interacting protein 1)(Melanoma differentiation-associated protein 6)(MDA-6) [Source:UniProtKB/Swiss-Prot;Acc:P38936]	NM_078467,NM_000389
ENSG00000143842	2.75382	0.000139119	SOX13	Transcription factor SOX-13 (Type 1 diabetes autoantigen ICA12)(Islet cell antigen 12) [Source:UniProtKB/Swiss-Prot;Acc:Q9UN79]	NM_005686
ENSG00000137563	2.74591	7.38128e-08	GGH	Gamma-glutamyl hydrolase Precursor (EC 3.4.19.9)(Gamma-Glu-X carboxypeptidase)(Conjugase)(GH) [Source:UniProtKB/Swiss-Prot;Acc:Q92820]	NM_003878
ENSG00000154640	2.73258	2.72441e-14	BTG3	Protein BTG3 (BTG family member 3)(Protein Tob5)(Abundant in neuroepithelium area protein) [Source:UniProtKB/Swiss-Prot;Acc:Q14201]	NM_001130914,NM_006806
ENSG00000068912	2.72488	2.32107e-18	C2orf30	XTP3-transactivated gene B protein Precursor (ER lectin)(Erlectin) [Source:UniProtKB/Swiss-Prot;Acc:Q96DZ1]	NM_015701,NM_001127398,NM_001127397
ENSG00000153317	2.72376	1.66509e-06	ASAP1	Arf-GAP with SH3 domain, ANK repeat and PH domain-containing protein 1 (130 kDa phosphatidylinositol 4,5-biphosphate-dependent ARF1 GTPase-activating protein)(PIP2-dependent ARF1 GAP)(ADP-ribosylation factor-directed GTPase-activating protein 1)(ARF GTPase-activating protein 1)(Development and differentiation-enhancing factor 1)(Differentiation-enhancing factor 1)(DEF-1) [Source:UniProtKB/Swiss-P…	NM_018482
ENSG00000109536,ENSG00000215548,ENSG00000149531	2.71595	8.32803e-08	FRG1,RP11-764K9.4,FRG1B	NA	NM_004477.2
ENSG00000033170	2.70541	8.58791e-12	FUT8	Alpha-(1,6)-fucosyltransferase (alpha1-6FucT)(EC 2.4.1.68)(Glycoprotein 6-alpha-L-fucosyltransferase)(GDP-fucose--glycoprotein fucosyltransferase)(GDP-L-Fuc:N-acetyl-beta-D-glucosaminide alpha1,6-fucosyltransferase)(Fucosyltransferase 8) [Source:UniProtKB/Swiss-Prot;Acc:Q9BYC5]	NM_004480,NM_178156,NM_178155,NM_178154,NM_178157
ENSG00000232004,ENSG00000121454,ENSG00000131236,ENSG00000185008	2.70187	2.85002e-05	RP11-402L1.1,LHX4,CAP1,ROBO2	NA	NM_001105530.1,NM_006367.3
ENSG00000117472	2.7003	1.07254e-10	TSPAN1	Tetraspanin-1 (Tspan-1)(Tetraspan NET-1)(Tetraspanin TM4-C) [Source:UniProtKB/Swiss-Prot;Acc:O60635]	NM_005727
ENSG00000227993,ENSG00000230726,ENSG00000206308,ENSG00000226260,ENSG00000234794,ENSG00000204287,ENSG00000228987	2.67245	1.94295e-12	HLA-DRA,HLA-DRA,HLA-DRA,HLA-DRA,HLA-DRA,HLA-DRA,HLA-DRA	NA	NM_019111.3
ENSG00000023287	2.66462	1.01483e-28	RB1CC1	RB1-inducible coiled-coil protein 1 [Source:UniProtKB/Swiss-Prot;Acc:Q8TDY2]	NM_014781,NM_001083617
ENSG00000088986,ENSG00000205579	2.65622	2.96623e-09	DYNLL1,AL136040.5	NA	NM_003746.2,NM_001037495.1,NM_001037494.1
ENSG00000114378	2.65327	7.09864e-13	HYAL1	Hyaluronidase-1 Precursor (Hyal-1)(EC 3.2.1.35)(Hyaluronoglucosaminidase-1)(LUCA-1) [Source:UniProtKB/Swiss-Prot;Acc:Q12794]	NM_153285,NM_153283,NM_153282,NM_153281,NM_033159,NM_007312
ENSG00000145715	2.65084	1.26395e-12	RASA1	Ras GTPase-activating protein 1 (RasGAP)(GTPase-activating protein)(GAP)(Ras p21 protein activator)(p120GAP) [Source:UniProtKB/Swiss-Prot;Acc:P20936]	NM_002890,NM_022650
ENSG00000141644	2.64354	4.16553e-08	MBD1	Methyl-CpG-binding domain protein 1 (Methyl-CpG-binding protein MBD1)(Protein containing methyl-CpG-binding domain 1)(CXXC-type zinc finger protein 3) [Source:UniProtKB/Swiss-Prot;Acc:Q9UIS9]	NM_015844,NM_015847,NM_002384,NM_015846,NM_015845
ENSG00000225170,ENSG00000224184,ENSG00000100380	2.64003	3.1071e-09	ST13P,AC096559.1,ST13	NA	NM_003932.3
ENSG00000102908	2.61969	4.21562e-15	NFAT5	Nuclear factor of activated T-cells 5 (NF-AT5)(T-cell transcription factor NFAT5)(Tonicity-responsive enhancer-binding protein)(TonE-binding protein)(TonEBP) [Source:UniProtKB/Swiss-Prot;Acc:O94916]	NM_006599,NM_173215,NM_138714,NM_173214,NM_138713,NM_001113178
ENSG00000163032	2.61286	5.29132e-24	VSNL1	Visinin-like protein 1 (VILIP)(VLP-1)(Hippocalcin-like protein 3)(HLP3) [Source:UniProtKB/Swiss-Prot;Acc:P62760]	NM_003385
ENSG00000166311	2.61224	4.65555e-14	SMPD1	Sphingomyelin phosphodiesterase Precursor (EC 3.1.4.12)(Acid sphingomyelinase)(aSMase) [Source:UniProtKB/Swiss-Prot;Acc:P17405]	NR_027400,NM_001007593,NM_000543
ENSG00000128641	2.59796	6.38769e-08	MYO1B	Myosin-Ib (Myosin I alpha)(MMI-alpha)(MMIa)(MYH-1c) [Source:UniProtKB/Swiss-Prot;Acc:O43795]	NM_001161819,NM_012223,NM_001130158
ENSG00000188765,ENSG00000187653,ENSG00000205542	2.59364	1.42183e-12	AC010907.3,TMSL3,TMSB4X	NA	NA
ENSG00000189002,ENSG00000184500	2.59282	2.43265e-13	AC139337.5-1,PROS1	NA	NM_000313.3
ENSG00000184164	2.57742	3.42944e-05	CRELD2	Cysteine-rich with EGF-like domain protein 2 Precursor [Source:UniProtKB/Swiss-Prot;Acc:Q6UXH1]	NM_024324,NM_001135101
ENSG00000100994	2.57721	9.91279e-14	PYGB	Glycogen phosphorylase, brain form (EC 2.4.1.1) [Source:UniProtKB/Swiss-Prot;Acc:P11216]	NM_002862
ENSG00000211455	2.57344	2.16474e-16	STK38L	Serine/threonine-protein kinase 38-like (EC 2.7.11.1)(NDR2 protein kinase)(Nuclear Dbf2-related kinase 2) [Source:UniProtKB/Swiss-Prot;Acc:Q9Y2H1]	NM_015000
ENSG00000102580	2.55973	1.15654e-08	DNAJC3	DnaJ homolog subfamily C member 3 Precursor (Interferon-induced, double-stranded RNA-activated protein kinase inhibitor)(Protein kinase inhibitor of 58 kDa)(Protein kinase inhibitor p58) [Source:UniProtKB/Swiss-Prot;Acc:Q13217]	NM_006260
ENSG00000236876,ENSG00000188765,ENSG00000154620,ENSG00000187653,ENSG00000230043,ENSG00000205542,ENSG00000167114,ENSG00000223551	2.55752	4.28224e-17	RP11-163G10.3,AC010907.3,TMSB4Y,TMSL3,TMSL6,TMSB4X,SLC27A4,TMSL4	NA	NA
ENSG00000107984	2.55314	1.52951e-05	DKK1	Dickkopf-related protein 1 Precursor (Dickkopf-1)(Dkk-1)(hDkk-1)(SK) [Source:UniProtKB/Swiss-Prot;Acc:O94907]	NM_012242
ENSG00000099783	2.55049	0.000127064	HNRNPM	Heterogeneous nuclear ribonucleoprotein M (hnRNP M) [Source:UniProtKB/Swiss-Prot;Acc:P52272]	NM_005968,NM_031203
ENSG00000168938	2.52992	2.67858e-08	PPIC	Peptidyl-prolyl cis-trans isomerase C (PPIase)(Rotamase)(EC 5.2.1.8)(Cyclophilin C) [Source:UniProtKB/Swiss-Prot;Acc:P45877]	NM_000943
ENSG00000215570	2.52792	0.000259026	AL136219.17-1	CDNA FLJ25952 fis, clone SYN00911 [Source:UniProtKB/TrEMBL;Acc:Q8N1G7]	NA
ENSG00000069849,ENSG00000217407	2.50659	1.80588e-08	ATP1B3,AC012498.10-1	NA	NM_001679.2
ENSG00000237488,ENSG00000170340	2.50097	1.41627e-07	AC093401.4-1,B3GNT1	NA	NM_006577.5
ENSG00000151729	2.49078	1.37707e-06	SLC25A4	ADP/ATP translocase 1 (Adenine nucleotide translocator 1)(ANT 1)(ADP,ATP carrier protein 1)(Solute carrier family 25 member 4)(ADP,ATP carrier protein, heart/skeletal muscle isoform T1) [Source:UniProtKB/Swiss-Prot;Acc:P12235]	NM_001151
ENSG00000165905	2.4829	2.30598e-07	GYLTL1B	Glycosyltransferase-like protein LARGE2 (EC 2.4.-.-)(Glycosyltransferase-like 1B) [Source:UniProtKB/Swiss-Prot;Acc:Q8N3Y3]	NM_152312
ENSG00000101310	2.47898	8.08605e-07	SEC23B	Protein transport protein Sec23B (SEC23-related protein B) [Source:UniProtKB/Swiss-Prot;Acc:Q15437]	NM_032986,NM_032985,NM_006363
ENSG00000215252	2.46558	5.57493e-06	GOLGA8B	Golgin subfamily A member 8B (Golgi autoantigen golgin-67) [Source:UniProtKB/Swiss-Prot;Acc:A8MQT2]	NM_001023567,NR_027410,NR_027409
ENSG00000143624	2.46414	1.9529e-12	INTS3	Integrator complex subunit 3 (Int3) [Source:UniProtKB/Swiss-Prot;Acc:Q68E01]	NM_023015
ENSG00000086062	2.46385	9.84405e-12	B4GALT1	Beta-1,4-galactosyltransferase 1 (Beta-1,4-GalTase 1)(Beta4Gal-T1)(b4Gal-T1)(EC 2.4.1.-)(UDP-galactose:beta-N-acetylglucosamine beta-1,4-galactosyltransferase 1)(UDP-Gal:beta-GlcNAc beta-1,4-galactosyltransferase 1) [Includes Lactose synthase A protein(EC 2.4.1.22);N-acetyllactosamine synthase(EC 2.4.1.90)(Nal synthetase);Beta-N-acetylglucosaminylglycopeptide beta-1,4-galactosyltransferase(EC 2.4…	NM_001497
ENSG00000161542	2.46361	1.11139e-11	PRPSAP1	Phosphoribosyl pyrophosphate synthetase-associated protein 1 (PRPP synthetase-associated protein 1)(39 kDa phosphoribosypyrophosphate synthetase-associated protein)(PAP39) [Source:UniProtKB/Swiss-Prot;Acc:Q14558]	NM_002766
ENSG00000140443	2.46352	1.2559e-08	IGF1R	Insulin-like growth factor 1 receptor Precursor (EC 2.7.10.1)(Insulin-like growth factor I receptor)(IGF-I receptor)(CD221 antigen) [Contains Insulin-like growth factor 1 receptor alpha chain;Insulin-like growth factor 1 receptor beta chain] [Source:UniProtKB/Swiss-Prot;Acc:P08069]	NM_000875
ENSG00000233404	2.46085	4.74645e-20	AC005035.2	Putative uncharacterized protein FLJ20373 [Source:UniProtKB/TrEMBL;Acc:Q53TX7]	NA
ENSG00000185803	2.45723	2.98587e-09	GPR172A	Porcine endogenous retrovirus A receptor 1 Precursor (PERV-A receptor 1)(Protein GPR172A) [Source:UniProtKB/Swiss-Prot;Acc:Q9HAB3]	NM_024531
ENSG00000127774	2.44725	1.37916e-09	TMEM93	Transmembrane protein 93 [Source:UniProtKB/Swiss-Prot;Acc:Q9BV81]	NM_001014764,NM_031298
ENSG00000124659	2.44582	3.42979e-06	TBCC	Tubulin-specific chaperone C (Tubulin-folding cofactor C)(CFC) [Source:UniProtKB/Swiss-Prot;Acc:Q15814]	NM_003192
ENSG00000213383	2.44014	1.09122e-08	AC104297.1	pseudogene	NA
ENSG00000135249	2.43927	7.30216e-11	RINT1	RAD50-interacting protein 1 (RAD50 interactor 1)(Protein RINT-1)(HsRINT-1) [Source:UniProtKB/Swiss-Prot;Acc:Q6NUQ1]	NM_021930
ENSG00000167658	2.43265	1.82311e-05	EEF2	Elongation factor 2 (EF-2) [Source:UniProtKB/Swiss-Prot;Acc:P13639]	NM_001961
ENSG00000134324	2.4243	2.07886e-14	LPIN1	Lipin-1 [Source:UniProtKB/Swiss-Prot;Acc:Q14693]	NM_145693
ENSG00000234814,ENSG00000197321	2.42429	1.52893e-14	RP11-14C22.4,SVIL	NA	NM_021738.2,NM_003174.3
ENSG00000113643	2.41497	6.59582e-10	RARS	Arginyl-tRNA synthetase, cytoplasmic (EC 6.1.1.19)(Arginine--tRNA ligase)(ArgRS) [Source:UniProtKB/Swiss-Prot;Acc:P54136]	NM_002887
ENSG00000119915	2.41442	0.00012249	ELOVL3	Elongation of very long chain fatty acids protein 3 (Cold-inducible glycoprotein of 30 kDa) [Source:UniProtKB/Swiss-Prot;Acc:Q9HB03]	NM_152310
ENSG00000107581	2.412	1.31081e-06	EIF3S10	Eukaryotic translation initiation factor 3 subunit A (eIF3a)(Eukaryotic translation initiation factor 3 subunit 10)(eIF-3-theta)(eIF3 p167)(eIF3 p180)(eIF3 p185) [Source:UniProtKB/Swiss-Prot;Acc:Q14152]	NM_003750
ENSG00000060656	2.40901	1.9259e-05	PTPRU	Receptor-type tyrosine-protein phosphatase U Precursor (R-PTP-U)(EC 3.1.3.48)(Receptor-type protein-tyrosine phosphatase psi)(R-PTP-psi)(Pancreatic carcinoma phosphatase 2)(PCP-2)(Protein-tyrosine phosphatase receptor omicron)(PTP-RO)(Protein-tyrosine phosphatase J)(hPTP-J)(PTP-J)(Protein-tyrosine phosphatase pi)(PTP pi) [Source:UniProtKB/Swiss-Prot;Acc:Q92729]	NM_133178,NM_005704,NM_133177
ENSG00000197324	2.40594	2.98541e-05	LRP10	Low-density lipoprotein receptor-related protein 10 Precursor [Source:UniProtKB/Swiss-Prot;Acc:Q7Z4F1]	NM_014045
ENSG00000079459	2.40335	3.13471e-06	FDFT1	Squalene synthetase (SQS)(SS)(EC 2.5.1.21)(Farnesyl-diphosphate farnesyltransferase)(FPP:FPP farnesyltransferase) [Source:UniProtKB/Swiss-Prot;Acc:P37268]	NM_004462
ENSG00000140943	2.3997	5.97479e-10	MBTPS1	Membrane-bound transcription factor site-1 protease Precursor (EC 3.4.21.112)(S1P endopeptidase)(Site-1 protease)(Subtilisin/kexin-isozyme 1)(SKI-1) [Source:UniProtKB/Swiss-Prot;Acc:Q14703]	NM_003791
ENSG00000080986	2.38586	2.77912e-13	KNTC2	Kinetochore protein NDC80 homolog (Kinetochore protein Hec1)(HsHec1)(Kinetochore-associated protein 2)(Highly expressed in cancer protein)(Retinoblastoma-associated protein HEC) [Source:UniProtKB/Swiss-Prot;Acc:O14777]	NM_006101
ENSG00000156675	2.38518	1.09543e-07	RAB11FIP1	Rab11 family-interacting protein 1 (Rab11-FIP1)(Rab-coupling protein) [Source:UniProtKB/Swiss-Prot;Acc:Q6WKZ4]	NM_025151,NM_001002814,NM_001002233
ENSG00000158373	2.3816	1.71784e-13	HIST1H2BD	Histone H2B type 1-D (H2B.b)(H2B/b)(H2B.1 B)(HIRA-interacting protein 2) [Source:UniProtKB/Swiss-Prot;Acc:P58876]	NM_138720,NM_021063
ENSG00000131725	2.37788	1.86913e-07	WDR44	WD repeat-containing protein 44 (Rabphilin-11) [Source:UniProtKB/Swiss-Prot;Acc:Q5JSH3]	NM_019045
ENSG00000127824,ENSG00000163526	2.37464	3.28755e-07	TUBA1,TUBA4B	NA	NM_006000.1
ENSG00000090263	2.37187	0.000303021	MRPS33	28S ribosomal protein S33, mitochondrial (S33mt)(MRP-S33) [Source:UniProtKB/Swiss-Prot;Acc:Q9Y291]	NM_053035,NM_016071
ENSG00000130311	2.36985	8.98936e-07	DDA1	DET1- and DDB1-associated protein 1 (Placenta cross-immune reaction antigen 1)(PCIA-1) [Source:UniProtKB/Swiss-Prot;Acc:Q9BW61]	NM_024050
ENSG00000120738	2.36886	1.22017e-07	EGR1	Early growth response protein 1 (EGR-1)(Protein Krox-24)(Transcription factor Zif268)(Nerve growth factor-induced protein A)(NGFI-A)(Transcription factor ETR103)(Zinc finger protein 225)(AT225) [Source:UniProtKB/Swiss-Prot;Acc:P18146]	NM_001964
ENSG00000177556	2.36476	0.000617145	ATOX1	Copper transport protein ATOX1 (Metal transport protein ATX1) [Source:UniProtKB/Swiss-Prot;Acc:O00244]	NM_004045
ENSG00000169429	2.36329	1.99267e-15	IL8	Interleukin-8 Precursor (IL-8)(C-X-C motif chemokine 8)(Monocyte-derived neutrophil chemotactic factor)(MDNCF)(T-cell chemotactic factor)(Neutrophil-activating protein 1)(NAP-1)(Protein 3-10C)(Granulocyte chemotactic protein 1)(GCP-1)(Monocyte-derived neutrophil-activating peptide)(MONAP)(Emoctakin) [Contains MDNCF-a(IL8/NAP1 form I)(GCP/IL-8 protein IV);Interleukin-8(IL-8(1-77))(MDNCF-b)(IL8/NAP…	NM_000584
ENSG00000142676	2.35893	1.14069e-05	RPL11	60S ribosomal protein L11 (CLL-associated antigen KW-12) [Source:UniProtKB/Swiss-Prot;Acc:P62913]	NM_000975
ENSG00000120509	2.35786	6.98125e-07	PDZD11	PDZ domain-containing protein 11 [Source:UniProtKB/Swiss-Prot;Acc:Q5EBL8]	NM_016484
ENSG00000150433	2.35431	6.36387e-07	TMEM218	Transmembrane protein 218 [Source:UniProtKB/Swiss-Prot;Acc:A2RU14]	NM_001080546
ENSG00000064102	2.353	6.1949e-15	C12orf11	Uncharacterized protein C12orf11 (Sarcoma antigen NY-SAR-95) [Source:UniProtKB/Swiss-Prot;Acc:Q9NVM9]	NM_018164
ENSG00000071553	2.35289	9.61196e-09	ATP6AP1	V-type proton ATPase subunit S1 Precursor (V-ATPase subunit S1)(Vacuolar proton pump subunit S1)(V-ATPase S1 accessory protein)(V-ATPase Ac45 subunit)(Protein XAP-3) [Source:UniProtKB/Swiss-Prot;Acc:Q15904]	NM_001183
ENSG00000169567	2.35242	1.15667e-13	HINT1	Histidine triad nucleotide-binding protein 1 (EC 3.-.-.-)(Adenosine 5'-monophosphoramidase)(Protein kinase C inhibitor 1)(Protein kinase C-interacting protein 1)(PKCI-1) [Source:UniProtKB/Swiss-Prot;Acc:P49773]	NM_005340
ENSG00000214078	2.34951	3.2947e-05	CPNE1	Copine-1 (Copine I) [Source:UniProtKB/Swiss-Prot;Acc:Q99829]	NM_152931,NM_152930,NM_152928,NM_152929,NM_152926,NM_152927,NM_152925,NM_003915
ENSG00000087460,ENSG00000213705,ENSG00000234857	2.34786	6.1999e-10	GNAS,GNAS,AL136532.22	NA	NA
ENSG00000108671	2.33334	0.00108315	PSMD11	26S proteasome non-ATPase regulatory subunit 11 (26S proteasome regulatory subunit S9)(26S proteasome regulatory subunit p44.5) [Source:UniProtKB/Swiss-Prot;Acc:O00231]	NM_002815
ENSG00000139372	2.33325	1.26777e-05	TDG	G/T mismatch-specific thymine DNA glycosylase (EC 3.2.2.-) [Source:UniProtKB/Swiss-Prot;Acc:Q13569]	NM_003211
ENSG00000089327	2.3277	1.79594e-17	FXYD5	FXYD domain-containing ion transport regulator 5 Precursor (Dysadherin) [Source:UniProtKB/Swiss-Prot;Acc:Q96DB9]	NM_144779,NM_014164
ENSG00000163001	2.32758	1.61824e-12	CCDC104	Coiled-coil domain-containing protein 104 [Source:UniProtKB/Swiss-Prot;Acc:Q96G28]	NM_080667
ENSG00000181045	2.32113	1.86653e-10	SLC26A11	Sodium-independent sulfate anion transporter (Solute carrier family 26 member 11) [Source:UniProtKB/Swiss-Prot;Acc:Q86WA9]	NM_173626
ENSG00000148120	2.31897	3.55761e-10	C9orf3	Aminopeptidase O (AP-O)(EC 3.4.11.-) [Source:UniProtKB/Swiss-Prot;Acc:Q8N6M6]	NM_032823
ENSG00000110321	2.31711	1.37851e-05	EIF4G2	Eukaryotic translation initiation factor 4 gamma 2 (eIF-4-gamma 2)(eIF-4G 2)(eIF4G 2)(p97)(Death-associated protein 5)(DAP-5) [Source:UniProtKB/Swiss-Prot;Acc:P78344]	NM_001418,NM_001042559
ENSG00000185068	2.31325	3.15593e-05	GTF2H5	General transcription factor IIH subunit 5 (General transcription factor IIH polypeptide 5)(TFIIH basal transcription factor complex TTD-A subunit)(TFB5 ortholog) [Source:UniProtKB/Swiss-Prot;Acc:Q6ZYL4]	NM_207118
ENSG00000183520	2.30713	0.00268563	UTP11L	Probable U3 small nucleolar RNA-associated protein 11 (U3 snoRNA-associated protein 11)(UTP11-like protein) [Source:UniProtKB/Swiss-Prot;Acc:Q9Y3A2]	NM_016037
ENSG00000116977	2.29547	6.8748e-22	LGALS8	Galectin-8 (Gal-8)(Prostate carcinoma tumor antigen 1)(PCTA-1)(Po66 carbohydrate-binding protein)(Po66-CBP) [Source:UniProtKB/Swiss-Prot;Acc:O00214]	NM_201544,NM_201543,NM_201545,NM_006499
ENSG00000148926	2.29245	1.92707e-21	ADM	ADM Precursor [Contains Adrenomedullin(AM);Proadrenomedullin N-20 terminal peptide(ProAM N-terminal 20 peptide)(ProAM-N20)(PAMP)] [Source:UniProtKB/Swiss-Prot;Acc:P35318]	NM_001124
ENSG00000065618	2.28857	1.49137e-12	COL17A1	Collagen alpha-1(XVII) chain (Bullous pemphigoid antigen 2)(180 kDa bullous pemphigoid antigen 2) [Contains 120 kDa linear IgA disease antigen(120 kDa linear IgA dermatosis antigen)(Linear IgA disease antigen 1)(LAD-1);97 kDa linear IgA disease antigen(97 kDa linear IgA bullous dermatosis antigen)(97 kDa LAD antigen)(97-LAD)(Linear IgA bullous disease antigen of 97 kDa)(LABD97)] [Source:UniProtKB…	NM_130778,NM_000494
ENSG00000138378	2.2862	3.48811e-25	STAT4	Signal transducer and activator of transcription 4 [Source:UniProtKB/Swiss-Prot;Acc:Q14765]	NM_003151
ENSG00000131100,ENSG00000225099	2.2832	3.75661e-06	ATP6V1E1,RP5-848E13.1	NA	NM_001039367.1,NM_001039366.1,NM_001696.3
ENSG00000138663	2.28	4.47127e-14	COPS4	COP9 signalosome complex subunit 4 (Signalosome subunit 4)(SGN4)(JAB1-containing signalosome subunit 4) [Source:UniProtKB/Swiss-Prot;Acc:Q9BT78]	NM_016129
ENSG00000129116	2.27716	1.21865e-08	PALLD	Palladin (Sarcoma antigen NY-SAR-77)(SIH002) [Source:UniProtKB/Swiss-Prot;Acc:Q8WX93]	NM_016081
ENSG00000088448	2.27265	1.83104e-11	ANKRD10	Ankyrin repeat domain-containing protein 10 [Source:UniProtKB/Swiss-Prot;Acc:Q9NXR5]	NM_017664
ENSG00000180198	2.27063	5.72075e-06	RCC1	Regulator of chromosome condensation (Chromosome condensation protein 1)(Cell cycle regulatory protein) [Source:UniProtKB/Swiss-Prot;Acc:P18754]	NM_001048194,NM_001048199,NM_001048198,NM_001048197,NM_001269,NM_001048195
ENSG00000225868	2.26911	0.000748566	AC016582.2	processed transcript	NA
ENSG00000077238	2.26779	8.67384e-09	IL4R	Interleukin-4 receptor alpha chain Precursor (IL-4R-alpha)(CD124 antigen) [Contains Soluble interleukin-4 receptor alpha chain(sIL4Ralpha/prot)(IL-4-binding protein)(IL4-BP)] [Source:UniProtKB/Swiss-Prot;Acc:P24394]	NM_000418,NM_001008699
ENSG00000168894,ENSG00000223886	2.26427	0.000170717	RNF181,AC073073.2-1	NA	NM_016494.3
ENSG00000206075	2.26316	7.57923e-10	SERPINB5	Serpin B5 (Protease inhibitor 5)(Maspin) [Source:UniProtKB/Swiss-Prot;Acc:P36952]	NM_002639
ENSG00000164331	2.25494	7.09708e-05	ANKRA2	Ankyrin repeat family A protein 2 (RFXANK-like 2) [Source:UniProtKB/Swiss-Prot;Acc:Q9H9E1]	NM_023039
ENSG00000138293	2.24928	4.85904e-07	NCOA4	Nuclear receptor coactivator 4 (NCoA-4)(70 kDa androgen receptor coactivator)(70 kDa AR-activator)(Ret-activating protein ELE1) [Source:UniProtKB/Swiss-Prot;Acc:Q13772]	NM_005437,NM_001145263,NM_001145261,NM_001145260,NM_001145262
ENSG00000184743	2.24195	3.75699e-05	ATL3	Atlastin-3 [Source:UniProtKB/Swiss-Prot;Acc:Q6DD88]	NM_015459
ENSG00000068793	2.24099	0.00011956	CYFIP1	Cytoplasmic FMR1-interacting protein 1 (Specifically Rac1-associated protein 1)(Sra-1)(p140sra-1) [Source:UniProtKB/Swiss-Prot;Acc:Q7L576]	NM_014608,NM_001033028
ENSG00000146085	2.23884	3.8554e-05	MUT	Methylmalonyl-CoA mutase, mitochondrial Precursor (MCM)(EC 5.4.99.2)(Methylmalonyl-CoA isomerase) [Source:UniProtKB/Swiss-Prot;Acc:P22033]	NM_000255
ENSG00000168807	2.23836	2.67065e-18	SNTB2	Beta-2-syntrophin (59 kDa dystrophin-associated protein A1 basic component 2)(Syntrophin-3)(SNT3)(Syntrophin-like)(SNTL) [Source:UniProtKB/Swiss-Prot;Acc:Q13425]	NM_006750
ENSG00000113269	2.23762	0.0108352	RNF130	Goliath homolog Precursor (RING finger protein 130) [Source:UniProtKB/Swiss-Prot;Acc:Q86XS8]	NM_018434
ENSG00000163739	2.23616	4.0276e-11	CXCL1	Growth-regulated alpha protein Precursor (C-X-C motif chemokine 1)(Melanoma growth stimulatory activity)(MGSA)(Neutrophil-activating protein 3)(NAP-3)(GRO-alpha(1-73)) [Contains GRO-alpha(4-73);GRO-alpha(5-73);GRO-alpha(6-73)] [Source:UniProtKB/Swiss-Prot;Acc:P09341]	NM_001511
ENSG00000179295	2.23573	7.89922e-06	PTPN11	Tyrosine-protein phosphatase non-receptor type 11 (EC 3.1.3.48)(Protein-tyrosine phosphatase 2C)(PTP-2C)(PTP-1D)(SH-PTP3)(SH-PTP2)(SHP-2)(Shp2) [Source:UniProtKB/Swiss-Prot;Acc:Q06124]	NM_002834
ENSG00000148358	2.23125	2.64242e-06	GPR107	Protein GPR107 Precursor (Lung seven transmembrane receptor 1) [Source:UniProtKB/Swiss-Prot;Acc:Q5VW38]	NM_001136557,NM_020960,NM_001136558
ENSG00000145247	2.22982	2.41742e-07	OCIAD2	OCIA domain-containing protein 2 (Ovarian carcinoma immunoreactive antigen-like protein) [Source:UniProtKB/Swiss-Prot;Acc:Q56VL3]	NM_152398,NM_001014446
ENSG00000156976	2.22764	1.87021e-05	EIF4A2	Eukaryotic initiation factor 4A-II (eIF-4A-II)(eIF4A-II)(EC 3.6.1.-)(ATP-dependent RNA helicase eIF4A-2) [Source:UniProtKB/Swiss-Prot;Acc:Q14240]	NM_001967,NR_002989,NR_002588,NR_002587,NR_002586
ENSG00000229612,ENSG00000235082,ENSG00000235555	2.22513	1.01184e-08	RP11-375F2.1,RP11-179G5.4,AC011450.2	NA	NM_001005782.1,NM_001005781.1,NM_003352.4
ENSG00000109762	2.22493	5.48299e-22	SNX25	Sorting nexin-25 [Source:UniProtKB/Swiss-Prot;Acc:Q9H3E2]	NM_031953
ENSG00000171793	2.21962	1.01654e-10	CTPS	CTP synthase 1 (EC 6.3.4.2)(UTP--ammonia ligase 1)(CTP synthetase 1) [Source:UniProtKB/Swiss-Prot;Acc:P17812]	NM_001905
ENSG00000182197	2.21577	1.27597e-23	EXT1	Exostosin-1 (EC 2.4.1.224)(EC 2.4.1.225)(Glucuronosyl-N-acetylglucosaminyl-proteoglycan/N-acetylglucosaminyl-proteoglycan 4-alpha-N-acetylglucosaminyltransferase)(Putative tumor suppressor protein EXT1)(Multiple exostoses protein 1) [Source:UniProtKB/Swiss-Prot;Acc:Q16394]	NM_000127
ENSG00000034713	2.21571	1.7135e-06	GABARAPL2	Gamma-aminobutyric acid receptor-associated protein-like 2 (GABA(A) receptor-associated protein-like 2)(Golgi-associated ATPase enhancer of 16 kDa)(GATE-16)(General protein transport factor p16)(Ganglioside expression factor 2)(GEF-2)(MAP1 light chain 3-related protein) [Source:UniProtKB/Swiss-Prot;Acc:P60520]	NM_007285
ENSG00000123130	2.21341	1.31326e-05	ACOT9	Acyl-coenzyme A thioesterase 9, mitochondrial Precursor (Acyl-CoA thioesterase 9)(EC 3.1.2.-)(Acyl-CoA thioester hydrolase 9) [Source:UniProtKB/Swiss-Prot;Acc:Q9Y305]	NM_001033583,NM_001037171
ENSG00000127863	2.21306	5.97693e-11	TNFRSF19	Tumor necrosis factor receptor superfamily member 19 Precursor (Toxicity and JNK inducer)(TRADE) [Source:UniProtKB/Swiss-Prot;Acc:Q9NS68]	NM_018647,NM_148957
ENSG00000135924	2.20964	1.18648e-13	DNAJB2	DnaJ homolog subfamily B member 2 (Heat shock 40 kDa protein 3)(DnaJ protein homolog 1)(HSJ-1) [Source:UniProtKB/Swiss-Prot;Acc:P25686]	NM_006736,NM_001039550
ENSG00000179163	2.20904	4.79829e-07	FUCA1	Tissue alpha-L-fucosidase Precursor (EC 3.2.1.51)(Alpha-L-fucoside fucohydrolase)(Alpha-L-fucosidase I)(Alpha-L-fucosidase 1) [Source:UniProtKB/Swiss-Prot;Acc:P04066]	NM_000147
ENSG00000104419	2.20869	0.00342504	NDRG1	Protein NDRG1 (N-myc downstream-regulated gene 1 protein)(Differentiation-related gene 1 protein)(DRG-1)(Reducing agents and tunicamycin-responsive protein)(RTP)(Nickel-specific induction protein Cap43)(Rit42) [Source:UniProtKB/Swiss-Prot;Acc:Q92597]	NM_001135242,NM_006096
ENSG00000119801	2.20833	1.75534e-07	YPEL5	Protein yippee-like 5 [Source:UniProtKB/Swiss-Prot;Acc:P62699]	NM_001127401,NM_001127400,NM_016061,NM_001127399
ENSG00000130522	2.2077	0.00174005	JUND	Transcription factor jun-D [Source:UniProtKB/Swiss-Prot;Acc:P17535]	NM_005354
ENSG00000125266	2.2027	1.17508e-05	EFNB2	Ephrin-B2 Precursor (EPH-related receptor tyrosine kinase ligand 5)(LERK-5)(HTK ligand)(HTK-L) [Source:UniProtKB/Swiss-Prot;Acc:P52799]	NM_004093
ENSG00000198791	2.19909	1.11086e-15	CNOT7	CCR4-NOT transcription complex subunit 7 (CCR4-associated factor 1)(CAF-1)(BTG1-binding factor 1) [Source:UniProtKB/Swiss-Prot;Acc:Q9UIV1]	NM_013354,NM_054026
ENSG00000228212,ENSG00000046651	2.19471	2.2216e-16	AC025449.6-2,OFD1	NA	NM_003611.2
ENSG00000114395	2.1938	8.24028e-12	CYB561D2	Cytochrome b561 domain-containing protein 2 (Putative tumor suppressor protein 101F6) [Source:UniProtKB/Swiss-Prot;Acc:O14569]	NM_007022
ENSG00000110330	2.18271	9.71422e-05	BIRC2	Baculoviral IAP repeat-containing protein 2 (Inhibitor of apoptosis protein 2)(HIAP-2)(HIAP2)(C-IAP1)(TNFR2-TRAF-signaling complex protein 2)(IAP homolog B)(RING finger protein 48) [Source:UniProtKB/Swiss-Prot;Acc:Q13490]	NM_001166
ENSG00000135148	2.17834	2.95332e-14	TRAFD1	TRAF-type zinc finger domain-containing protein 1 (Protein FLN29) [Source:UniProtKB/Swiss-Prot;Acc:O14545]	NM_001143906,NM_006700
ENSG00000058729	2.17816	1.05251e-05	RIOK2	Serine/threonine-protein kinase RIO2 (RIO kinase 2)(EC 2.7.11.1) [Source:UniProtKB/Swiss-Prot;Acc:Q9BVS4]	NM_018343,NM_001159749
ENSG00000183291	2.17457	3.08525e-08	RP4-604K5.1	15 kDa selenoprotein Precursor [Source:UniProtKB/Swiss-Prot;Acc:O60613]	NM_004261,NM_203341
ENSG00000120833	2.16951	4.22413e-10	SOCS2	Suppressor of cytokine signaling 2 (SOCS-2)(Cytokine-inducible SH2 protein 2)(CIS-2)(STAT-induced STAT inhibitor 2)(SSI-2) [Source:UniProtKB/Swiss-Prot;Acc:O14508]	NM_003877
ENSG00000147535	2.16945	0.000100019	PPAPDC1B	Phosphatidic acid phosphatase type 2 domain-containing protein 1B (EC 3.1.3.-) [Source:UniProtKB/Swiss-Prot;Acc:Q8NEB5]	NM_001102559,NM_032483,NM_001102560
ENSG00000162961	2.16552	1.42619e-08	DPY30	Protein dpy-30 homolog (Dpy-30-like protein) [Source:UniProtKB/Swiss-Prot;Acc:Q9C005]	NM_032574
ENSG00000196139	2.16198	2.05229e-13	AKR1C3	Aldo-keto reductase family 1 member C3 (EC 1.-.-.-)(Trans-1,2-dihydrobenzene-1,2-diol dehydrogenase)(EC 1.3.1.20)(3-alpha-hydroxysteroid dehydrogenase type 2)(3-alpha-HSD type 2)(EC 1.1.1.213)(3-alpha-HSD type II, brain)(Testosterone 17-beta-dehydrogenase 5)(EC 1.1.1.63)(EC 1.1.1.64)(17-beta-hydroxysteroid dehydrogenase type 5)(17-beta-HSD 5)(Prostaglandin F synthase)(PGFS)(EC 1.1.1.188)(Dihydrod…	NM_003739
ENSG00000170606	2.15884	0.000121029	HSPA4	Heat shock 70 kDa protein 4 (Heat shock 70-related protein APG-2)(HSP70RY) [Source:UniProtKB/Swiss-Prot;Acc:P34932]	NM_002154
ENSG00000152684,ENSG00000213949	2.15773	3.08857e-07	PELO,ITGA1	NA	NM_015946.4
ENSG00000175793	2.15611	0.000138229	SFN	14-3-3 protein sigma (Stratifin)(Epithelial cell marker protein 1) [Source:UniProtKB/Swiss-Prot;Acc:P31947]	NM_006142
ENSG00000130066	2.15438	3.25179e-06	SAT1	Diamine acetyltransferase 1 (EC 2.3.1.57)(Spermidine/spermine N(1)-acetyltransferase 1)(SSAT-1)(SSAT)(Putrescine acetyltransferase)(Polyamine N-acetyltransferase 1) [Source:UniProtKB/Swiss-Prot;Acc:P21673]	NM_002970,NR_027783
ENSG00000151348	2.1524	3.31999e-14	EXT2	Exostosin-2 (EC 2.4.1.224)(EC 2.4.1.225)(Glucuronosyl-N-acetylglucosaminyl-proteoglycan/N-acetylglucosaminyl-proteoglycan 4-alpha-N-acetylglucosaminyltransferase)(Putative tumor suppressor protein EXT2)(Multiple exostoses protein 2) [Source:UniProtKB/Swiss-Prot;Acc:Q93063]	NM_207122,NM_000401
ENSG00000214050	2.15204	7.50209e-07	FBXO16	F-box only protein 16 [Source:UniProtKB/Swiss-Prot;Acc:Q8IX29]	NM_172366
ENSG00000119965	2.15071	4.5995e-15	C10orf88	Uncharacterized protein C10orf88 [Source:UniProtKB/Swiss-Prot;Acc:Q9H8K7]	NM_024942
ENSG00000197965	2.14572	8.28389e-05	MPZL1	Myelin protein zero-like protein 1 Precursor (Protein zero-related) [Source:UniProtKB/Swiss-Prot;Acc:O95297]	NM_024569,NM_003953,NM_001146191
ENSG00000116717	2.14531	1.54061e-09	GADD45A	Growth arrest and DNA-damage-inducible protein GADD45 alpha (DNA-damage-inducible transcript 1)(DDIT-1) [Source:UniProtKB/Swiss-Prot;Acc:P24522]	NM_001924
ENSG00000166471	2.14489	5.0505e-09	TMEM41B	Transmembrane protein 41B [Source:UniProtKB/Swiss-Prot;Acc:Q5BJD5]	NM_015012
ENSG00000219481,ENSG00000152042,ENSG00000186275,ENSG00000228066,ENSG00000163386,ENSG00000203836,ENSG00000227001,ENSG00000142794,ENSG00000203832,ENSG00000203827,ENSG00000168614	2.1428	8.03301e-05	NBPF1,NBPF8,NBPF12,AL359176.20-2,AL592307.2,NBPF11,RP11-293F5.2,NBPF3,NBPF10,NBPF16,NBPF9	NA	NA
ENSG00000050130	2.14213	0.00114521	C14orf100	JNK1-associated membrane protein (JAMP)(Medulloblastoma antigen MU-MB-50.4) [Source:UniProtKB/Swiss-Prot;Acc:Q9P055]	NM_001098625,NM_016475
ENSG00000119718	2.14035	1.78622e-09	EIF2B2	Translation initiation factor eIF-2B subunit beta (eIF-2B GDP-GTP exchange factor subunit beta)(S20I15)(S20III15) [Source:UniProtKB/Swiss-Prot;Acc:P49770]	NM_014239
ENSG00000182871	2.13812	7.20812e-06	COL18A1	Collagen alpha-1(XVIII) chain Precursor [Contains Endostatin] [Source:UniProtKB/Swiss-Prot;Acc:P39060]	NM_030582,NM_130445,NM_130444
ENSG00000169490	2.13759	7.37229e-09	TM2D2	TM2 domain-containing protein 2 Precursor (Beta-amyloid-binding protein-like protein 1)(BBP-like protein 1) [Source:UniProtKB/Swiss-Prot;Acc:Q9BX73]	NM_078473,NM_001024381,NM_031940,NM_001024380
ENSG00000092820	2.13465	6.99498e-05	VIL2	Ezrin (p81)(Cytovillin)(Villin-2) [Source:UniProtKB/Swiss-Prot;Acc:P15311]	NM_001111077,NM_003379
ENSG00000121057	2.13463	0.000974782	AKAP1	A kinase anchor protein 1, mitochondrial Precursor (Protein kinase A-anchoring protein 1)(PRKA1)(A-kinase anchor protein 149 kDa)(AKAP 149)(Dual specificity A-kinase-anchoring protein 1)(D-AKAP-1)(Spermatid A-kinase anchor protein 84)(S-AKAP84) [Source:UniProtKB/Swiss-Prot;Acc:Q92667]	NM_003488
ENSG00000131966	2.13459	1.25167e-09	ACTR10	Actin-related protein 10 (hARP11) [Source:UniProtKB/Swiss-Prot;Acc:Q9NZ32]	NM_018477
ENSG00000115548	2.1331	0.000379732	JMJD1A	Lysine-specific demethylase 3A (EC 1.14.11.-)(JmjC domain-containing histone demethylation protein 2A)(Jumonji domain-containing protein 1A) [Source:UniProtKB/Swiss-Prot;Acc:Q9Y4C1]	NM_001146688,NM_018433
ENSG00000123179,ENSG00000233525	2.13129	0.0325252	EBPL,AC093536.4	NA	NM_032565.3
ENSG00000106689	2.12849	0.000607173	LHX2	LIM/homeobox protein Lhx2 (LIM homeobox protein 2)(Homeobox protein LH-2) [Source:UniProtKB/Swiss-Prot;Acc:P50458]	NM_004789
ENSG00000124383	2.12111	1.51764e-06	MPHOSPH10	U3 small nucleolar ribonucleoprotein protein MPP10 (M phase phosphoprotein 10) [Source:UniProtKB/Swiss-Prot;Acc:O00566]	NM_005791
ENSG00000229802,ENSG00000112473,ENSG00000224399,ENSG00000206288,ENSG00000227402,ENSG00000226614	2.11765	4.60219e-15	SLC39A7,SLC39A7,SLC39A7,SLC39A7,SLC39A7,SLC39A7	NA	NM_001077516.1,NM_006979.2
ENSG00000138190	2.11754	4.73914e-08	EXOC6	Exocyst complex component 6 (Exocyst complex component Sec15A)(SEC15-like protein 1) [Source:UniProtKB/Swiss-Prot;Acc:Q8TAG9]	NM_019053,NM_001013848
ENSG00000167699	2.11706	0.00043653	GLOD4	Glyoxalase domain-containing protein 4 [Source:UniProtKB/Swiss-Prot;Acc:Q9HC38]	NM_016080
ENSG00000223899,ENSG00000157020	2.11673	0.000138064	AC112211.2,SEC13L1	NA	NA
ENSG00000113648	2.11597	0.000705393	H2AFY	Core histone macro-H2A.1 (Histone macroH2A1)(mH2A1)(H2A.y)(H2A/y)(Medulloblastoma antigen MU-MB-50.205) [Source:UniProtKB/Swiss-Prot;Acc:O75367]	NM_138610,NM_001040158,NM_004893,NM_138609
ENSG00000166595	2.11481	0.000344536	FAM96B	UPF0195 protein FAM96B [Source:UniProtKB/Swiss-Prot;Acc:Q9Y3D0]	NM_016062
ENSG00000237508,ENSG00000204642,ENSG00000235220,ENSG00000229698,ENSG00000206509,ENSG00000137403	2.11414	2.63067e-14	HLA-F,HLA-F,HLA-F,HLA-F,HLA-F,HLA-F	NA	NM_001098478.1,NM_018950.2
ENSG00000204177	2.11035	4.69972e-13	BMS1P1	processed transcript	NR_026566
ENSG00000118482	2.10649	1.42374e-08	PHF3	PHD finger protein 3 [Source:UniProtKB/Swiss-Prot;Acc:Q92576]	NM_015153
ENSG00000182093	2.10129	0.000151976	WRB	Tryptophan-rich protein (Congenital heart disease 5 protein) [Source:UniProtKB/Swiss-Prot;Acc:O00258]	NM_004627,NM_001146218
ENSG00000129562	2.09743	0.000138943	DAD1	Dolichyl-diphosphooligosaccharide--protein glycosyltransferase subunit DAD1 (Oligosaccharyl transferase subunit DAD1)(EC 2.4.1.119)(Defender against cell death 1)(DAD-1) [Source:UniProtKB/Swiss-Prot;Acc:P61803]	NM_001344
ENSG00000176022	2.09733	5.87632e-07	B3GALT6	Beta-1,3-galactosyltransferase 6 (beta 3GalT6)(EC 2.4.1.134)(Galactosylxylosylprotein 3-beta-galactosyltransferase)(UDP-Gal:betaGal beta 1,3-galactosyltransferase polypeptide 6)(Galactosyltransferase II)(GAG GalTII) [Source:UniProtKB/Swiss-Prot;Acc:Q96L58]	NM_080605
ENSG00000115233	2.09396	2.69047e-05	PSMD14	26S proteasome non-ATPase regulatory subunit 14 (EC 3.1.2.15)(26S proteasome regulatory subunit rpn11)(26S proteasome-associated PAD1 homolog 1) [Source:UniProtKB/Swiss-Prot;Acc:O00487]	NM_005805
ENSG00000172661,ENSG00000174196,ENSG00000099290,ENSG00000152726	2.08998	1.3281e-05	FAM21C,FAM21D,FAM21A,FAM21B	NA	NA
ENSG00000109861	2.08975	2.60674e-18	CTSC	Dipeptidyl-peptidase 1 Precursor (EC 3.4.14.1)(Dipeptidyl-peptidase I)(DPP-I)(DPPI)(Cathepsin C)(Cathepsin J)(Dipeptidyl transferase) [Contains Dipeptidyl-peptidase 1 exclusion domain chain(Dipeptidyl-peptidase I exclusion domain chain);Dipeptidyl-peptidase 1 heavy chain(Dipeptidyl-peptidase I heavy chain);Dipeptidyl-peptidase 1 light chain(Dipeptidyl-peptidase I light chain)] [Source:UniProtKB/S…	NM_001814,NM_001114173,NM_148170
ENSG00000110696	2.08499	1.57219e-05	C11orf58	Small acidic protein [Source:UniProtKB/Swiss-Prot;Acc:O00193]	NM_014267,NM_001142705
ENSG00000141367	2.08389	0.000185821	CLTC	Clathrin heavy chain 1 (CLH-17) [Source:UniProtKB/Swiss-Prot;Acc:Q00610]	NM_004859
ENSG00000165704	2.0811	0.000184238	HPRT1	Hypoxanthine-guanine phosphoribosyltransferase (HGPRTase)(HGPRT)(EC 2.4.2.8) [Source:UniProtKB/Swiss-Prot;Acc:P00492]	NM_000194
ENSG00000073921	2.08026	1.97924e-05	PICALM	Phosphatidylinositol-binding clathrin assembly protein (Clathrin assembly lymphoid myeloid leukemia protein) [Source:UniProtKB/Swiss-Prot;Acc:Q13492]	NM_007166,NM_001008660
ENSG00000155959	2.07768	0.00010845	VBP1	Prefoldin subunit 3 (Von Hippel-Lindau-binding protein 1)(VHL-binding protein 1)(VBP-1)(HIBBJ46) [Source:UniProtKB/Swiss-Prot;Acc:P61758]	NM_003372
ENSG00000145220	2.07494	0.000814058	LYAR	Cell growth-regulating nucleolar protein [Source:UniProtKB/Swiss-Prot;Acc:Q9NX58]	NM_001145725,NM_017816
ENSG00000108669	2.07298	4.55569e-06	CYTH1	Cytohesin-1 (PH, SEC7 and coiled-coil domain-containing protein 1)(SEC7 homolog B2-1) [Source:UniProtKB/Swiss-Prot;Acc:Q15438]	NM_004762,NM_017456
ENSG00000221867,ENSG00000213401,ENSG00000184750,ENSG00000183305,ENSG00000197172	2.07262	0.000156381	MAGEA3,MAGEA12,MAGEA2,MAGEA2B,MAGEA6	NA	NA
ENSG00000163466	2.07107	8.75964e-14	ARPC2	Actin-related protein 2/3 complex subunit 2 (Arp2/3 complex 34 kDa subunit)(p34-ARC) [Source:UniProtKB/Swiss-Prot;Acc:O15144]	NM_152862,NM_005731
ENSG00000179833	2.0694	2.02942e-05	SERTAD2	SERTA domain-containing protein 2 (Transcriptional regulator interacting with the PHD-bromodomain 2)(TRIP-Br2) [Source:UniProtKB/Swiss-Prot;Acc:Q14140]	NM_014755
ENSG00000115946	2.06544	5.42877e-06	PNO1	RNA-binding protein PNO1 [Source:UniProtKB/Swiss-Prot;Acc:Q9NRX1]	NM_020143
ENSG00000124333	2.06433	9.96482e-14	VAMP7	Vesicle-associated membrane protein 7 (VAMP-7)(Synaptobrevin-like protein 1)(Tetanus-insensitive VAMP)(Ti-VAMP) [Source:UniProtKB/Swiss-Prot;Acc:P51809]	NM_005638,NM_001145149
ENSG00000125629	2.06225	3.59308e-09	INSIG2	Insulin-induced gene 2 protein (INSIG-2) [Source:UniProtKB/Swiss-Prot;Acc:Q9Y5U4]	NM_016133
ENSG00000156515	2.06222	2.10479e-14	HK1	Hexokinase-1 (EC 2.7.1.1)(Hexokinase type I)(HK I)(Brain form hexokinase) [Source:UniProtKB/Swiss-Prot;Acc:P19367]	NM_000188,NM_033498,NM_033497,NM_033500,NM_033496
ENSG00000196139	2.06215	4.02821e-10	AKR1C3	Aldo-keto reductase family 1 member C3 (EC 1.-.-.-)(Trans-1,2-dihydrobenzene-1,2-diol dehydrogenase)(EC 1.3.1.20)(3-alpha-hydroxysteroid dehydrogenase type 2)(3-alpha-HSD type 2)(EC 1.1.1.213)(3-alpha-HSD type II, brain)(Testosterone 17-beta-dehydrogenase 5)(EC 1.1.1.63)(EC 1.1.1.64)(17-beta-hydroxysteroid dehydrogenase type 5)(17-beta-HSD 5)(Prostaglandin F synthase)(PGFS)(EC 1.1.1.188)(Dihydrod…	NM_003739
ENSG00000103335	2.06182	7.30536e-11	FAM38A	Protein FAM38A (Membrane protein induced by beta-amyloid treatment)(Mib) [Source:UniProtKB/Swiss-Prot;Acc:Q92508]	NM_001142864
ENSG00000229265,ENSG00000225029,ENSG00000226050,ENSG00000228904,ENSG00000214892,ENSG00000227939,ENSG00000138592,ENSG00000236374	2.05871	5.78614e-05	USP8P,USP8P,USP8P,USP8P,USP8P,RPL3P2,USP8,USP8P	NA	NA
ENSG00000108510	2.05697	7.40482e-09	MED13	Mediator of RNA polymerase II transcription subunit 13 (Mediator complex subunit 13)(Thyroid hormone receptor-associated protein complex 240 kDa component)(Trap240)(Thyroid hormone receptor-associated protein 1)(Vitamin D3 receptor-interacting protein complex component DRIP250)(DRIP 250)(Activator-recruited cofactor 250 kDa component)(ARC250) [Source:UniProtKB/Swiss-Prot;Acc:Q9UHV7]	NM_005121
ENSG00000184203,ENSG00000231989	2.05696	1.21466e-09	PPP1R2,PPP1R2P3	NA	NM_006241.4
ENSG00000166165	2.05565	2.56802e-13	CKB	Creatine kinase B-type (EC 2.7.3.2)(Creatine kinase B chain)(B-CK) [Source:UniProtKB/Swiss-Prot;Acc:P12277]	NM_001823
ENSG00000136628	2.0534	3.01221e-06	EPRS	Bifunctional aminoacyl-tRNA synthetase (Proliferation-inducing gene 32 protein) [Includes Glutamyl-tRNA synthetase(EC 6.1.1.17)(Glutamate--tRNA ligase);Prolyl-tRNA synthetase(EC 6.1.1.15)(Proline--tRNA ligase)] [Source:UniProtKB/Swiss-Prot;Acc:P07814]	NM_004446
ENSG00000011028	2.05316	8.7298e-06	MRC2	C-type mannose receptor 2 Precursor (Macrophage mannose receptor 2)(Urokinase-type plasminogen activator receptor-associated protein)(Urokinase receptor-associated protein)(UPAR-associated protein)(Endocytic receptor 180)(CD280 antigen) [Source:UniProtKB/Swiss-Prot;Acc:Q9UBG0]	NM_006039
ENSG00000082781	2.05199	1.13029e-06	ITGB5	Integrin beta-5 Precursor [Source:UniProtKB/Swiss-Prot;Acc:P18084]	NM_002213
ENSG00000104885	2.04713	6.14498e-07	DOT1L	Histone-lysine N-methyltransferase, H3 lysine-79 specific (EC 2.1.1.43)(Histone H3-K79 methyltransferase)(H3-K79-HMTase)(DOT1-like protein)(Lysine N-methyltransferase 4) [Source:UniProtKB/Swiss-Prot;Acc:Q8TEK3]	NM_032482
ENSG00000168758	2.04603	0.00135109	SEMA4C	Semaphorin-4C Precursor [Source:UniProtKB/Swiss-Prot;Acc:Q9C0C4]	NM_017789
ENSG00000134531	2.04579	1.83743e-08	EMP1	Epithelial membrane protein 1 (EMP-1)(Tumor-associated membrane protein)(CL-20)(Protein B4B) [Source:UniProtKB/Swiss-Prot;Acc:P54849]	NM_001423
ENSG00000120129	2.0452	5.69758e-07	DUSP1	Dual specificity protein phosphatase 1 (EC 3.1.3.48)(EC 3.1.3.16)(MAP kinase phosphatase 1)(MKP-1)(Protein-tyrosine phosphatase CL100)(Dual specificity protein phosphatase hVH1) [Source:UniProtKB/Swiss-Prot;Acc:P28562]	NM_004417
ENSG00000198730	2.04438	8.73572e-12	CTR9	RNA polymerase-associated protein CTR9 homolog (SH2 domain-binding protein 1) [Source:UniProtKB/Swiss-Prot;Acc:Q6PD62]	NM_014633
ENSG00000069329	2.04116	0.000109688	VPS35	Vacuolar protein sorting-associated protein 35 (Vesicle protein sorting 35)(hVPS35)(Maternal-embryonic 3) [Source:UniProtKB/Swiss-Prot;Acc:Q96QK1]	NM_018206
ENSG00000134265	2.04101	1.79941e-09	NAPG	Gamma-soluble NSF attachment protein (SNAP-gamma)(N-ethylmaleimide-sensitive factor attachment protein gamma) [Source:UniProtKB/Swiss-Prot;Acc:Q99747]	NM_003826
ENSG00000134153	2.03938	1.06562e-08	C15orf24	UPF0480 protein C15orf24 Precursor [Source:UniProtKB/Swiss-Prot;Acc:Q9NPA0]	NM_020154
ENSG00000213680,ENSG00000073792,ENSG00000163629	2.03921	3.90252e-05	AC020629.6-2,IGF2BP2,PTPN13	NA	NM_006548.4,NM_001007225.1
ENSG00000143545,ENSG00000237493	2.03808	0.000891706	RAB13,AC034102.32	NA	NM_002870.2
ENSG00000134287	2.03476	8.92659e-12	ARF3	ADP-ribosylation factor 3 [Source:UniProtKB/Swiss-Prot;Acc:P61204]	NM_001659
ENSG00000232119	2.03444	4.46771e-10	MCTS1	Malignant T cell amplified sequence 1 (MCT-1)(Multiple copies T-cell malignancies) [Source:UniProtKB/Swiss-Prot;Acc:Q9ULC4]	NM_014060,NM_001137554
ENSG00000186094	2.03371	2.68068e-09	AGBL4	Cytosolic carboxypeptidase 6 (EC 3.4.17.-)(ATP/GTP-binding protein-like 4) [Source:UniProtKB/Swiss-Prot;Acc:Q5VU57]	NM_032785
ENSG00000108389	2.03067	3.23432e-08	MTMR4	Myotubularin-related protein 4 (EC 3.1.3.48)(FYVE domain-containing dual specificity protein phosphatase 2)(FYVE-DSP2)(Zinc finger FYVE domain-containing protein 11) [Source:UniProtKB/Swiss-Prot;Acc:Q9NYA4]	NM_004687
ENSG00000010278	2.02907	2.4573e-08	CD9	CD9 antigen (p24)(Leukocyte antigen MIC3)(Motility-related protein)(MRP-1)(Tetraspanin-29)(Tspan-29)(5H9 antigen)(Cell growth-inhibiting gene 2 protein)(CD9 antigen) [Source:UniProtKB/Swiss-Prot;Acc:P21926]	NM_001769
ENSG00000121774	2.02694	1.71601e-08	KHDRBS1	KH domain-containing, RNA-binding, signal transduction-associated protein 1 (p21 Ras GTPase-activating protein-associated p62)(GAP-associated tyrosine phosphoprotein p62)(Src-associated in mitosis 68 kDa protein)(Sam68)(p68) [Source:UniProtKB/Swiss-Prot;Acc:Q07666]	NM_006559
ENSG00000012174	2.02485	2.37462e-12	MBTPS2	Membrane-bound transcription factor site-2 protease (Site-2 protease)(EC 3.4.24.85)(S2P endopeptidase)(Sterol regulatory element-binding proteins intramembrane protease) [Source:UniProtKB/Swiss-Prot;Acc:O43462]	NM_015884
ENSG00000128845	2.02218	2.89328e-08	DYX1C1	Dyslexia susceptibility 1 candidate gene 1 protein [Source:UniProtKB/Swiss-Prot;Acc:Q8WXU2]	NM_130810,NM_001033560,NM_001033559
ENSG00000113384	2.02124	0.00047838	GOLPH3	Golgi phosphoprotein 3 (Coat protein GPP34) [Source:UniProtKB/Swiss-Prot;Acc:Q9H4A6]	NM_022130
ENSG00000136888	2.02038	2.71257e-08	ATP6V1G1	V-type proton ATPase subunit G 1 (V-ATPase subunit G 1)(Vacuolar proton pump subunit G 1)(V-ATPase 13 kDa subunit 1)(Vacuolar proton pump subunit M16) [Source:UniProtKB/Swiss-Prot;Acc:O75348]	NM_004888
ENSG00000128886,ENSG00000184716	2.01937	1.12833e-07	ELL3,SERINC4	NA	NM_025165.2
ENSG00000102069	2.0192	0.000189128	UBE2NL	Putative ubiquitin-conjugating enzyme E2 N-like [Source:UniProtKB/Swiss-Prot;Acc:Q5JXB2]	NM_001012989
ENSG00000169684	2.0182	1.44257e-10	CHRNA5	Neuronal acetylcholine receptor subunit alpha-5 Precursor [Source:UniProtKB/Swiss-Prot;Acc:P30532]	NM_000745
ENSG00000130202	2.01426	5.10017e-10	PVRL2	Poliovirus receptor-related protein 2 Precursor (Herpes virus entry mediator B)(HveB)(Nectin-2)(CD112 antigen) [Source:UniProtKB/Swiss-Prot;Acc:Q92692]	NM_001042724,NM_002856
ENSG00000205595,ENSG00000109321	2.01343	3.57779e-06	AREGB,AREG	NA	NM_001657.2
ENSG00000143222	2.01174	2.41769e-09	UFC1	Ufm1-conjugating enzyme 1 (Ubiquitin-fold modifier-conjugating enzyme 1) [Source:UniProtKB/Swiss-Prot;Acc:Q9Y3C8]	NM_016406
ENSG00000221978	2.01164	0.00337946	CCNL2	Cyclin-L2 (Paneth cell-enhanced expression protein) [Source:UniProtKB/Swiss-Prot;Acc:Q96S94]	NM_030937,NM_001039577,NM_001144867,NM_001144868
ENSG00000139684	2.00938	0.000209896	ESD	S-formylglutathione hydrolase (FGH)(EC 3.1.2.12)(Esterase D) [Source:UniProtKB/Swiss-Prot;Acc:P10768]	NM_001984
ENSG00000110628	2.00784	1.82351e-11	SLC22A18	Solute carrier family 22 member 18 (Organic cation transporter-like protein 2)(ORCTL-2)(Imprinted multi-membrane spanning polyspecific transporter-related protein 1)(Efflux transporter-like protein)(Tumor-suppressing subchromosomal transferable fragment candidate gene 5 protein)(Tumor-suppressing STF cDNA 5 protein)(Beckwith-Wiedemann syndrome chromosomal region 1 candidate gene A protein)(p45-Be…	NM_183233,NM_002555
ENSG00000029639	2.00646	1.02154e-08	TFB1M	Dimethyladenosine transferase 1, mitochondrial Precursor (EC 2.1.1.-)(S-adenosylmethionine-6-N', N'-adenosyl(rRNA) dimethyltransferase 1)(Mitochondrial 12S rRNA dimethylase 1)(Mitochondrial transcription factor B1)(mtTFB1)(h-mtTFB1)(h-mtTFB)(hTFB1M) [Source:UniProtKB/Swiss-Prot;Acc:Q8WVM0]	NM_016020
ENSG00000157111	2.0011	6.69994e-12	TMEM171	Transmembrane protein 171 [Source:UniProtKB/Swiss-Prot;Acc:Q8WVE6]	NM_173490,NM_001161342
ENSG00000166012	1.99882	6.53148e-12	SNORA25	TATA box-binding protein-associated factor RNA polymerase I subunit D (TATA box-binding protein-associated factor 1D)(TBP-associated factor 1D)(TBP-associated factor RNA polymerase I 41 kDa)(TAFI41) [Source:UniProtKB/Swiss-Prot;Acc:Q9H5J8]	NR_003032,NR_003028,NM_024116
ENSG00000115310	1.99875	8.8922e-05	RTN4	Reticulon-4 (Neurite outgrowth inhibitor)(Nogo protein)(Foocen)(Neuroendocrine-specific protein)(NSP)(Neuroendocrine-specific protein C homolog)(RTN-x)(Reticulon-5) [Source:UniProtKB/Swiss-Prot;Acc:Q9NQC3]	NM_020532,NM_153828,NM_207521,NM_207520,NM_007008
ENSG00000135709	1.99586	9.48967e-07	KIAA0513	Uncharacterized protein KIAA0513 [Source:UniProtKB/Swiss-Prot;Acc:O60268]	NM_014732
ENSG00000144785	1.99258	0.000727891	CNPY2	Protein canopy homolog 2 Precursor (MIR-interacting saposin-like protein)(Transmembrane protein 4)(Putative secreted protein ZSIG9) [Source:UniProtKB/Swiss-Prot;Acc:Q9Y2B0]	NM_014255
ENSG00000141505	1.99255	1.8818e-07	ASGR1	Asialoglycoprotein receptor 1 (ASGP-R 1)(ASGPR 1)(Hepatic lectin H1) [Source:UniProtKB/Swiss-Prot;Acc:P07306]	NM_001671
ENSG00000100664	1.99209	7.95854e-06	EIF5	Eukaryotic translation initiation factor 5 (eIF-5) [Source:UniProtKB/Swiss-Prot;Acc:P55010]	NM_183004,NM_001969
ENSG00000165527	1.99178	1.10682e-05	ARF6	ADP-ribosylation factor 6 [Source:UniProtKB/Swiss-Prot;Acc:P62330]	NM_001663
ENSG00000059378	1.98977	3.81018e-07	PARP12	Poly [ADP-ribose] polymerase 12 (PARP-12)(EC 2.4.2.30)(Zinc finger CCCH domain-containing protein 1) [Source:UniProtKB/Swiss-Prot;Acc:Q9H0J9]	NM_022750
ENSG00000156642	1.98482	0.00169452	NPTN	Neuroplastin Precursor (Stromal cell-derived receptor 1)(SDR-1) [Source:UniProtKB/Swiss-Prot;Acc:Q9Y639]	NM_001161363,NM_012428,NM_001161364,NM_017455
ENSG00000176014	1.9818	2.24062e-06	TUBB6	Tubulin beta-6 chain [Source:UniProtKB/Swiss-Prot;Acc:Q9BUF5]	NM_032525
ENSG00000151422	1.98152	4.39115e-06	FER	Proto-oncogene tyrosine-protein kinase FER (c-FER)(EC 2.7.10.2)(p94-FER)(Tyrosine kinase 3) [Source:UniProtKB/Swiss-Prot;Acc:P16591]	NM_005246
ENSG00000175582,ENSG00000222014	1.98076	2.2743e-07	RAB6A,RAB6C	NA	NA
ENSG00000062524	1.98058	1.41138e-07	LTK	Leukocyte tyrosine kinase receptor Precursor (EC 2.7.10.1)(Protein tyrosine kinase 1) [Source:UniProtKB/Swiss-Prot;Acc:P29376]	NM_002344,NM_206961,NM_001135685
ENSG00000117724	1.98058	3.78722e-06	CENPF	centromere protein F [Source:RefSeq peptide;Acc:NP_057427]	NM_016343
ENSG00000155906	1.97511	1.23635e-08	RMND1	Required for meiotic nuclear division protein 1 homolog [Source:UniProtKB/Swiss-Prot;Acc:Q9NWS8]	NM_017909
ENSG00000076043	1.97231	0.00016065	REXO2	Oligoribonuclease, mitochondrial Precursor (EC 3.1.-.-)(Small fragment nuclease)(RNA exonuclease 2 homolog) [Source:UniProtKB/Swiss-Prot;Acc:Q9Y3B8]	NM_015523
ENSG00000101782	1.97027	5.24464e-06	RIOK3	Serine/threonine-protein kinase RIO3 (RIO kinase 3)(EC 2.7.11.1)(sudD homolog) [Source:UniProtKB/Swiss-Prot;Acc:O14730]	NM_003831
ENSG00000001036	1.96688	6.23826e-08	FUCA2	Plasma alpha-L-fucosidase Precursor (EC 3.2.1.51)(Alpha-L-fucoside fucohydrolase 2)(Alpha-L-fucosidase 2) [Source:UniProtKB/Swiss-Prot;Acc:Q9BTY2]	NM_032020
ENSG00000173852	1.96627	1.27445e-05	DPY19L1	Protein dpy-19 homolog 1 (Dpy-19-like protein 1) [Source:UniProtKB/Swiss-Prot;Acc:Q2PZI1]	NM_015283
ENSG00000183128	1.96302	0.00647331	CALHM3	Calcium homeostasis modulator protein 3 (Protein FAM26A) [Source:UniProtKB/Swiss-Prot;Acc:Q86XJ0]	NM_001129742
ENSG00000188529,ENSG00000215699	1.96164	4.25259e-06	FUSIP1,BX511012.5-2	NA	NM_006625.3
ENSG00000134318	1.95984	1.6965e-08	ROCK2	Rho-associated protein kinase 2 (EC 2.7.11.1)(Rho-associated, coiled-coil-containing protein kinase 2)(p164 ROCK-2)(Rho kinase 2) [Source:UniProtKB/Swiss-Prot;Acc:O75116]	NM_004850
ENSG00000230890,ENSG00000117868	1.95618	3.58561e-14	AC019084.9,FAM62B	NA	NM_020728.2
ENSG00000100519,ENSG00000236814	1.95542	1.09759e-07	PSMC6,AC046176.13-1	NA	NM_002806.3
ENSG00000065833	1.9537	0.00127531	ME1	NADP-dependent malic enzyme (NADP-ME)(EC 1.1.1.40)(Malic enzyme 1) [Source:UniProtKB/Swiss-Prot;Acc:P48163]	NM_002395
ENSG00000185721	1.9506	0.00328137	DRG1	Developmentally-regulated GTP-binding protein 1 (DRG-1)(Neural precursor cell expressed developmentally down-regulated protein 3)(NEDD-3) [Source:UniProtKB/Swiss-Prot;Acc:Q9Y295]	NM_004147
ENSG00000172890	1.94951	4.44612e-09	NADSYN1	Glutamine-dependent NAD(+) synthetase (EC 6.3.5.1)(NAD(+) synthase [glutamine-hydrolyzing])(NAD(+) synthetase 1) [Source:UniProtKB/Swiss-Prot;Acc:Q6IA69]	NM_018161
ENSG00000111907	1.94923	6.24617e-10	TPD52L1	Tumor protein D53 (hD53)(Tumor protein D52-like 1) [Source:UniProtKB/Swiss-Prot;Acc:Q16890]	NM_003287,NM_001003396,NM_001003397,NM_001003395
ENSG00000171346	1.94456	3.27376e-05	KRT15	Keratin, type I cytoskeletal 15 (Cytokeratin-15)(CK-15)(Keratin-15)(K15) [Source:UniProtKB/Swiss-Prot;Acc:P19012]	NM_002275
ENSG00000111642	1.94245	0.00282345	CHD4	Chromodomain-helicase-DNA-binding protein 4 (CHD-4)(EC 3.6.1.-)(ATP-dependent helicase CHD4)(Mi-2 autoantigen 218 kDa protein)(Mi2-beta) [Source:UniProtKB/Swiss-Prot;Acc:Q14839]	NM_001273
ENSG00000100532	1.94067	2.29441e-07	CGRRF1	Cell growth regulator with RING finger domain protein 1 (Cell growth regulatory gene 19 protein)(RING finger protein 197) [Source:UniProtKB/Swiss-Prot;Acc:Q99675]	NM_006568
ENSG00000151923	1.9395	1.01704e-06	TIAL1	Nucleolysin TIAR (TIA-1-related protein) [Source:UniProtKB/Swiss-Prot;Acc:Q01085]	NM_001033925,NM_003252
ENSG00000077458	1.93915	4.72311e-14	FAM76B	Protein FAM76B [Source:UniProtKB/Swiss-Prot;Acc:Q5HYJ3]	NM_144664
ENSG00000154710	1.93467	1.28281e-07	KCTD7	BTB/POZ domain-containing protein KCTD7 [Source:UniProtKB/Swiss-Prot;Acc:Q96MP8]	NM_014504
ENSG00000021355	1.9314	7.2364e-05	SERPINB1	Leukocyte elastase inhibitor (LEI)(Monocyte/neutrophil elastase inhibitor)(M/NEI)(EI)(Serpin B1) [Source:UniProtKB/Swiss-Prot;Acc:P30740]	NM_030666
ENSG00000023839	1.92963	5.06142e-09	ABCC2	Canalicular multispecific organic anion transporter 1 (ATP-binding cassette sub-family C member 2)(Multidrug resistance-associated protein 2)(Canalicular multidrug resistance protein) [Source:UniProtKB/Swiss-Prot;Acc:Q92887]	NM_000392
ENSG00000067560	1.9281	0.000108106	RHOA	Transforming protein RhoA Precursor (H12) [Source:UniProtKB/Swiss-Prot;Acc:P61586]	NM_001664
ENSG00000112893	1.92711	3.29145e-06	MAN2A1	Alpha-mannosidase 2 (EC 3.2.1.114)(Alpha-mannosidase II)(Mannosyl-oligosaccharide 1,3-1,6-alpha-mannosidase)(MAN II)(Golgi alpha-mannosidase II)(Mannosidase alpha class 2A member 1) [Source:UniProtKB/Swiss-Prot;Acc:Q16706]	NM_002372
ENSG00000167635	1.92575	1.45767e-05	ZNF146	Zinc finger protein OZF (Only zinc finger protein)(Zinc finger protein 146) [Source:UniProtKB/Swiss-Prot;Acc:Q15072]	NM_001099639,NM_007145,NM_001099638
ENSG00000141627	1.92555	2.78389e-05	DYM	Dymeclin (Dyggve-Melchior-Clausen syndrome protein) [Source:UniProtKB/Swiss-Prot;Acc:Q7RTS9]	NM_017653
ENSG00000108061	1.92455	0.000349966	SHOC2	Leucine-rich repeat protein SHOC-2 (Ras-binding protein Sur-8) [Source:UniProtKB/Swiss-Prot;Acc:Q9UQ13]	NM_007373
ENSG00000105325	1.92391	0.000325162	FZR1	Fizzy-related protein homolog (Fzr)(Cdh1/Hct1 homolog)(hCDH1)(CDC20-like protein 1) [Source:UniProtKB/Swiss-Prot;Acc:Q9UM11]	NM_016263,NM_001136198,NM_001136197
ENSG00000180008	1.92383	1.61313e-10	SOCS4	Suppressor of cytokine signaling 4 (SOCS-4)(Suppressor of cytokine signaling 7)(SOCS-7) [Source:UniProtKB/Swiss-Prot;Acc:Q8WXH5]	NM_199421,NM_080867
ENSG00000227483,ENSG00000049656	1.919	0.00123846	AC114291.2,CLPTM1L	NA	NM_030782.3
ENSG00000148481	1.91788	0.000244855	C10orf97	Protein CARP (Dermal papilla-derived protein 5)(Protein FAM188A) [Source:UniProtKB/Swiss-Prot;Acc:Q9H8M7]	NM_024948
ENSG00000094880	1.91714	4.57418e-05	CDC23	Cell division cycle protein 23 homolog (Anaphase-promoting complex subunit 8)(APC8)(Cyclosome subunit 8) [Source:UniProtKB/Swiss-Prot;Acc:Q9UJX2]	NM_004661
ENSG00000185808	1.91679	6.24541e-06	PIGP	Phosphatidylinositol N-acetylglucosaminyltransferase subunit P (EC 2.4.1.198)(Phosphatidylinositol-glycan biosynthesis class P protein)(PIG-P)(Down syndrome critical region protein 5)(Down syndrome critical region protein C) [Source:UniProtKB/Swiss-Prot;Acc:P57054]	NM_153682,NM_153681
ENSG00000039068	1.91468	5.47635e-09	CDH1	Cadherin-1 Precursor (Epithelial cadherin)(E-cadherin)(Uvomorulin)(CAM 120/80)(CD324 antigen) [Contains E-Cad/CTF1;E-Cad/CTF2;E-Cad/CTF3] [Source:UniProtKB/Swiss-Prot;Acc:P12830]	NM_004360
ENSG00000225967,ENSG00000232326,ENSG00000228582,ENSG00000237599,ENSG00000223481,ENSG00000204267	1.91212	6.35845e-11	HLA-DOB,HLA-DOB,HLA-DOB,HLA-DOB,HLA-DOB,HLA-DOB	NA	NM_002120.3
ENSG00000065154	1.91085	6.99705e-06	OAT	Ornithine aminotransferase, mitochondrial Precursor (EC 2.6.1.13)(Ornithine--oxo-acid aminotransferase) [Contains Ornithine aminotransferase, hepatic form;Ornithine aminotransferase, renal form] [Source:UniProtKB/Swiss-Prot;Acc:P04181]	NM_000274
ENSG00000106028	1.91066	0.000468711	SSBP1	Single-stranded DNA-binding protein, mitochondrial Precursor (Mt-SSB)(MtSSB)(PWP1-interacting protein 17) [Source:UniProtKB/Swiss-Prot;Acc:Q04837]	NM_003143
ENSG00000016864	1.90411	7.67815e-09	GLT8D1	Glycosyltransferase 8 domain-containing protein 1 (EC 2.4.1.-) [Source:UniProtKB/Swiss-Prot;Acc:Q68CQ7]	NM_001010983,NM_152932,NM_018446
ENSG00000100266	1.90058	6.82415e-05	ARFGAP3	ADP-ribosylation factor GTPase-activating protein 3 (ARF GAP 3) [Source:UniProtKB/Swiss-Prot;Acc:Q9NP61]	NM_007229
ENSG00000176396	1.89881	9.02487e-17	EID2	EP300-interacting inhibitor of differentiation 2 (EID-2)(EID-1-like inhibitor of differentiation 2)(CREBBP/EP300 inhibitor 2) [Source:UniProtKB/Swiss-Prot;Acc:Q8N6I1]	NM_153232
ENSG00000049759	1.89668	1.33094e-09	NEDD4L	E3 ubiquitin-protein ligase NEDD4-like (EC 6.3.2.-)(Nedd4-2)(NEDD4.2) [Source:UniProtKB/Swiss-Prot;Acc:Q96PU5]	NM_001144967,NM_015277,NM_001144969,NM_001144968,NM_001144965,NM_001144964,NM_001144971,NM_001144970,NM_001144966
ENSG00000122687	1.89252	1.27684e-09	FTSJ2	Putative ribosomal RNA methyltransferase 2 (EC 2.1.1.-)(rRNA (uridine-2'-O-)-methyltransferase) [Source:UniProtKB/Swiss-Prot;Acc:Q9UI43]	NM_013393
ENSG00000111300	1.89177	0.00203089	C12orf30	TPR repeat-containing protein C12orf30 (p120) [Source:UniProtKB/Swiss-Prot;Acc:Q14CX7]	NM_024953
ENSG00000165322	1.89032	2.36095e-13	ARHGAP12	Rho GTPase-activating protein 12 (Rho-type GTPase-activating protein 12) [Source:UniProtKB/Swiss-Prot;Acc:Q8IWW6]	NM_018287
ENSG00000151693	1.89004	1.18917e-05	ASAP2	Arf-GAP with SH3 domain, ANK repeat and PH domain-containing protein 2 (Development and differentiation-enhancing factor 2)(Pyk2 C-terminus-associated protein)(PAP)(Paxillin-associated protein with ARFGAP activity 3)(PAG3) [Source:UniProtKB/Swiss-Prot;Acc:O43150]	NM_003887,NM_001135191
ENSG00000143771	1.88968	6.53947e-06	CNIH4	Protein cornichon homolog 4 [Source:UniProtKB/Swiss-Prot;Acc:Q9P003]	NM_014184
ENSG00000124151	1.88706	0.00172166	NCOA3	Nuclear receptor coactivator 3 (NCoA-3)(EC 2.3.1.48)(Thyroid hormone receptor activator molecule 1)(TRAM-1)(ACTR)(Receptor-associated coactivator 3)(RAC-3)(Amplified in breast cancer-1 protein)(AIB-1)(Steroid receptor coactivator protein 3)(SRC-3)(CBP-interacting protein)(pCIP) [Source:UniProtKB/Swiss-Prot;Acc:Q9Y6Q9]	NM_181659,NM_006534
ENSG00000140575	1.88689	7.97188e-11	IQGAP1	Ras GTPase-activating-like protein IQGAP1 (p195) [Source:UniProtKB/Swiss-Prot;Acc:P46940]	NM_003870
ENSG00000138160	1.88603	2.82515e-10	KIF11	Kinesin-like protein KIF11 (Kinesin-related motor protein Eg5)(Kinesin-like spindle protein HKSP)(Thyroid receptor-interacting protein 5)(TRIP-5)(Kinesin-like protein 1) [Source:UniProtKB/Swiss-Prot;Acc:P52732]	NM_004523
ENSG00000173867	1.88534	0.00135664	MRPL46	39S ribosomal protein L46, mitochondrial Precursor (L46mt)(MRP-L46)(P2ECSL) [Source:UniProtKB/Swiss-Prot;Acc:Q9H2W6]	NM_022163
ENSG00000180957	1.88152	1.95546e-06	PITPNB	Phosphatidylinositol transfer protein beta isoform (PtdIns transfer protein beta)(PtdInsTP)(PI-TP-beta) [Source:UniProtKB/Swiss-Prot;Acc:P48739]	NM_012399
ENSG00000100564	1.88082	3.33898e-11	PIGH	Phosphatidylinositol N-acetylglucosaminyltransferase subunit H (EC 2.4.1.198)(Phosphatidylinositol-glycan biosynthesis class H protein)(PIG-H) [Source:UniProtKB/Swiss-Prot;Acc:Q14442]	NM_004569
ENSG00000133318	1.88043	1.88249e-07	RTN3	Reticulon-3 (Neuroendocrine-specific protein-like 2)(NSP-like protein II)(NSPLII) [Source:UniProtKB/Swiss-Prot;Acc:O95197]	NM_201430,NM_201428,NM_201429,NM_006054
ENSG00000169564,ENSG00000235557	1.87653	0.00503932	PCBP1,RP5-1065J22.4	NA	NM_006196.3
ENSG00000163291	1.87582	7.67976e-12	PAQR3	Progestin and adipoQ receptor family member 3 (Progestin and adipoQ receptor family member III)(Raf kinase trapping to Golgi)(RKTG) [Source:UniProtKB/Swiss-Prot;Acc:Q6TCH7]	NM_001040202
ENSG00000183900	1.87135	1.00725e-09	FOXD1	pseudogene	NM_004472
ENSG00000145337	1.86702	1.05799e-07	PIG-Y	Protein preY, mitochondrial Precursor [Source:UniProtKB/Swiss-Prot;Acc:Q96I23]	NM_032906,NM_001042616
ENSG00000152492	1.86551	4.67151e-14	CCDC50	Coiled-coil domain-containing protein 50 (Protein Ymer) [Source:UniProtKB/Swiss-Prot;Acc:Q8IVM0]	NM_174908,NM_178335
ENSG00000153551	1.86488	0.000244021	CMTM7	CKLF-like MARVEL transmembrane domain-containing protein 7 (Chemokine-like factor superfamily member 7) [Source:UniProtKB/Swiss-Prot;Acc:Q96FZ5]	NM_138410,NM_181472
[truncated: 4,021 more rows]
