# Supplementary material for: Autophagy and Cellular Senescence Mediated by Sox2 Suppress Malignancy of Cancer Cells
Source: PLoS One. 2013 Feb 25;8(2):e57172. doi: 10.1371/journal.pone.0057172 (PMC3581442; doi:10.1371/journal.pone.0057172)
Supplement: Table S2 — The microarray results are grouped as indicated using the DAVID Database ( http://niaid.abcc.ncifcrf.gov ) (1, 2) and the numbers of genes up- (red) or down-regulated (green) are denoted. The p value was obtained by t-tests comparing gene expression in HCT116 cells expressing Sox2 with HCT116 cells expressing mock control. (ZIP) [file pone.0057172.s002.zip]

Archive with 1 entries (1 files):
- Sox2-autophagy Supplemental Table 2.xls
