# Supplementary material for: Autophagy and Cellular Senescence Mediated by Sox2 Suppress Malignancy of Cancer Cells
Source: PLoS One. 2013 Feb 25;8(2):e57172. doi: 10.1371/journal.pone.0057172 (PMC3581442; doi:10.1371/journal.pone.0057172)
Supplement: Table S2 — The microarray results are grouped as indicated using the DAVID Database ( http://niaid.abcc.ncifcrf.gov ) (1, 2) and the numbers of genes up- (red) or down-regulated (green) are denoted. The p value was obtained by t-tests comparing gene expression in HCT116 cells expressing Sox2 with HCT116 cells expressing mock control. (ZIP) [file pone.0057172.s002.zip › Sox2-autophagy Supplemental Table 2.xls]

## Sheet: Apoptosis
GOTERM_BP_ALL:GO:0006915~apoptosis	117 Gene(s)
ENSEMBL_GENE_ID	DAVID Gene Name
ENSG00000127863	TUMOR NECROSIS FACTOR RECEPTOR SUPERFAMILY, MEMBER 19
ENSG00000023287	RB1-INDUCIBLE COILED-COIL 1
ENSG00000115415	SIGNAL TRANSDUCER AND ACTIVATOR OF TRANSCRIPTION 1, 91KDA
ENSG00000215788	TUMOR NECROSIS FACTOR RECEPTOR SUPERFAMILY, MEMBER 25
ENSG00000119326	CATENIN (CADHERIN-ASSOCIATED PROTEIN), ALPHA-LIKE 1
ENSG00000137275	RECEPTOR (TNFRSF)-INTERACTING SERINE-THREONINE KINASE 1
ENSG00000163161	EXCISION REPAIR CROSS-COMPLEMENTING RODENT REPAIR DEFICIENCY, COMPLEMENTATION GROUP 3 (XERODERMA PIGMENTOSUM GROUP B COMPLEMENTING)
ENSG00000164938	TUMOR PROTEIN P53 INDUCIBLE NUCLEAR PROTEIN 1
ENSG00000188229	TUBULIN, BETA 2C
ENSG00000135476	EXTRA SPINDLE POLES LIKE 1 (S. CEREVISIAE)
ENSG00000171867	PRION PROTEIN (P27-30) (CREUTZFELD-JAKOB DISEASE, GERSTMANN-STRAUSLER-SCHEINKER SYNDROME, FATAL FAMILIAL INSOMNIA)
ENSG00000099860	GROWTH ARREST AND DNA-DAMAGE-INDUCIBLE, BETA
ENSG00000158019	BRAIN AND REPRODUCTIVE ORGAN-EXPRESSED (TNFRSF1A MODULATOR)
ENSG00000139644	TESTIS ENHANCED GENE TRANSCRIPT (BAX INHIBITOR 1)
ENSG00000162734	PHOSPHOPROTEIN ENRICHED IN ASTROCYTES 15
ENSG00000181649	PLECKSTRIN HOMOLOGY-LIKE DOMAIN, FAMILY A, MEMBER 2
ENSG00000081913	SUPRACHIASMATIC NUCLEUS CIRCADIAN OSCILLATORY PROTEIN
ENSG00000061676	NCK-ASSOCIATED PROTEIN 1
ENSG00000118503	TUMOR NECROSIS FACTOR, ALPHA-INDUCED PROTEIN 3
ENSG00000129071	METHYL-CPG BINDING DOMAIN PROTEIN 4
ENSG00000131653	TNF RECEPTOR-ASSOCIATED FACTOR 7
ENSG00000175197	DNA-DAMAGE-INDUCIBLE TRANSCRIPT 3
ENSG00000003402	CASP8 AND FADD-LIKE APOPTOSIS REGULATOR VARIANT
ENSG00000160570	DEATH EFFECTOR DOMAIN CONTAINING 2
ENSG00000129562	DEFENDER AGAINST CELL DEATH 1
ENSG00000164111	ANNEXIN A5
ENSG00000112977	DEATH-ASSOCIATED PROTEIN
ENSG00000213619	NADH DEHYDROGENASE (UBIQUINONE) FE-S PROTEIN 3, 30KDA (NADH-COENZYME Q REDUCTASE)
ENSG00000086062	UDP-GAL:BETAGLCNAC BETA 1,4- GALACTOSYLTRANSFERASE, POLYPEPTIDE 1
ENSG00000105612	DEOXYRIBONUCLEASE II, LYSOSOMAL
ENSG00000116717	GROWTH ARREST AND DNA-DAMAGE-INDUCIBLE, ALPHA
ENSG00000197442	MITOGEN-ACTIVATED PROTEIN KINASE KINASE KINASE 5
ENSG00000175793	STRATIFIN
ENSG00000143384	MYELOID CELL LEUKEMIA SEQUENCE 1 (BCL2-RELATED)
ENSG00000165943	MODULATOR OF APOPTOSIS 1
ENSG00000185652	NEUROTROPHIN 3
ENSG00000156709	PROGRAMMED CELL DEATH 8 (APOPTOSIS-INDUCING FACTOR)
ENSG00000112996	MITOCHONDRIAL RIBOSOMAL PROTEIN S30
ENSG00000164761	TUMOR NECROSIS FACTOR RECEPTOR SUPERFAMILY, MEMBER 11B (OSTEOPROTEGERIN)
ENSG00000182372	CEROID-LIPOFUSCINOSIS, NEURONAL 8 (EPILEPSY, PROGRESSIVE WITH MENTAL RETARDATION)
ENSG00000135046	ANNEXIN A1
ENSG00000168040	FAS (TNFRSF6)-ASSOCIATED VIA DEATH DOMAIN
ENSG00000114416	FRAGILE X MENTAL RETARDATION, AUTOSOMAL HOMOLOG 1
ENSG00000123358	NUCLEAR RECEPTOR SUBFAMILY 4, GROUP A, MEMBER 1
ENSG00000124762	CYCLIN-DEPENDENT KINASE INHIBITOR 1A (P21, CIP1)
ENSG00000185825	B-CELL RECEPTOR-ASSOCIATED PROTEIN 31
ENSG00000104312	RECEPTOR-INTERACTING SERINE-THREONINE KINASE 2
ENSG00000133639	B-CELL TRANSLOCATION GENE 1, ANTI-PROLIFERATIVE
ENSG00000164733	CATHEPSIN B
ENSG00000055332	EUKARYOTIC TRANSLATION INITIATION FACTOR 2-ALPHA KINASE 2
ENSG00000151208	DISCS, LARGE HOMOLOG 5 (DROSOPHILA)
ENSG00000107643	MITOGEN-ACTIVATED PROTEIN KINASE 8
ENSG00000003402	CASP8 AND FADD-LIKE APOPTOSIS REGULATOR
ENSG00000158458	NEUREGULIN 2
ENSG00000170248	PROGRAMMED CELL DEATH 6 INTERACTING PROTEIN
ENSG00000151923	TIA1 CYTOTOXIC GRANULE-ASSOCIATED RNA BINDING PROTEIN-LIKE 1
ENSG00000116133	24-DEHYDROCHOLESTEROL REDUCTASE
ENSG00000133318	RETICULON 3
ENSG00000198176	TRANSCRIPTION FACTOR DP-1
ENSG00000111907	TUMOR PROTEIN D52-LIKE 1
ENSG00000113269	RING FINGER PROTEIN 130
ENSG00000133703	V-HA-RAS HARVEY RAT SARCOMA VIRAL ONCOGENE HOMOLOG
ENSG00000179218	CALRETICULIN
ENSG00000080815	PRESENILIN 1 (ALZHEIMER DISEASE 3)
ENSG00000158796	DEATH EFFECTOR DOMAIN CONTAINING
ENSG00000055163	CYTOPLASMIC FMR1 INTERACTING PROTEIN 2
ENSG00000101017	CD40 ANTIGEN (TNF RECEPTOR SUPERFAMILY MEMBER 5)
ENSG00000198964	TRANSMEMBRANE PROTEIN 23
ENSG00000126821	SPHINGOSINE-1-PHOSPHATE PHOSPHATASE 1
ENSG00000008128	CELL DIVISION CYCLE 2-LIKE 1 (PITSLRE PROTEINS)
ENSG00000104375	SERINE/THREONINE KINASE 3 (STE20 HOMOLOG, YEAST)
ENSG00000096717	SIRTUIN (SILENT MATING TYPE INFORMATION REGULATION 2 HOMOLOG) 1 (S. CEREVISIAE)
ENSG00000196975	ANNEXIN A4
ENSG00000185129	PURINE-RICH ELEMENT BINDING PROTEIN A
ENSG00000120833	SUPPRESSOR OF CYTOKINE SIGNALING 2
ENSG00000110330	BACULOVIRAL IAP REPEAT-CONTAINING 2
ENSG00000183520	UTP11-LIKE, U3 SMALL NUCLEOLAR RIBONUCLEOPROTEIN, (YEAST)
ENSG00000100292	HEME OXYGENASE (DECYCLING) 1
ENSG00000132792	CATENIN, BETA LIKE 1
ENSG00000132356	PROTEIN KINASE, AMP-ACTIVATED, ALPHA 1 CATALYTIC SUBUNIT
ENSG00000065320	NETRIN 1
ENSG00000150593	PROGRAMMED CELL DEATH 4 (NEOPLASTIC TRANSFORMATION INHIBITOR)
ENSG00000142192	AMYLOID BETA (A4) PRECURSOR PROTEIN (PEPTIDASE NEXIN-II, ALZHEIMER DISEASE)
ENSG00000189067	LIPOPOLYSACCHARIDE-INDUCED TNF FACTOR
ENSG00000167815	PEROXIREDOXIN 2
ENSG00000132676	DEATH ASSOCIATED PROTEIN 3
ENSG00000133112	TUMOR PROTEIN, TRANSLATIONALLY-CONTROLLED 1
ENSG00000070501	POLYMERASE (DNA DIRECTED), BETA
ENSG00000091164	THIOREDOXIN-LIKE 1
ENSG00000170312	CELL DIVISION CYCLE 2, G1 TO S AND G2 TO M
ENSG00000055130	CULLIN 1
ENSG00000113889	KININOGEN 1
ENSG00000137409	MITOCHONDRIAL CARRIER HOMOLOG 1 (C. ELEGANS)
ENSG00000140443	INSULIN-LIKE GROWTH FACTOR 1 RECEPTOR
ENSG00000138794	CASPASE 6, APOPTOSIS-RELATED CYSTEINE PEPTIDASE
ENSG00000149269	P21/CDC42/RAC1-ACTIVATED KINASE 1 (STE20 HOMOLOG, YEAST)
ENSG00000120885	CLUSTERIN
ENSG00000188428	THIOREDOXIN DOMAIN CONTAINING 5
ENSG00000069482	GALANIN
ENSG00000064300	NERVE GROWTH FACTOR RECEPTOR (TNFR SUPERFAMILY, MEMBER 16)
ENSG00000169598	DNA FRAGMENTATION FACTOR, 40KDA, BETA POLYPEPTIDE (CASPASE-ACTIVATED DNASE)
ENSG00000126709	INTERFERON, ALPHA-INDUCIBLE PROTEIN (CLONE IFI-6-16)
ENSG00000166224	SPHINGOSINE-1-PHOSPHATE LYASE 1
ENSG00000165280	FANCONI ANEMIA, COMPLEMENTATION GROUP G
ENSG00000132824	SERINE INCORPORATOR 3
ENSG00000111321	LYMPHOTOXIN BETA RECEPTOR (TNFR SUPERFAMILY, MEMBER 3)
ENSG00000165527	ADP-RIBOSYLATION FACTOR 6
ENSG00000128245	TYROSINE 3-MONOOXYGENASE/TRYPTOPHAN 5-MONOOXYGENASE ACTIVATION PROTEIN, ETA POLYPEPTIDE
ENSG00000164885	CYCLIN-DEPENDENT KINASE 5
ENSG00000172071	EUKARYOTIC TRANSLATION INITIATION FACTOR 2-ALPHA KINASE 3
ENSG00000141378	PEPTIDYL-TRNA HYDROLASE 2
ENSG00000139289	PLECKSTRIN HOMOLOGY-LIKE DOMAIN, FAMILY A, MEMBER 1
ENSG00000172216	CCAAT/ENHANCER BINDING PROTEIN (C/EBP), BETA
ENSG00000145715	RAS P21 PROTEIN ACTIVATOR (GTPASE ACTIVATING PROTEIN) 1
ENSG00000115310	RETICULON 4
ENSG00000165280	VALOSIN-CONTAINING PROTEIN
ENSG00000082805	RAB6 INTERACTING PROTEIN 2

## Sheet: anti-apoptosis
GOTERM_BP_ALL:GO:0006916~anti-apoptosis	30 Gene(s)
ENSEMBL_GENE_ID	DAVID Gene Name
ENSG00000158458	NEUREGULIN 2
ENSG00000118503	TUMOR NECROSIS FACTOR, ALPHA-INDUCED PROTEIN 3
ENSG00000116133	24-DEHYDROCHOLESTEROL REDUCTASE
ENSG00000170312	CELL DIVISION CYCLE 2, G1 TO S AND G2 TO M
ENSG00000129562	DEFENDER AGAINST CELL DEATH 1
ENSG00000164111	ANNEXIN A5
ENSG00000140443	INSULIN-LIKE GROWTH FACTOR 1 RECEPTOR
ENSG00000080815	PRESENILIN 1 (ALZHEIMER DISEASE 3)
ENSG00000120885	CLUSTERIN
ENSG00000188428	THIOREDOXIN DOMAIN CONTAINING 5
ENSG00000143384	MYELOID CELL LEUKEMIA SEQUENCE 1 (BCL2-RELATED)
ENSG00000185652	NEUROTROPHIN 3
ENSG00000126709	INTERFERON, ALPHA-INDUCIBLE PROTEIN (CLONE IFI-6-16)
ENSG00000196975	ANNEXIN A4
ENSG00000135046	ANNEXIN A1
ENSG00000171867	PRION PROTEIN (P27-30) (CREUTZFELD-JAKOB DISEASE, GERSTMANN-STRAUSLER-SCHEINKER SYNDROME, FATAL FAMILIAL INSOMNIA)
ENSG00000120833	SUPPRESSOR OF CYTOKINE SIGNALING 2
ENSG00000110330	BACULOVIRAL IAP REPEAT-CONTAINING 2
ENSG00000100292	HEME OXYGENASE (DECYCLING) 1
ENSG00000132356	PROTEIN KINASE, AMP-ACTIVATED, ALPHA 1 CATALYTIC SUBUNIT
ENSG00000158019	BRAIN AND REPRODUCTIVE ORGAN-EXPRESSED (TNFRSF1A MODULATOR)
ENSG00000162734	PHOSPHOPROTEIN ENRICHED IN ASTROCYTES 15
ENSG00000167815	PEROXIREDOXIN 2
ENSG00000172216	CCAAT/ENHANCER BINDING PROTEIN (C/EBP), BETA
ENSG00000145715	RAS P21 PROTEIN ACTIVATOR (GTPASE ACTIVATING PROTEIN) 1
ENSG00000133112	TUMOR PROTEIN, TRANSLATIONALLY-CONTROLLED 1
ENSG00000115310	RETICULON 4
ENSG00000070501	POLYMERASE (DNA DIRECTED), BETA
ENSG00000082805	RAB6 INTERACTING PROTEIN 2
ENSG00000003402	CASP8 AND FADD-LIKE APOPTOSIS REGULATOR

## Sheet: DNA repair
GOTERM_BP_ALL:GO:0006281~DNA repair	33 Gene(s)
ENSEMBL_GENE_ID	DAVID Gene Name
ENSG00000144554	FANCONI ANEMIA, COMPLEMENTATION GROUP D2
ENSG00000049540	ELASTIN (SUPRAVALVULAR AORTIC STENOSIS, WILLIAMS-BEUREN SYNDROME)
ENSG00000092853	CLASPIN HOMOLOG (XENOPUS LAEVIS)
ENSG00000182185	RAD51-LIKE 1 (S. CEREVISIAE)
ENSG00000136709	WD REPEAT DOMAIN 33
ENSG00000100823	APEX NUCLEASE (MULTIFUNCTIONAL DNA REPAIR ENZYME) 1
ENSG00000168496	FLAP STRUCTURE-SPECIFIC ENDONUCLEASE 1
ENSG00000123965	POSTMEIOTIC SEGREGATION INCREASED 2-LIKE 5
ENSG00000079246	X-RAY REPAIR COMPLEMENTING DEFECTIVE REPAIR IN CHINESE HAMSTER CELLS 5 (DOUBLE-STRAND-BREAK REJOINING; KU AUTOANTIGEN, 80KDA)
ENSG00000172977	HIV-1 TAT INTERACTING PROTEIN, 60KDA
ENSG00000174371	EXONUCLEASE 1
ENSG00000174371	EXONUCLEASE 1
ENSG00000169188	APEX NUCLEASE (APURINIC/APYRIMIDINIC ENDONUCLEASE) 2
ENSG00000174371	EXONUCLEASE 1
ENSG00000132383	REPLICATION PROTEIN A1, 70KDA
ENSG00000109674	NEI ENDONUCLEASE VIII-LIKE 3 (E. COLI)
ENSG00000101773	RETINOBLASTOMA BINDING PROTEIN 8
ENSG00000076242	MUTL HOMOLOG 1, COLON CANCER, NONPOLYPOSIS TYPE 2 (E. COLI)
ENSG00000064933	HYPOTHETICAL PROTEIN
ENSG00000118058	MYELOID/LYMPHOID OR MIXED-LINEAGE LEUKEMIA (TRITHORAX HOMOLOG, DROSOPHILA)
ENSG00000062822	POLYMERASE (DNA DIRECTED), DELTA 1, CATALYTIC SUBUNIT 125KDA
ENSG00000064933	PMS1 POSTMEIOTIC SEGREGATION INCREASED 1 (S. CEREVISIAE)
ENSG00000079616	KINESIN FAMILY MEMBER 22
ENSG00000085999	RAD54-LIKE (S. CEREVISIAE)
ENSG00000076248	URACIL-DNA GLYCOSYLASE
ENSG00000179262	RAD23 HOMOLOG A (S. CEREVISIAE)
ENSG00000119318	RAD23 HOMOLOG B (S. CEREVISIAE)
ENSG00000049167	EXCISION REPAIR CROSS-COMPLEMENTING RODENT REPAIR DEFICIENCY, COMPLEMENTATION GROUP 8
ENSG00000051341	POLYMERASE (DNA DIRECTED), THETA
ENSG00000100479	POLYMERASE (DNA DIRECTED), EPSILON 2 (P59 SUBUNIT)
ENSG00000213923	CASEIN KINASE 1, EPSILON
ENSG00000108469	RECQ PROTEIN-LIKE 5
ENSG00000116062	MUTS HOMOLOG 6 (E. COLI)

## Sheet: DNA replication
GOTERM_BP_ALL:GO:0006260~DNA replication	25 Gene(s)
ENSEMBL_GENE_ID	DAVID Gene Name
ENSG00000167085	PROHIBITIN
ENSG00000138346	DNA2 DNA REPLICATION HELICASE 2-LIKE (YEAST)
ENSG00000149115	TANKYRASE 1 BINDING PROTEIN 1, 182KDA
ENSG00000168496	FLAP STRUCTURE-SPECIFIC ENDONUCLEASE 1
ENSG00000123965	POSTMEIOTIC SEGREGATION INCREASED 2-LIKE 5
ENSG00000174371	EXONUCLEASE 1
ENSG00000101003	DNA REPLICATION COMPLEX GINS PROTEIN PSF1
ENSG00000184428	TOPOISOMERASE (DNA) I, MITOCHONDRIAL
ENSG00000132383	REPLICATION PROTEIN A1, 70KDA
ENSG00000100038	TOPOISOMERASE (DNA) III BETA
ENSG00000137309	HIGH MOBILITY GROUP AT-HOOK 1
ENSG00000076242	MUTL HOMOLOG 1, COLON CANCER, NONPOLYPOSIS TYPE 2 (E. COLI)
ENSG00000064933	HYPOTHETICAL PROTEIN
ENSG00000128951	DUTP PYROPHOSPHATASE
ENSG00000123374	CYCLIN-DEPENDENT KINASE 2
ENSG00000062822	POLYMERASE (DNA DIRECTED), DELTA 1, CATALYTIC SUBUNIT 125KDA
ENSG00000064933	PMS1 POSTMEIOTIC SEGREGATION INCREASED 1 (S. CEREVISIAE)
ENSG00000117318	INHIBITOR OF DNA BINDING 3, DOMINANT NEGATIVE HELIX-LOOP-HELIX PROTEIN
ENSG00000112118	MCM3 MINICHROMOSOME MAINTENANCE DEFICIENT 3 (S. CEREVISIAE)
ENSG00000111877	MINICHROMOSOME MAINTENANCE DEFICIENT DOMAIN CONTAINING 1
ENSG00000051341	POLYMERASE (DNA DIRECTED), THETA
ENSG00000131153	DNA REPLICATION COMPLEX GINS PROTEIN PSF2
ENSG00000092330	TERF1 (TRF1)-INTERACTING NUCLEAR FACTOR 2
ENSG00000100479	POLYMERASE (DNA DIRECTED), EPSILON 2 (P59 SUBUNIT)
ENSG00000116062	MUTS HOMOLOG 6 (E. COLI)

## Sheet: cell cycle
GOTERM_BP_ALL:GO:0007049~cell cycle	119 Gene(s)
ENSEMBL_GENE_ID	DAVID Gene Name
ENSG00000145730	PEPTIDYLGLYCINE ALPHA-AMIDATING MONOOXYGENASE
ENSG00000105173	CYCLIN E1
ENSG00000198924	DNA CROSS-LINK REPAIR 1A (PSO2 HOMOLOG, S. CEREVISIAE)
ENSG00000023287	RB1-INDUCIBLE COILED-COIL 1
ENSG00000076003	MCM6 MINICHROMOSOME MAINTENANCE DEFICIENT 6 (MIS5 HOMOLOG, S. POMBE) (S. CEREVISIAE)
ENSG00000115415	SIGNAL TRANSDUCER AND ACTIVATOR OF TRANSCRIPTION 1, 91KDA
ENSG00000136717	BRIDGING INTEGRATOR 1
ENSG00000132341	RAN, MEMBER RAS ONCOGENE FAMILY
ENSG00000163161	EXCISION REPAIR CROSS-COMPLEMENTING RODENT REPAIR DEFICIENCY, COMPLEMENTATION GROUP 3 (XERODERMA PIGMENTOSUM GROUP B COMPLEMENTING)
ENSG00000120129	DUAL SPECIFICITY PHOSPHATASE 1
ENSG00000151348	EXOSTOSES (MULTIPLE) 2
ENSG00000130177	CDC16 CELL DIVISION CYCLE 16 HOMOLOG (S. CEREVISIAE)
ENSG00000107551	RAS ASSOCIATION (RALGDS/AF-6) DOMAIN FAMILY 4
ENSG00000186522	SEPTIN 10
ENSG00000034063	UBIQUITIN-LIKE, CONTAINING PHD AND RING FINGER DOMAINS, 1
ENSG00000135476	EXTRA SPINDLE POLES LIKE 1 (S. CEREVISIAE)
ENSG00000113068	PREFOLDIN SUBUNIT 1
ENSG00000099860	GROWTH ARREST AND DNA-DAMAGE-INDUCIBLE, BETA
ENSG00000108465	CDK5 REGULATORY SUBUNIT ASSOCIATED PROTEIN 3
ENSG00000101391	HYPOTHETICAL PROTEIN HSPC167
ENSG00000180198	REGULATOR OF CHROMOSOME CONDENSATION 1
ENSG00000110321	EUKARYOTIC TRANSLATION INITIATION FACTOR 4 GAMMA, 2
ENSG00000186575	NEUROFIBROMIN 2 (BILATERAL ACOUSTIC NEUROMA)
ENSG00000094880	CDC23 (CELL DIVISION CYCLE 23, YEAST, HOMOLOG)
ENSG00000156256	UBIQUITIN SPECIFIC PEPTIDASE 16
ENSG00000119414	PROTEIN PHOSPHATASE 6, CATALYTIC SUBUNIT
ENSG00000159259	CHROMATIN ASSEMBLY FACTOR 1, SUBUNIT B (P60)
ENSG00000139318	DUAL SPECIFICITY PHOSPHATASE 6
ENSG00000182197	EXOSTOSES (MULTIPLE) 1
ENSG00000051180	RAD51 HOMOLOG (RECA HOMOLOG, E. COLI) (S. CEREVISIAE)
ENSG00000111641	NUCLEOLAR PROTEIN 1, 120KDA
ENSG00000116260	QUIESCIN Q6
ENSG00000175197	DNA-DAMAGE-INDUCIBLE TRANSCRIPT 3
ENSG00000107104	ANKYRIN REPEAT DOMAIN 15
ENSG00000168495	POLYMERASE (RNA) III (DNA DIRECTED) POLYPEPTIDE D, 44KDA
ENSG00000140199	SOLUTE CARRIER FAMILY 12 (POTASSIUM/CHLORIDE TRANSPORTERS), MEMBER 6
ENSG00000113522	RAD50 HOMOLOG (S. CEREVISIAE)
ENSG00000115484	CHAPERONIN CONTAINING TCP1, SUBUNIT 4 (DELTA)
ENSG00000116717	GROWTH ARREST AND DNA-DAMAGE-INDUCIBLE, ALPHA
ENSG00000175793	STRATIFIN
ENSG00000127603	MICROTUBULE-ACTIN CROSSLINKING FACTOR 1
ENSG00000138685	FIBROBLAST GROWTH FACTOR 2 (BASIC)
ENSG00000179295	PROTEIN TYROSINE PHOSPHATASE, NON-RECEPTOR TYPE 11 (NOONAN SYNDROME 1)
ENSG00000130779	RESTIN (REED-STEINBERG CELL-EXPRESSED INTERMEDIATE FILAMENT-ASSOCIATED PROTEIN)
ENSG00000135046	ANNEXIN A1
ENSG00000124762	CYCLIN-DEPENDENT KINASE INHIBITOR 1A (P21, CIP1)
ENSG00000013441	CDC-LIKE KINASE 1
ENSG00000138160	KINESIN FAMILY MEMBER 11
ENSG00000112576	CYCLIN D3
ENSG00000055332	EUKARYOTIC TRANSLATION INITIATION FACTOR 2-ALPHA KINASE 2
ENSG00000198087	CD2-ASSOCIATED PROTEIN
ENSG00000198586	TOUSLED-LIKE KINASE 1
ENSG00000151208	DISCS, LARGE HOMOLOG 5 (DROSOPHILA)
ENSG00000197102	DYNEIN, CYTOPLASMIC 1, HEAVY CHAIN 1
ENSG00000143933	CALMODULIN 1 (PHOSPHORYLASE KINASE, DELTA)
ENSG00000182481	KARYOPHERIN ALPHA 2 (RAG COHORT 1, IMPORTIN ALPHA 1)
ENSG00000116133	24-DEHYDROCHOLESTEROL REDUCTASE
ENSG00000198176	TRANSCRIPTION FACTOR DP-1
ENSG00000112245	PROTEIN TYROSINE PHOSPHATASE TYPE IVA, MEMBER 1
ENSG00000111907	TUMOR PROTEIN D52-LIKE 1
ENSG00000154640	BTG FAMILY, MEMBER 3
ENSG00000133703	V-HA-RAS HARVEY RAT SARCOMA VIRAL ONCOGENE HOMOLOG
ENSG00000127445	PROTEIN (PEPTIDYLPROLYL CIS/TRANS ISOMERASE) NIMA-INTERACTING 1
ENSG00000179218	CALRETICULIN
ENSG00000117724	CENTROMERE PROTEIN F, 350/400KA (MITOSIN)
ENSG00000121152	BARREN HOMOLOG 1 (DROSOPHILA)
ENSG00000008128	CELL DIVISION CYCLE 2-LIKE 1 (PITSLRE PROTEINS)
ENSG00000100311	PLATELET-DERIVED GROWTH FACTOR BETA POLYPEPTIDE (SIMIAN SARCOMA VIRAL (V-SIS) ONCOGENE HOMOLOG)
ENSG00000051382	PHOSPHOINOSITIDE-3-KINASE, CATALYTIC, BETA POLYPEPTIDE
ENSG00000114388	TUMOR SUPPRESSOR CANDIDATE 4
ENSG00000158290	CULLIN 4B
ENSG00000162063	CYCLIN F
ENSG00000176485	HRAS-LIKE SUPPRESSOR 3
ENSG00000185129	PURINE-RICH ELEMENT BINDING PROTEIN A
ENSG00000164162	ANAPHASE PROMOTING COMPLEX SUBUNIT 10
ENSG00000103540	CP110 PROTEIN
ENSG00000110002	LOSS OF HETEROZYGOSITY, 11, CHROMOSOMAL REGION 2, GENE A
ENSG00000112851	ERBB2 INTERACTING PROTEIN
ENSG00000145386	CYCLIN A2
ENSG00000139687	RETINOBLASTOMA 1 (INCLUDING OSTEOSARCOMA)
ENSG00000185627	PROTEASOME (PROSOME, MACROPAIN) 26S SUBUNIT, NON-ATPASE, 13
ENSG00000135249	RAD50 INTERACTOR 1
ENSG00000150593	PROGRAMMED CELL DEATH 4 (NEOPLASTIC TRANSFORMATION INHIBITOR)
ENSG00000179271	GROWTH ARREST AND DNA-DAMAGE-INDUCIBLE, GAMMA INTERACTING PROTEIN 1
ENSG00000138814	PROTEIN PHOSPHATASE 3 (FORMERLY 2B), CATALYTIC SUBUNIT, ALPHA ISOFORM (CALCINEURIN A ALPHA)
ENSG00000119969	HELICASE, LYMPHOID-SPECIFIC
ENSG00000105325	HOMOLOG OF YEAST CDH1/HCT1
ENSG00000147601	TELOMERIC REPEAT BINDING FACTOR (NIMA-INTERACTING) 1
ENSG00000136824	SMC2 STRUCTURAL MAINTENANCE OF CHROMOSOMES 2-LIKE 1 (YEAST)
ENSG00000170312	CELL DIVISION CYCLE 2, G1 TO S AND G2 TO M
ENSG00000156374	POLYCOMB GROUP RING FINGER 6
ENSG00000055130	CULLIN 1
ENSG00000164442	CBP/P300-INTERACTING TRANSACTIVATOR, WITH GLU/ASP-RICH CARBOXY-TERMINAL DOMAIN, 2
ENSG00000185340	GROWTH ARREST-SPECIFIC 2 LIKE 1
ENSG00000166226	CHAPERONIN CONTAINING TCP1, SUBUNIT 2 (BETA)
ENSG00000140443	INSULIN-LIKE GROWTH FACTOR 1 RECEPTOR
ENSG00000053900	ANAPHASE PROMOTING COMPLEX SUBUNIT 4
ENSG00000129451	KALLIKREIN 10
ENSG00000175203	DYNACTIN 2 (P50)
ENSG00000082258	CYCLIN T2
ENSG00000173846	POLO-LIKE KINASE 3 (DROSOPHILA)
ENSG00000137601	NIMA (NEVER IN MITOSIS GENE A)-RELATED KINASE 1
ENSG00000165280	FANCONI ANEMIA, COMPLEMENTATION GROUP G
ENSG00000068028	RAS ASSOCIATION (RALGDS/AF-6) DOMAIN FAMILY 1
ENSG00000119638	NIMA (NEVER IN MITOSIS GENE A)- RELATED KINASE 9
ENSG00000100532	CELL GROWTH REGULATOR WITH RING FINGER DOMAIN 1
ENSG00000198211	MELANOCORTIN 1 RECEPTOR (ALPHA MELANOCYTE STIMULATING HORMONE RECEPTOR)
ENSG00000128245	TYROSINE 3-MONOOXYGENASE/TRYPTOPHAN 5-MONOOXYGENASE ACTIVATION PROTEIN, ETA POLYPEPTIDE
ENSG00000164885	CYCLIN-DEPENDENT KINASE 5
ENSG00000186298	PROTEIN PHOSPHATASE 1, CATALYTIC SUBUNIT, GAMMA ISOFORM
ENSG00000145632	POLO-LIKE KINASE 2 (DROSOPHILA)
ENSG00000169429	INTERLEUKIN 8
ENSG00000186625	KATANIN P60 (ATPASE-CONTAINING) SUBUNIT A 1
ENSG00000197956	S100 CALCIUM BINDING PROTEIN A6 (CALCYCLIN)
ENSG00000138814	PROTEIN PHOSPHATASE 3 (FORMERLY 2B), CATALYTIC SUBUNIT, BETA ISOFORM (CALCINEURIN A BETA)
ENSG00000135698	M-PHASE PHOSPHOPROTEIN 6
ENSG00000148498	PAR-3 PARTITIONING DEFECTIVE 3 HOMOLOG (C. ELEGANS)
ENSG00000124208	UBIQUITIN-CONJUGATING ENZYME E2 VARIANT 1
ENSG00000132964	CYCLIN-DEPENDENT KINASE 8
GOTERM_BP_ALL:GO:0007049~cell cycle	73 Gene(s)
ENSEMBL_GENE_ID	DAVID Gene Name
ENSG00000144554	FANCONI ANEMIA, COMPLEMENTATION GROUP D2
ENSG00000163938	GUANINE NUCLEOTIDE BINDING PROTEIN-LIKE 3 (NUCLEOLAR)
ENSG00000182185	RAD51-LIKE 1 (S. CEREVISIAE)
ENSG00000117632	STATHMIN 1/ONCOPROTEIN 18
ENSG00000198176	TRANSCRIPTION FACTOR DP-1
ENSG00000091436	STERILE ALPHA MOTIF AND LEUCINE ZIPPER CONTAINING KINASE AZK
ENSG00000153107	ANAPHASE PROMOTING COMPLEX SUBUNIT 1
ENSG00000115241	PROTEIN PHOSPHATASE 1G (FORMERLY 2C), MAGNESIUM-DEPENDENT, GAMMA ISOFORM
ENSG00000101057	V-MYB MYELOBLASTOSIS VIRAL ONCOGENE HOMOLOG (AVIAN)-LIKE 2
ENSG00000174744	BREAST CANCER METASTASIS SUPPRESSOR 1
ENSG00000125378	BONE MORPHOGENETIC PROTEIN 4
ENSG00000186635	CENTAURIN, DELTA 2
ENSG00000185885	INTERFERON INDUCED TRANSMEMBRANE PROTEIN 1 (9-27)
ENSG00000173511	VASCULAR ENDOTHELIAL GROWTH FACTOR B
ENSG00000134371	CELL DIVISION CYCLE 73, PAF1/RNA POLYMERASE II COMPLEX COMPONENT, HOMOLOG (S. CEREVISIAE)
ENSG00000174371	EXONUCLEASE 1
ENSG00000188130	MITOGEN-ACTIVATED PROTEIN KINASE 12
ENSG00000099956	SWI/SNF RELATED, MATRIX ASSOCIATED, ACTIN DEPENDENT REGULATOR OF CHROMATIN, SUBFAMILY B, MEMBER 1
ENSG00000146648	EPIDERMAL GROWTH FACTOR RECEPTOR (ERYTHROBLASTIC LEUKEMIA VIRAL (V-ERB-B) ONCOGENE HOMOLOG, AVIAN)
ENSG00000101773	RETINOBLASTOMA BINDING PROTEIN 8
ENSG00000184640	SEPTIN 9
ENSG00000103342	G1 TO S PHASE TRANSITION 1
ENSG00000134057	CYCLIN B1
ENSG00000083457	INTEGRIN, ALPHA E (ANTIGEN CD103, HUMAN MUCOSAL LYMPHOCYTE ANTIGEN 1; ALPHA POLYPEPTIDE)
ENSG00000137807	KINESIN FAMILY MEMBER 23
ENSG00000123374	CYCLIN-DEPENDENT KINASE 2
ENSG00000077935	SMC1 STRUCTURAL MAINTENANCE OF CHROMOSOMES 1-LIKE 2 (YEAST)
ENSG00000112130	RING FINGER PROTEIN 8
ENSG00000064933	PMS1 POSTMEIOTIC SEGREGATION INCREASED 1 (S. CEREVISIAE)
ENSG00000112118	MCM3 MINICHROMOSOME MAINTENANCE DEFICIENT 3 (S. CEREVISIAE)
ENSG00000134086	VON HIPPEL-LINDAU TUMOR SUPPRESSOR
ENSG00000085999	RAD54-LIKE (S. CEREVISIAE)
ENSG00000069956	MITOGEN-ACTIVATED PROTEIN KINASE 6
ENSG00000175063	UBIQUITIN-CONJUGATING ENZYME E2C
ENSG00000132522	G PROTEIN PATHWAY SUPPRESSOR 2
ENSG00000157456	CYCLIN B2
ENSG00000135446	CYCLIN-DEPENDENT KINASE 4
ENSG00000111859	NEURAL PRECURSOR CELL EXPRESSED, DEVELOPMENTALLY DOWN-REGULATED 9
ENSG00000092853	CLASPIN HOMOLOG (XENOPUS LAEVIS)
ENSG00000167085	PROHIBITIN
ENSG00000197461	PLATELET-DERIVED GROWTH FACTOR ALPHA POLYPEPTIDE
ENSG00000083799	CYLINDROMATOSIS (TURBAN TUMOR SYNDROME)
ENSG00000178184	PAR-6 PARTITIONING DEFECTIVE 6 HOMOLOG GAMMA (C. ELEGANS)
ENSG00000116741	REGULATOR OF G-PROTEIN SIGNALLING 2, 24KDA
ENSG00000170315	UBIQUITIN A-52 RESIDUE RIBOSOMAL PROTEIN FUSION PRODUCT 1
ENSG00000080839	RETINOBLASTOMA-LIKE 1 (P107)
ENSG00000160007	GLUCOCORTICOID RECEPTOR DNA BINDING FACTOR 1
ENSG00000145604	S-PHASE KINASE-ASSOCIATED PROTEIN 2 (P45)
ENSG00000101412	E2F TRANSCRIPTION FACTOR 1
ENSG00000099901	RAN BINDING PROTEIN 1
ENSG00000054598	FORKHEAD BOX C1
ENSG00000146918	LEUCINE ZIPPER PROTEIN 5
ENSG00000132383	REPLICATION PROTEIN A1, 70KDA
ENSG00000167601	AXL RECEPTOR TYROSINE KINASE
ENSG00000163808	KINESIN FAMILY MEMBER 15
ENSG00000076242	MUTL HOMOLOG 1, COLON CANCER, NONPOLYPOSIS TYPE 2 (E. COLI)
ENSG00000007168	PLATELET-ACTIVATING FACTOR ACETYLHYDROLASE, ISOFORM IB, ALPHA SUBUNIT 45KDA
ENSG00000178999	AURORA KINASE B
ENSG00000170315	UBIQUITIN B
ENSG00000119638	NIMA (NEVER IN MITOSIS GENE A)- RELATED KINASE 9
ENSG00000062822	POLYMERASE (DNA DIRECTED), DELTA 1, CATALYTIC SUBUNIT 125KDA
ENSG00000079616	KINESIN FAMILY MEMBER 22
ENSG00000010292	CHROMOSOME CONDENSATION-RELATED SMC-ASSOCIATED PROTEIN 1
ENSG00000135503	ACTIVIN A RECEPTOR, TYPE IB
ENSG00000118046	SERINE/THREONINE KINASE 11
ENSG00000142945	KINESIN FAMILY MEMBER 2C
ENSG00000206206	DEATH-ASSOCIATED PROTEIN 6
ENSG00000168393	DEOXYTHYMIDYLATE KINASE (THYMIDYLATE KINASE)
ENSG00000068024	HISTONE DEACETYLASE 4
ENSG00000107816	LEUCINE ZIPPER, PUTATIVE TUMOR SUPPRESSOR 2
ENSG00000076382	SPERM ASSOCIATED ANTIGEN 5
ENSG00000133216	EPH RECEPTOR B2
ENSG00000183765	CHK2 CHECKPOINT HOMOLOG (S. POMBE)

## Sheet: cell cycle process
GOTERM_BP_ALL:GO:0022402~cell cycle process	100 Gene(s)
ENSEMBL_GENE_ID	DAVID Gene Name
ENSG00000145730	PEPTIDYLGLYCINE ALPHA-AMIDATING MONOOXYGENASE
ENSG00000105173	CYCLIN E1
ENSG00000198924	DNA CROSS-LINK REPAIR 1A (PSO2 HOMOLOG, S. CEREVISIAE)
ENSG00000023287	RB1-INDUCIBLE COILED-COIL 1
ENSG00000115415	SIGNAL TRANSDUCER AND ACTIVATOR OF TRANSCRIPTION 1, 91KDA
ENSG00000132341	RAN, MEMBER RAS ONCOGENE FAMILY
ENSG00000136717	BRIDGING INTEGRATOR 1
ENSG00000163161	EXCISION REPAIR CROSS-COMPLEMENTING RODENT REPAIR DEFICIENCY, COMPLEMENTATION GROUP 3 (XERODERMA PIGMENTOSUM GROUP B COMPLEMENTING)
ENSG00000151348	EXOSTOSES (MULTIPLE) 2
ENSG00000130177	CDC16 CELL DIVISION CYCLE 16 HOMOLOG (S. CEREVISIAE)
ENSG00000107551	RAS ASSOCIATION (RALGDS/AF-6) DOMAIN FAMILY 4
ENSG00000135476	EXTRA SPINDLE POLES LIKE 1 (S. CEREVISIAE)
ENSG00000099860	GROWTH ARREST AND DNA-DAMAGE-INDUCIBLE, BETA
ENSG00000108465	CDK5 REGULATORY SUBUNIT ASSOCIATED PROTEIN 3
ENSG00000101391	HYPOTHETICAL PROTEIN HSPC167
ENSG00000180198	REGULATOR OF CHROMOSOME CONDENSATION 1
ENSG00000110321	EUKARYOTIC TRANSLATION INITIATION FACTOR 4 GAMMA, 2
ENSG00000186575	NEUROFIBROMIN 2 (BILATERAL ACOUSTIC NEUROMA)
ENSG00000094880	CDC23 (CELL DIVISION CYCLE 23, YEAST, HOMOLOG)
ENSG00000119414	PROTEIN PHOSPHATASE 6, CATALYTIC SUBUNIT
ENSG00000139318	DUAL SPECIFICITY PHOSPHATASE 6
ENSG00000111641	NUCLEOLAR PROTEIN 1, 120KDA
ENSG00000051180	RAD51 HOMOLOG (RECA HOMOLOG, E. COLI) (S. CEREVISIAE)
ENSG00000182197	EXOSTOSES (MULTIPLE) 1
ENSG00000116260	QUIESCIN Q6
ENSG00000175197	DNA-DAMAGE-INDUCIBLE TRANSCRIPT 3
ENSG00000107104	ANKYRIN REPEAT DOMAIN 15
ENSG00000168495	POLYMERASE (RNA) III (DNA DIRECTED) POLYPEPTIDE D, 44KDA
ENSG00000140199	SOLUTE CARRIER FAMILY 12 (POTASSIUM/CHLORIDE TRANSPORTERS), MEMBER 6
ENSG00000113522	RAD50 HOMOLOG (S. CEREVISIAE)
ENSG00000115484	CHAPERONIN CONTAINING TCP1, SUBUNIT 4 (DELTA)
ENSG00000116717	GROWTH ARREST AND DNA-DAMAGE-INDUCIBLE, ALPHA
ENSG00000175793	STRATIFIN
ENSG00000127603	MICROTUBULE-ACTIN CROSSLINKING FACTOR 1
ENSG00000138685	FIBROBLAST GROWTH FACTOR 2 (BASIC)
ENSG00000179295	PROTEIN TYROSINE PHOSPHATASE, NON-RECEPTOR TYPE 11 (NOONAN SYNDROME 1)
ENSG00000130779	RESTIN (REED-STEINBERG CELL-EXPRESSED INTERMEDIATE FILAMENT-ASSOCIATED PROTEIN)
ENSG00000124762	CYCLIN-DEPENDENT KINASE INHIBITOR 1A (P21, CIP1)
ENSG00000013441	CDC-LIKE KINASE 1
ENSG00000138160	KINESIN FAMILY MEMBER 11
ENSG00000112576	CYCLIN D3
ENSG00000198087	CD2-ASSOCIATED PROTEIN
ENSG00000197102	DYNEIN, CYTOPLASMIC 1, HEAVY CHAIN 1
ENSG00000151208	DISCS, LARGE HOMOLOG 5 (DROSOPHILA)
ENSG00000182481	KARYOPHERIN ALPHA 2 (RAG COHORT 1, IMPORTIN ALPHA 1)
ENSG00000116133	24-DEHYDROCHOLESTEROL REDUCTASE
ENSG00000198176	TRANSCRIPTION FACTOR DP-1
ENSG00000111907	TUMOR PROTEIN D52-LIKE 1
ENSG00000154640	BTG FAMILY, MEMBER 3
ENSG00000179218	CALRETICULIN
ENSG00000127445	PROTEIN (PEPTIDYLPROLYL CIS/TRANS ISOMERASE) NIMA-INTERACTING 1
ENSG00000133703	V-HA-RAS HARVEY RAT SARCOMA VIRAL ONCOGENE HOMOLOG
ENSG00000117724	CENTROMERE PROTEIN F, 350/400KA (MITOSIN)
ENSG00000121152	BARREN HOMOLOG 1 (DROSOPHILA)
ENSG00000008128	CELL DIVISION CYCLE 2-LIKE 1 (PITSLRE PROTEINS)
ENSG00000100311	PLATELET-DERIVED GROWTH FACTOR BETA POLYPEPTIDE (SIMIAN SARCOMA VIRAL (V-SIS) ONCOGENE HOMOLOG)
ENSG00000051382	PHOSPHOINOSITIDE-3-KINASE, CATALYTIC, BETA POLYPEPTIDE
ENSG00000114388	TUMOR SUPPRESSOR CANDIDATE 4
ENSG00000162063	CYCLIN F
ENSG00000176485	HRAS-LIKE SUPPRESSOR 3
ENSG00000185129	PURINE-RICH ELEMENT BINDING PROTEIN A
ENSG00000164162	ANAPHASE PROMOTING COMPLEX SUBUNIT 10
ENSG00000103540	CP110 PROTEIN
ENSG00000110002	LOSS OF HETEROZYGOSITY, 11, CHROMOSOMAL REGION 2, GENE A
ENSG00000145386	CYCLIN A2
ENSG00000139687	RETINOBLASTOMA 1 (INCLUDING OSTEOSARCOMA)
ENSG00000135249	RAD50 INTERACTOR 1
ENSG00000150593	PROGRAMMED CELL DEATH 4 (NEOPLASTIC TRANSFORMATION INHIBITOR)
ENSG00000185627	PROTEASOME (PROSOME, MACROPAIN) 26S SUBUNIT, NON-ATPASE, 13
ENSG00000138814	PROTEIN PHOSPHATASE 3 (FORMERLY 2B), CATALYTIC SUBUNIT, ALPHA ISOFORM (CALCINEURIN A ALPHA)
ENSG00000119969	HELICASE, LYMPHOID-SPECIFIC
ENSG00000105325	HOMOLOG OF YEAST CDH1/HCT1
ENSG00000147601	TELOMERIC REPEAT BINDING FACTOR (NIMA-INTERACTING) 1
ENSG00000136824	SMC2 STRUCTURAL MAINTENANCE OF CHROMOSOMES 2-LIKE 1 (YEAST)
ENSG00000156374	POLYCOMB GROUP RING FINGER 6
ENSG00000170312	CELL DIVISION CYCLE 2, G1 TO S AND G2 TO M
ENSG00000055130	CULLIN 1
ENSG00000164442	CBP/P300-INTERACTING TRANSACTIVATOR, WITH GLU/ASP-RICH CARBOXY-TERMINAL DOMAIN, 2
ENSG00000185340	GROWTH ARREST-SPECIFIC 2 LIKE 1
ENSG00000166226	CHAPERONIN CONTAINING TCP1, SUBUNIT 2 (BETA)
ENSG00000140443	INSULIN-LIKE GROWTH FACTOR 1 RECEPTOR
ENSG00000053900	ANAPHASE PROMOTING COMPLEX SUBUNIT 4
ENSG00000082258	CYCLIN T2
ENSG00000175203	DYNACTIN 2 (P50)
ENSG00000129451	KALLIKREIN 10
ENSG00000137601	NIMA (NEVER IN MITOSIS GENE A)-RELATED KINASE 1
ENSG00000173846	POLO-LIKE KINASE 3 (DROSOPHILA)
ENSG00000165280	FANCONI ANEMIA, COMPLEMENTATION GROUP G
ENSG00000068028	RAS ASSOCIATION (RALGDS/AF-6) DOMAIN FAMILY 1
ENSG00000119638	NIMA (NEVER IN MITOSIS GENE A)- RELATED KINASE 9
ENSG00000100532	CELL GROWTH REGULATOR WITH RING FINGER DOMAIN 1
ENSG00000128245	TYROSINE 3-MONOOXYGENASE/TRYPTOPHAN 5-MONOOXYGENASE ACTIVATION PROTEIN, ETA POLYPEPTIDE
ENSG00000198211	MELANOCORTIN 1 RECEPTOR (ALPHA MELANOCYTE STIMULATING HORMONE RECEPTOR)
ENSG00000169429	INTERLEUKIN 8
ENSG00000186625	KATANIN P60 (ATPASE-CONTAINING) SUBUNIT A 1
ENSG00000197956	S100 CALCIUM BINDING PROTEIN A6 (CALCYCLIN)
ENSG00000138814	PROTEIN PHOSPHATASE 3 (FORMERLY 2B), CATALYTIC SUBUNIT, BETA ISOFORM (CALCINEURIN A BETA)
ENSG00000135698	M-PHASE PHOSPHOPROTEIN 6
ENSG00000124208	UBIQUITIN-CONJUGATING ENZYME E2 VARIANT 1
ENSG00000132964	CYCLIN-DEPENDENT KINASE 8
GOTERM_BP_ALL:GO:0022402~cell cycle process	60 Gene(s)
ENSEMBL_GENE_ID	DAVID Gene Name
ENSG00000163938	GUANINE NUCLEOTIDE BINDING PROTEIN-LIKE 3 (NUCLEOLAR)
ENSG00000117632	STATHMIN 1/ONCOPROTEIN 18
ENSG00000182185	RAD51-LIKE 1 (S. CEREVISIAE)
ENSG00000198176	TRANSCRIPTION FACTOR DP-1
ENSG00000091436	STERILE ALPHA MOTIF AND LEUCINE ZIPPER CONTAINING KINASE AZK
ENSG00000153107	ANAPHASE PROMOTING COMPLEX SUBUNIT 1
ENSG00000115241	PROTEIN PHOSPHATASE 1G (FORMERLY 2C), MAGNESIUM-DEPENDENT, GAMMA ISOFORM
ENSG00000101057	V-MYB MYELOBLASTOSIS VIRAL ONCOGENE HOMOLOG (AVIAN)-LIKE 2
ENSG00000174744	BREAST CANCER METASTASIS SUPPRESSOR 1
ENSG00000125378	BONE MORPHOGENETIC PROTEIN 4
ENSG00000186635	CENTAURIN, DELTA 2
ENSG00000173511	VASCULAR ENDOTHELIAL GROWTH FACTOR B
ENSG00000185885	INTERFERON INDUCED TRANSMEMBRANE PROTEIN 1 (9-27)
ENSG00000134371	CELL DIVISION CYCLE 73, PAF1/RNA POLYMERASE II COMPLEX COMPONENT, HOMOLOG (S. CEREVISIAE)
ENSG00000174371	EXONUCLEASE 1
ENSG00000188130	MITOGEN-ACTIVATED PROTEIN KINASE 12
ENSG00000099956	SWI/SNF RELATED, MATRIX ASSOCIATED, ACTIN DEPENDENT REGULATOR OF CHROMATIN, SUBFAMILY B, MEMBER 1
ENSG00000146648	EPIDERMAL GROWTH FACTOR RECEPTOR (ERYTHROBLASTIC LEUKEMIA VIRAL (V-ERB-B) ONCOGENE HOMOLOG, AVIAN)
ENSG00000101773	RETINOBLASTOMA BINDING PROTEIN 8
ENSG00000184640	SEPTIN 9
ENSG00000103342	G1 TO S PHASE TRANSITION 1
ENSG00000134057	CYCLIN B1
ENSG00000137807	KINESIN FAMILY MEMBER 23
ENSG00000123374	CYCLIN-DEPENDENT KINASE 2
ENSG00000077935	SMC1 STRUCTURAL MAINTENANCE OF CHROMOSOMES 1-LIKE 2 (YEAST)
ENSG00000064933	PMS1 POSTMEIOTIC SEGREGATION INCREASED 1 (S. CEREVISIAE)
ENSG00000134086	VON HIPPEL-LINDAU TUMOR SUPPRESSOR
ENSG00000085999	RAD54-LIKE (S. CEREVISIAE)
ENSG00000175063	UBIQUITIN-CONJUGATING ENZYME E2C
ENSG00000157456	CYCLIN B2
ENSG00000135446	CYCLIN-DEPENDENT KINASE 4
ENSG00000111859	NEURAL PRECURSOR CELL EXPRESSED, DEVELOPMENTALLY DOWN-REGULATED 9
ENSG00000167085	PROHIBITIN
ENSG00000197461	PLATELET-DERIVED GROWTH FACTOR ALPHA POLYPEPTIDE
ENSG00000083799	CYLINDROMATOSIS (TURBAN TUMOR SYNDROME)
ENSG00000080839	RETINOBLASTOMA-LIKE 1 (P107)
ENSG00000160007	GLUCOCORTICOID RECEPTOR DNA BINDING FACTOR 1
ENSG00000145604	S-PHASE KINASE-ASSOCIATED PROTEIN 2 (P45)
ENSG00000101412	E2F TRANSCRIPTION FACTOR 1
ENSG00000099901	RAN BINDING PROTEIN 1
ENSG00000054598	FORKHEAD BOX C1
ENSG00000146918	LEUCINE ZIPPER PROTEIN 5
ENSG00000132383	REPLICATION PROTEIN A1, 70KDA
ENSG00000167601	AXL RECEPTOR TYROSINE KINASE
ENSG00000163808	KINESIN FAMILY MEMBER 15
ENSG00000076242	MUTL HOMOLOG 1, COLON CANCER, NONPOLYPOSIS TYPE 2 (E. COLI)
ENSG00000007168	PLATELET-ACTIVATING FACTOR ACETYLHYDROLASE, ISOFORM IB, ALPHA SUBUNIT 45KDA
ENSG00000178999	AURORA KINASE B
ENSG00000119638	NIMA (NEVER IN MITOSIS GENE A)- RELATED KINASE 9
ENSG00000062822	POLYMERASE (DNA DIRECTED), DELTA 1, CATALYTIC SUBUNIT 125KDA
ENSG00000079616	KINESIN FAMILY MEMBER 22
ENSG00000010292	CHROMOSOME CONDENSATION-RELATED SMC-ASSOCIATED PROTEIN 1
ENSG00000135503	ACTIVIN A RECEPTOR, TYPE IB
ENSG00000118046	SERINE/THREONINE KINASE 11
ENSG00000142945	KINESIN FAMILY MEMBER 2C
ENSG00000206206	DEATH-ASSOCIATED PROTEIN 6
ENSG00000107816	LEUCINE ZIPPER, PUTATIVE TUMOR SUPPRESSOR 2
ENSG00000076382	SPERM ASSOCIATED ANTIGEN 5
ENSG00000133216	EPH RECEPTOR B2
ENSG00000183765	CHK2 CHECKPOINT HOMOLOG (S. POMBE)

## Sheet: + reg. kinase activity
GOTERM_BP_ALL:GO:0033674~positive regulation of kinase activity	20 Gene(s)
ENSEMBL_GENE_ID	DAVID Gene Name
ENSG00000131653	TNF RECEPTOR-ASSOCIATED FACTOR 7
ENSG00000111907	TUMOR PROTEIN D52-LIKE 1
ENSG00000099860	GROWTH ARREST AND DNA-DAMAGE-INDUCIBLE, BETA
ENSG00000100422	CERAMIDE KINASE
ENSG00000142733	MITOGEN-ACTIVATED PROTEIN KINASE KINASE KINASE 6
ENSG00000109270	MITOGEN-ACTIVATED PROTEIN KINASE KINASE 1 INTERACTING PROTEIN 1
ENSG00000078401	ENDOTHELIN 1
ENSG00000132356	PROTEIN KINASE, AMP-ACTIVATED, ALPHA 1 CATALYTIC SUBUNIT
ENSG00000065357	DIACYLGLYCEROL KINASE, ALPHA 80KDA
ENSG00000197442	MITOGEN-ACTIVATED PROTEIN KINASE KINASE KINASE 5
ENSG00000100151	PROTEIN INTERACTING WITH PRKCA 1
ENSG00000141736	V-ERB-B2 ERYTHROBLASTIC LEUKEMIA VIRAL ONCOGENE HOMOLOG 2, NEURO/GLIOBLASTOMA DERIVED ONCOGENE HOMOLOG (AVIAN)
ENSG00000112576	CYCLIN D3
ENSG00000179295	PROTEIN TYROSINE PHOSPHATASE, NON-RECEPTOR TYPE 11 (NOONAN SYNDROME 1)
ENSG00000138685	FIBROBLAST GROWTH FACTOR 2 (BASIC)
ENSG00000051382	PHOSPHOINOSITIDE-3-KINASE, CATALYTIC, BETA POLYPEPTIDE
ENSG00000166664	CHOLINERGIC RECEPTOR, NICOTINIC, ALPHA 7
ENSG00000106804	COMPLEMENT COMPONENT 5
ENSG00000204628	GUANINE NUCLEOTIDE BINDING PROTEIN (G PROTEIN), BETA POLYPEPTIDE 2-LIKE 1
ENSG00000148498	PAR-3 PARTITIONING DEFECTIVE 3 HOMOLOG (C. ELEGANS)

## Sheet: - reg. kinase activity
GOTERM_BP_ALL:GO:0006469~negative regulation of protein kinase activity	11 Gene(s)
ENSEMBL_GENE_ID	DAVID Gene Name
ENSG00000139687	RETINOBLASTOMA 1 (INCLUDING OSTEOSARCOMA)
ENSG00000151332	MAP3K12 BINDING INHIBITORY PROTEIN 1
ENSG00000116717	GROWTH ARREST AND DNA-DAMAGE-INDUCIBLE, ALPHA
ENSG00000150593	PROGRAMMED CELL DEATH 4 (NEOPLASTIC TRANSFORMATION INHIBITOR)
ENSG00000179979	HYPOTHETICAL PROTEIN FLJ34443
ENSG00000124762	CYCLIN-DEPENDENT KINASE INHIBITOR 1A (P21, CIP1)
ENSG00000175793	STRATIFIN
ENSG00000099860	GROWTH ARREST AND DNA-DAMAGE-INDUCIBLE, BETA
ENSG00000101391	HYPOTHETICAL PROTEIN HSPC167
ENSG00000139318	DUAL SPECIFICITY PHOSPHATASE 6
ENSG00000128245	TYROSINE 3-MONOOXYGENASE/TRYPTOPHAN 5-MONOOXYGENASE ACTIVATION PROTEIN, ETA POLYPEPTIDE

## Sheet: reg. cell cycle
GOTERM_BP_ALL:GO:0051726~regulation of cell cycle	77 Gene(s)
ENSEMBL_GENE_ID	DAVID Gene Name
ENSG00000116133	24-DEHYDROCHOLESTEROL REDUCTASE
ENSG00000198176	TRANSCRIPTION FACTOR DP-1
ENSG00000154640	BTG FAMILY, MEMBER 3
ENSG00000105173	CYCLIN E1
ENSG00000133703	V-HA-RAS HARVEY RAT SARCOMA VIRAL ONCOGENE HOMOLOG
ENSG00000127445	PROTEIN (PEPTIDYLPROLYL CIS/TRANS ISOMERASE) NIMA-INTERACTING 1
ENSG00000179218	CALRETICULIN
ENSG00000023287	RB1-INDUCIBLE COILED-COIL 1
ENSG00000117724	CENTROMERE PROTEIN F, 350/400KA (MITOSIN)
ENSG00000115415	SIGNAL TRANSDUCER AND ACTIVATOR OF TRANSCRIPTION 1, 91KDA
ENSG00000132341	RAN, MEMBER RAS ONCOGENE FAMILY
ENSG00000136717	BRIDGING INTEGRATOR 1
ENSG00000008128	CELL DIVISION CYCLE 2-LIKE 1 (PITSLRE PROTEINS)
ENSG00000163161	EXCISION REPAIR CROSS-COMPLEMENTING RODENT REPAIR DEFICIENCY, COMPLEMENTATION GROUP 3 (XERODERMA PIGMENTOSUM GROUP B COMPLEMENTING)
ENSG00000100311	PLATELET-DERIVED GROWTH FACTOR BETA POLYPEPTIDE (SIMIAN SARCOMA VIRAL (V-SIS) ONCOGENE HOMOLOG)
ENSG00000051382	PHOSPHOINOSITIDE-3-KINASE, CATALYTIC, BETA POLYPEPTIDE
ENSG00000151348	EXOSTOSES (MULTIPLE) 2
ENSG00000114388	TUMOR SUPPRESSOR CANDIDATE 4
ENSG00000162063	CYCLIN F
ENSG00000130177	CDC16 CELL DIVISION CYCLE 16 HOMOLOG (S. CEREVISIAE)
ENSG00000107551	RAS ASSOCIATION (RALGDS/AF-6) DOMAIN FAMILY 4
ENSG00000176485	HRAS-LIKE SUPPRESSOR 3
ENSG00000185129	PURINE-RICH ELEMENT BINDING PROTEIN A
ENSG00000164162	ANAPHASE PROMOTING COMPLEX SUBUNIT 10
ENSG00000135476	EXTRA SPINDLE POLES LIKE 1 (S. CEREVISIAE)
ENSG00000099860	GROWTH ARREST AND DNA-DAMAGE-INDUCIBLE, BETA
ENSG00000108465	CDK5 REGULATORY SUBUNIT ASSOCIATED PROTEIN 3
ENSG00000110002	LOSS OF HETEROZYGOSITY, 11, CHROMOSOMAL REGION 2, GENE A
ENSG00000101391	HYPOTHETICAL PROTEIN HSPC167
ENSG00000180198	REGULATOR OF CHROMOSOME CONDENSATION 1
ENSG00000145386	CYCLIN A2
ENSG00000110321	EUKARYOTIC TRANSLATION INITIATION FACTOR 4 GAMMA, 2
ENSG00000186575	NEUROFIBROMIN 2 (BILATERAL ACOUSTIC NEUROMA)
ENSG00000094880	CDC23 (CELL DIVISION CYCLE 23, YEAST, HOMOLOG)
ENSG00000139687	RETINOBLASTOMA 1 (INCLUDING OSTEOSARCOMA)
ENSG00000150593	PROGRAMMED CELL DEATH 4 (NEOPLASTIC TRANSFORMATION INHIBITOR)
ENSG00000135249	RAD50 INTERACTOR 1
ENSG00000139318	DUAL SPECIFICITY PHOSPHATASE 6
ENSG00000182197	EXOSTOSES (MULTIPLE) 1
ENSG00000111641	NUCLEOLAR PROTEIN 1, 120KDA
ENSG00000105325	HOMOLOG OF YEAST CDH1/HCT1
ENSG00000116260	QUIESCIN Q6
ENSG00000175197	DNA-DAMAGE-INDUCIBLE TRANSCRIPT 3
ENSG00000170312	CELL DIVISION CYCLE 2, G1 TO S AND G2 TO M
ENSG00000156374	POLYCOMB GROUP RING FINGER 6
ENSG00000055130	CULLIN 1
ENSG00000164442	CBP/P300-INTERACTING TRANSACTIVATOR, WITH GLU/ASP-RICH CARBOXY-TERMINAL DOMAIN, 2
ENSG00000107104	ANKYRIN REPEAT DOMAIN 15
ENSG00000185340	GROWTH ARREST-SPECIFIC 2 LIKE 1
ENSG00000166226	CHAPERONIN CONTAINING TCP1, SUBUNIT 2 (BETA)
ENSG00000168495	POLYMERASE (RNA) III (DNA DIRECTED) POLYPEPTIDE D, 44KDA
ENSG00000140443	INSULIN-LIKE GROWTH FACTOR 1 RECEPTOR
ENSG00000140199	SOLUTE CARRIER FAMILY 12 (POTASSIUM/CHLORIDE TRANSPORTERS), MEMBER 6
ENSG00000115484	CHAPERONIN CONTAINING TCP1, SUBUNIT 4 (DELTA)
ENSG00000116717	GROWTH ARREST AND DNA-DAMAGE-INDUCIBLE, ALPHA
ENSG00000053900	ANAPHASE PROMOTING COMPLEX SUBUNIT 4
ENSG00000175793	STRATIFIN
ENSG00000127603	MICROTUBULE-ACTIN CROSSLINKING FACTOR 1
ENSG00000179295	PROTEIN TYROSINE PHOSPHATASE, NON-RECEPTOR TYPE 11 (NOONAN SYNDROME 1)
ENSG00000138685	FIBROBLAST GROWTH FACTOR 2 (BASIC)
ENSG00000082258	CYCLIN T2
ENSG00000129451	KALLIKREIN 10
ENSG00000173846	POLO-LIKE KINASE 3 (DROSOPHILA)
ENSG00000165280	FANCONI ANEMIA, COMPLEMENTATION GROUP G
ENSG00000068028	RAS ASSOCIATION (RALGDS/AF-6) DOMAIN FAMILY 1
ENSG00000124762	CYCLIN-DEPENDENT KINASE INHIBITOR 1A (P21, CIP1)
ENSG00000013441	CDC-LIKE KINASE 1
ENSG00000100532	CELL GROWTH REGULATOR WITH RING FINGER DOMAIN 1
ENSG00000128245	TYROSINE 3-MONOOXYGENASE/TRYPTOPHAN 5-MONOOXYGENASE ACTIVATION PROTEIN, ETA POLYPEPTIDE
ENSG00000112576	CYCLIN D3
ENSG00000169429	INTERLEUKIN 8
ENSG00000197956	S100 CALCIUM BINDING PROTEIN A6 (CALCYCLIN)
ENSG00000151208	DISCS, LARGE HOMOLOG 5 (DROSOPHILA)
ENSG00000138814	PROTEIN PHOSPHATASE 3 (FORMERLY 2B), CATALYTIC SUBUNIT, BETA ISOFORM (CALCINEURIN A BETA)
ENSG00000135698	M-PHASE PHOSPHOPROTEIN 6
ENSG00000124208	UBIQUITIN-CONJUGATING ENZYME E2 VARIANT 1
ENSG00000132964	CYCLIN-DEPENDENT KINASE 8
GOTERM_BP_ALL:GO:0006350~Gene transcription	191 Gene(s)
ENSEMBL_GENE_ID	DAVID Gene Name
ENSG00000129654	FORKHEAD BOX J1
ENSG00000107164	FAR UPSTREAM ELEMENT (FUSE) BINDING PROTEIN 3
ENSG00000100823	APEX NUCLEASE (MULTIFUNCTIONAL DNA REPAIR ENZYME) 1
ENSG00000153814	JUXTAPOSED WITH ANOTHER ZINC FINGER GENE 1
ENSG00000101057	V-MYB MYELOBLASTOSIS VIRAL ONCOGENE HOMOLOG (AVIAN)-LIKE 2
ENSG00000137709	POU DOMAIN, CLASS 2, TRANSCRIPTION FACTOR 3
ENSG00000177192	PSEUDOURIDYLATE SYNTHASE 1
ENSG00000066117	SWI/SNF RELATED, MATRIX ASSOCIATED, ACTIN DEPENDENT REGULATOR OF CHROMATIN, SUBFAMILY D, MEMBER 1
ENSG00000115568	ZINC FINGER PROTEIN 142 (CLONE PHZ-49)
ENSG00000149480	METASTASIS ASSOCIATED 1 FAMILY, MEMBER 2
ENSG00000198546	ZINC FINGER PROTEIN 511
ENSG00000134371	CELL DIVISION CYCLE 73, PAF1/RNA POLYMERASE II COMPLEX COMPONENT, HOMOLOG (S. CEREVISIAE)
ENSG00000159479	MEDIATOR OF RNA POLYMERASE II TRANSCRIPTION, SUBUNIT 8 HOMOLOG (YEAST)
ENSG00000075426	FOS-LIKE ANTIGEN 2
ENSG00000115207	GENERAL TRANSCRIPTION FACTOR IIIC, POLYPEPTIDE 2, BETA 110KDA
ENSG00000140044	JUN DIMERIZATION PROTEIN 2
ENSG00000186918	HYPOTHETICAL PROTEIN DKFZP434K1210
ENSG00000137309	HIGH MOBILITY GROUP AT-HOOK 1
ENSG00000135801	TAF5-LIKE RNA POLYMERASE II, P300/CBP-ASSOCIATED FACTOR (PCAF)-ASSOCIATED FACTOR, 65KDA
ENSG00000177463	NUCLEAR RECEPTOR SUBFAMILY 2, GROUP C, MEMBER 2
ENSG00000198081	ZINC FINGER PROTEIN 161 HOMOLOG (MOUSE)
ENSG00000123374	CYCLIN-DEPENDENT KINASE 2
ENSG00000142528	ZINC FINGER PROTEIN 473
ENSG00000161940	B-CELL CLL/LYMPHOMA 6, MEMBER B (ZINC FINGER PROTEIN)
ENSG00000064933	PMS1 POSTMEIOTIC SEGREGATION INCREASED 1 (S. CEREVISIAE)
ENSG00000157557	V-ETS ERYTHROBLASTOSIS VIRUS E26 ONCOGENE HOMOLOG 2 (AVIAN)
ENSG00000117318	INHIBITOR OF DNA BINDING 3, DOMINANT NEGATIVE HELIX-LOOP-HELIX PROTEIN
ENSG00000089335	ZINC FINGER PROTEIN ZNF140-LIKE PROTEIN
ENSG00000159216	RUNT-RELATED TRANSCRIPTION FACTOR 1 (ACUTE MYELOID LEUKEMIA 1; AML1 ONCOGENE)
ENSG00000186951	PEROXISOME PROLIFERATIVE ACTIVATED RECEPTOR, ALPHA
ENSG00000198464	ZINC FINGER PROTEIN 480
ENSG00000164532	T-BOX 20
ENSG00000006468	ETS VARIANT GENE 1
ENSG00000166337	TAF10 RNA POLYMERASE II, TATA BOX BINDING PROTEIN (TBP)-ASSOCIATED FACTOR, 30KDA
ENSG00000139613	SWI/SNF RELATED, MATRIX ASSOCIATED, ACTIN DEPENDENT REGULATOR OF CHROMATIN, SUBFAMILY C, MEMBER 2
ENSG00000064489	MADS BOX TRANSCRIPTION ENHANCER FACTOR 2, POLYPEPTIDE B (MYOCYTE ENHANCER FACTOR 2B)
ENSG00000104976	SMALL NUCLEAR RNA ACTIVATING COMPLEX, POLYPEPTIDE 2, 45KDA
ENSG00000106038	EVE, EVEN-SKIPPED HOMEOBOX HOMOLOG 1 (DROSOPHILA)
ENSG00000198914	POU DOMAIN, CLASS 3, TRANSCRIPTION FACTOR 3
ENSG00000034152	MITOGEN-ACTIVATED PROTEIN KINASE KINASE 3
ENSG00000126456	INTERFERON REGULATORY FACTOR 3
ENSG00000147124	ZINC FINGER PROTEIN 41
ENSG00000125812	ZINC FINGER PROTEIN 336
ENSG00000080298	INFLUENCES HLA CLASS II EXPRESSION
ENSG00000163435	E74-LIKE FACTOR 3 (ETS DOMAIN TRANSCRIPTION FACTOR, EPITHELIAL-SPECIFIC )
ENSG00000160967	CUT-LIKE 1, CCAAT DISPLACEMENT PROTEIN (DROSOPHILA)
ENSG00000170365	SMAD, MOTHERS AGAINST DPP HOMOLOG 1 (DROSOPHILA)
ENSG00000126351	THYROID HORMONE RECEPTOR, ALPHA (ERYTHROBLASTIC LEUKEMIA VIRAL (V-ERB-A) ONCOGENE HOMOLOG, AVIAN)
ENSG00000132382	MYB BINDING PROTEIN (P160) 1A
ENSG00000033800	PROTEIN INHIBITOR OF ACTIVATED STAT, 1
ENSG00000166228	PTERIN-4 ALPHA-CARBINOLAMINE DEHYDRATASE/DIMERIZATION COFACTOR OF HEPATOCYTE NUCLEAR FACTOR 1 ALPHA (TCF1)
ENSG00000082153	BASIC LEUCINE ZIPPER AND W2 DOMAINS 1
ENSG00000006047	Y BOX BINDING PROTEIN 2
ENSG00000125952	MYC ASSOCIATED FACTOR X
ENSG00000074219	TEA DOMAIN FAMILY MEMBER 2
ENSG00000105258	POLYMERASE (RNA) II (DNA DIRECTED) POLYPEPTIDE I, 14.5KDA
ENSG00000198816	HYPOTHETICAL PROTEIN FLJ10390
ENSG00000165556	CAUDAL TYPE HOMEOBOX TRANSCRIPTION FACTOR 2
ENSG00000101216	GLUCOCORTICOID MODULATORY ELEMENT BINDING PROTEIN 2
ENSG00000172977	HIV-1 TAT INTERACTING PROTEIN, 60KDA
ENSG00000160007	GLUCOCORTICOID RECEPTOR DNA BINDING FACTOR 1
ENSG00000170684	ZINC FINGER PROTEIN 342
ENSG00000108557	RETINOIC ACID INDUCED 1
ENSG00000205937	RNA BINDING PROTEIN S1, SERINE-RICH DOMAIN
ENSG00000156531	PHD FINGER PROTEIN 6
ENSG00000054598	FORKHEAD BOX C1
ENSG00000100281	PARTIAL TRANSCRIPT ENCOMPASSING THC211630 GENE
ENSG00000118620	ZINC FINGER PROTEIN 430
ENSG00000142453	COACTIVATOR-ASSOCIATED ARGININE METHYLTRANSFERASE 1
ENSG00000170689	HOMEOBOX B9
ENSG00000065970	FORKHEAD BOX J2
ENSG00000066422	ZINC FINGER AND BTB DOMAIN CONTAINING 11
ENSG00000170315	UBIQUITIN B
ENSG00000087903	REGULATORY FACTOR X, 2 (INFLUENCES HLA CLASS II EXPRESSION)
ENSG00000169862	CATENIN (CADHERIN-ASSOCIATED PROTEIN), DELTA 2 (NEURAL PLAKOPHILIN-RELATED ARM-REPEAT PROTEIN)
ENSG00000121075	T-BOX 4
ENSG00000126003	PLEIOMORPHIC ADENOMA GENE-LIKE 2
ENSG00000166823	MESODERM POSTERIOR 1 HOMOLOG (MOUSE)
ENSG00000072310	STEROL REGULATORY ELEMENT BINDING TRANSCRIPTION FACTOR 1
ENSG00000100142	POLYMERASE (RNA) II (DNA DIRECTED) POLYPEPTIDE F
ENSG00000122882	ECDYSONELESS HOMOLOG (DROSOPHILA)
ENSG00000124795	DEK ONCOGENE (DNA BINDING)
ENSG00000108788	MAX-LIKE PROTEIN X
ENSG00000073417	PHOSPHODIESTERASE 8A
ENSG00000167193	V-CRK SARCOMA VIRUS CT10 ONCOGENE HOMOLOG (AVIAN)
ENSG00000148334	PROSTAGLANDIN E SYNTHASE 2
ENSG00000124444	ZINC FINGER PROTEIN 576
ENSG00000083828	HYPOTHETICAL PROTEIN
ENSG00000106852	LIM HOMEOBOX 6
ENSG00000185787	MORTALITY FACTOR 4 LIKE 1
ENSG00000065526	SPEN HOMOLOG, TRANSCRIPTIONAL REGULATOR (DROSOPHILA)
ENSG00000165804	ZINC FINGER PROTEIN 219
ENSG00000148843	PROGRAMMED CELL DEATH 11
ENSG00000105323	HETEROGENEOUS NUCLEAR RIBONUCLEOPROTEIN U-LIKE 1
ENSG00000125850	OVO-LIKE 2 (DROSOPHILA)
ENSG00000170162	VESTIGIAL LIKE 2 (DROSOPHILA)
ENSG00000119403	PHD FINGER PROTEIN 19
ENSG00000188529	FUS INTERACTING PROTEIN (SERINE/ARGININE-RICH) 1
ENSG00000005075	DNA DIRECTED RNA POLYMERASE II POLYPEPTIDE J-RELATED GENE
ENSG00000063438	ARYL-HYDROCARBON RECEPTOR REPRESSOR
ENSG00000172936	MYELOID DIFFERENTIATION PRIMARY RESPONSE GENE (88)
ENSG00000043039	BARH-LIKE HOMEOBOX 2
ENSG00000196628	TRANSCRIPTION FACTOR 4
ENSG00000215021	PROHIBITIN 2
ENSG00000169740	ZINC FINGER PROTEIN 32 (KOX 30)
ENSG00000183093	MITOCHONDRIAL RIBOSOMAL PROTEIN L12
ENSG00000198176	TRANSCRIPTION FACTOR DP-1
ENSG00000141946	ZINC FINGER, IMPRINTED 3
ENSG00000182979	METASTASIS ASSOCIATED 1
ENSG00000125651	GENERAL TRANSCRIPTION FACTOR IIF, POLYPEPTIDE 1, 74KDA
ENSG00000126456	INTERFERON REGULATORY FACTOR 3 NIRS VARIANT 2
ENSG00000182759	V-MAF MUSCULOAPONEUROTIC FIBROSARCOMA ONCOGENE HOMOLOG A (AVIAN)
ENSG00000139546	TAR (HIV-1) RNA BINDING PROTEIN 2
ENSG00000083842	ZINC FINGER PROTEIN 8 (CLONE HF.18)
ENSG00000110422	HOMEODOMAIN INTERACTING PROTEIN KINASE 3
ENSG00000164778	ENGRAILED HOMOLOG 2
ENSG00000130726	TRIPARTITE MOTIF-CONTAINING 28
ENSG00000080298	REGULATORY FACTOR X, 3 (INFLUENCES HLA CLASS II EXPRESSION)
ENSG00000172292	LAG1 LONGEVITY ASSURANCE HOMOLOG 6 (S. CEREVISIAE)
ENSG00000159556	ISL2 TRANSCRIPTION FACTOR, LIM/HOMEODOMAIN, (ISLET-2)
ENSG00000186416	ITBA4 GENE
ENSG00000158711	ELK4, ETS-DOMAIN PROTEIN (SRF ACCESSORY PROTEIN 1)
ENSG00000099956	SWI/SNF RELATED, MATRIX ASSOCIATED, ACTIN DEPENDENT REGULATOR OF CHROMATIN, SUBFAMILY B, MEMBER 1
ENSG00000102804	TSC22 DOMAIN FAMILY, MEMBER 1
ENSG00000168421	RAS HOMOLOG GENE FAMILY, MEMBER H
ENSG00000132170	PEROXISOME PROLIFERATIVE ACTIVATED RECEPTOR, GAMMA
ENSG00000105672	ETS VARIANT GENE 2
ENSG00000101773	RETINOBLASTOMA BINDING PROTEIN 8
ENSG00000114315	HAIRY AND ENHANCER OF SPLIT 1, (DROSOPHILA)
ENSG00000143171	RETINOID X RECEPTOR, GAMMA
ENSG00000120802	THYMOPOIETIN
ENSG00000073584	SWI/SNF RELATED, MATRIX ASSOCIATED, ACTIN DEPENDENT REGULATOR OF CHROMATIN, SUBFAMILY E, MEMBER 1
ENSG00000068781	STONIN 1
ENSG00000009307	COLD SHOCK DOMAIN CONTAINING E1, RNA-BINDING
ENSG00000100410	PHD FINGER PROTEIN 5A
ENSG00000142700	DMRT-LIKE FAMILY A2
ENSG00000077463	SIRTUIN (SILENT MATING TYPE INFORMATION REGULATION 2 HOMOLOG) 6 (S. CEREVISIAE)
ENSG00000197157	STAPHYLOCOCCAL NUCLEASE DOMAIN CONTAINING 1
ENSG00000189266	PROLINE-RICH NUCLEAR RECEPTOR COACTIVATOR 2
ENSG00000135392	CYTOKINE INDUCED PROTEIN 29 KDA
ENSG00000167984	NOD3 PROTEIN
ENSG00000031544	NUCLEAR RECEPTOR SUBFAMILY 2, GROUP E, MEMBER 3
ENSG00000112118	MCM3 MINICHROMOSOME MAINTENANCE DEFICIENT 3 (S. CEREVISIAE)
ENSG00000185024	BRF1 PROTEIN
ENSG00000134086	VON HIPPEL-LINDAU TUMOR SUPPRESSOR
ENSG00000068781	TFIIA-ALPHA/BETA-LIKE FACTOR
ENSG00000145687	SINGLE-STRANDED DNA BINDING PROTEIN 2
ENSG00000171786	NESCIENT HELIX LOOP HELIX 1
ENSG00000144355	HYPOTHETICAL PROTEIN DLX1
ENSG00000144355	DISTAL-LESS HOMEOBOX 1
ENSG00000100784	RIBOSOMAL PROTEIN S6 KINASE, 90KDA, POLYPEPTIDE 5
ENSG00000005075	POLYMERASE (RNA) II (DNA DIRECTED) POLYPEPTIDE J, 13.3KDA
ENSG00000177030	DEFORMED EPIDERMAL AUTOREGULATORY FACTOR 1 (DROSOPHILA)
ENSG00000161526	SAP30 BINDING PROTEIN
ENSG00000167085	PROHIBITIN
ENSG00000170315	UBIQUITIN A-52 RESIDUE RIBOSOMAL PROTEIN FUSION PRODUCT 1
ENSG00000112658	SERUM RESPONSE FACTOR (C-FOS SERUM RESPONSE ELEMENT-BINDING TRANSCRIPTION FACTOR)
ENSG00000080839	RETINOBLASTOMA-LIKE 1 (P107)
ENSG00000131475	VACUOLAR PROTEIN SORTING 25 (YEAST)
ENSG00000169714	ZINC FINGER PROTEIN 9 (A CELLULAR RETROVIRAL NUCLEIC ACID BINDING PROTEIN)
ENSG00000101412	E2F TRANSCRIPTION FACTOR 1
ENSG00000123268	ACTIVATING TRANSCRIPTION FACTOR 1
ENSG00000125484	GENERAL TRANSCRIPTION FACTOR IIIC, POLYPEPTIDE 4, 90KDA
ENSG00000189120	SP6 TRANSCRIPTION FACTOR
ENSG00000108312	UPSTREAM BINDING TRANSCRIPTION FACTOR, RNA POLYMERASE I
ENSG00000185024	BRF1 HOMOLOG, SUBUNIT OF RNA POLYMERASE III TRANSCRIPTION INITIATION FACTOR IIIB (S. CEREVISIAE)
ENSG00000113300	CCR4-NOT TRANSCRIPTION COMPLEX, SUBUNIT 6
ENSG00000181222	POLYMERASE (RNA) II (DNA DIRECTED) POLYPEPTIDE A, 220KDA
ENSG00000175387	SMAD, MOTHERS AGAINST DPP HOMOLOG 2 (DROSOPHILA)
ENSG00000113356	POLYMERASE (RNA) III (DNA DIRECTED) POLYPEPTIDE G (32KD)
ENSG00000089116	LIM HOMEOBOX 5
ENSG00000166526	ZINC FINGER PROTEIN 3 (A8-51)
ENSG00000118058	MYELOID/LYMPHOID OR MIXED-LINEAGE LEUKEMIA (TRITHORAX HOMOLOG, DROSOPHILA)
ENSG00000105672	LOC339321 PROTEIN
ENSG00000159882	ZINC FINGER PROTEIN 230
ENSG00000028277	POU DOMAIN, CLASS 2, TRANSCRIPTION FACTOR 2
ENSG00000197302	ZINC FINGER PROTEIN 720
ENSG00000135503	ACTIVIN A RECEPTOR, TYPE IB
ENSG00000126456	INTERFERON REGULATORY FACTOR 3 NIRS VARIANT 3
ENSG00000206206	DEATH-ASSOCIATED PROTEIN 6
ENSG00000127528	KRUPPEL-LIKE FACTOR 2 (LUNG)
ENSG00000187166	H1 HISTONE FAMILY, MEMBER N, TESTIS-SPECIFIC
ENSG00000129559	NEURAL PRECURSOR CELL EXPRESSED, DEVELOPMENTALLY DOWN-REGULATED 8
ENSG00000049167	EXCISION REPAIR CROSS-COMPLEMENTING RODENT REPAIR DEFICIENCY, COMPLEMENTATION GROUP 8
ENSG00000123066	THYROID HORMONE RECEPTOR ASSOCIATED PROTEIN 2
ENSG00000106462	ENHANCER OF ZESTE HOMOLOG 2 (DROSOPHILA)
ENSG00000068024	HISTONE DEACETYLASE 4
ENSG00000108518	PROFILIN 1
ENSG00000198554	WD REPEAT AND HMG-BOX DNA BINDING PROTEIN 1
ENSG00000099364	F-BOX AND LEUCINE-RICH REPEAT PROTEIN 19
ENSG00000144231	POLYMERASE (RNA) II (DNA DIRECTED) POLYPEPTIDE D

## Sheet: reg. cell size
GOTERM_BP_ALL:GO:0008361~regulation of cell size	26 Gene(s)
ENSEMBL_GENE_ID	DAVID Gene Name
ENSG00000166016	ANKYRIN REPEAT AND BTB (POZ) DOMAIN CONTAINING 2
ENSG00000057019	DISCOIDIN, CUB AND LCCL DOMAIN CONTAINING 2
ENSG00000158825	CYTIDINE DEAMINASE
ENSG00000213619	NADH DEHYDROGENASE (UBIQUINONE) FE-S PROTEIN 3, 30KDA (NADH-COENZYME Q REDUCTASE)
ENSG00000023287	RB1-INDUCIBLE COILED-COIL 1
ENSG00000022267	FOUR AND A HALF LIM DOMAINS 1
ENSG00000066468	FIBROBLAST GROWTH FACTOR RECEPTOR 2 (BACTERIA-EXPRESSED KINASE, KERATINOCYTE GROWTH FACTOR RECEPTOR, CRANIOFACIAL DYSOSTOSIS 1, CROUZON SYNDROME, PFEIFFER SYNDROME, JACKSON-WEISS SYNDROME)
ENSG00000198964	TRANSMEMBRANE PROTEIN 23
ENSG00000142227	EPITHELIAL MEMBRANE PROTEIN 3
ENSG00000180008	SUPPRESSOR OF CYTOKINE SIGNALING 4
ENSG00000008128	CELL DIVISION CYCLE 2-LIKE 1 (PITSLRE PROTEINS)
ENSG00000105887	MYOTROPHIN
ENSG00000182372	CEROID-LIPOFUSCINOSIS, NEURONAL 8 (EPILEPSY, PROGRESSIVE WITH MENTAL RETARDATION)
ENSG00000140961	PREGNANCY-INDUCED GROWTH INHIBITOR
ENSG00000134531	EPITHELIAL MEMBRANE PROTEIN 1
ENSG00000124762	CYCLIN-DEPENDENT KINASE INHIBITOR 1A (P21, CIP1)
ENSG00000067082	KRUPPEL-LIKE FACTOR 6
ENSG00000179833	SERTA DOMAIN CONTAINING 2
ENSG00000100532	CELL GROWTH REGULATOR WITH RING FINGER DOMAIN 1
ENSG00000168556	INHIBITOR OF GROWTH FAMILY, MEMBER 2
ENSG00000120833	SUPPRESSOR OF CYTOKINE SIGNALING 2
ENSG00000133639	B-CELL TRANSLOCATION GENE 1, ANTI-PROLIFERATIVE
ENSG00000112851	ERBB2 INTERACTING PROTEIN
ENSG00000101079	NDRG FAMILY MEMBER 3
ENSG00000139687	RETINOBLASTOMA 1 (INCLUDING OSTEOSARCOMA)
ENSG00000109084	TRANSMEMBRANE PROTEIN 97

[truncated: 4 more sheets: reg. cell growth, reg. cellular process, Ins. Sig. Pathway, gene transcription]
